# Supplementary material for: Transcriptional and Metabolic Changes Following Repeated Fasting and Refeeding of Adipose Stem Cells Highlight Adipose Tissue Resilience
Source: Nutrients. 2024 Dec 13;16(24):4310. doi: 10.3390/nu16244310 (PMC11676188; doi:10.3390/nu16244310)
Supplement: Supplementary file 1 [file nutrients-16-04310-s001.zip]

Archive with 4 entries (4 files):
- Table S2.xlsx
- Figure S1.pdf
- Figure S2.pdf
- Table S1.xlsx
