# Supplementary material for: Transcriptional and Metabolic Changes Following Repeated Fasting and Refeeding of Adipose Stem Cells Highlight Adipose Tissue Resilience
Source: Nutrients. 2024 Dec 13;16(24):4310. doi: 10.3390/nu16244310 (PMC11676188; doi:10.3390/nu16244310)
Supplement: Supplementary file 1 [file nutrients-16-04310-s001.zip › Table S2.xlsx]

## Sheet: D0-LG vs D0-NF
Gene ID	Symbol	Log2FC	FDR
ENSG00000153446	C16orf89	3.119	0.00247819
ENSG00000117650	NEK2	2.139	0.000671075
ENSG00000183856	IQGAP3	2.101	2.69842e-10
ENSG00000072571	HMMR	2.099	3.51072e-11
ENSG00000118193	KIF14	2.06	2.09616e-05
ENSG00000143228	NUF2	2.041	2.51188e-06
ENSG00000024526	DEPDC1	2.018	0.000206017
ENSG00000126787	DLGAP5	1.956	0.00327957
ENSG00000148773	MKI67	1.918	0.00469716
ENSG00000166851	PLK1	1.913	6.50708e-15
ENSG00000112742	TTK	1.873	8.50151e-05
ENSG00000131747	TOP2A	1.87	2.40208e-06
ENSG00000137812	KNL1	1.863	6.23627e-05
ENSG00000116690	PRG4	1.855	0.010252
ENSG00000112984	KIF20A	1.854	9.66756e-05
ENSG00000175063	UBE2C	1.843	0.00114398
ENSG00000135451	TROAP	1.838	0.000135615
ENSG00000156970	BUB1B	1.838	0.000136078
ENSG00000138180	CEP55	1.822	1.143e-07
ENSG00000090889	KIF4A	1.795	2.1909e-05
ENSG00000178999	AURKB	1.795	8.99372e-06
ENSG00000121152	NCAPH	1.794	0.000505017
ENSG00000117399	CDC20	1.788	1.90078e-05
ENSG00000117724	CENPF	1.781	7.48909e-05
ENSG00000066279	ASPM	1.76	0.000371688
ENSG00000189056	RELN	1.747	2.09616e-05
ENSG00000075218	GTSE1	1.737	0.00091208
ENSG00000169679	BUB1	1.735	8.40041e-05
ENSG00000101447	FAM83D	1.723	1.44001e-05
ENSG00000138778	CENPE	1.723	6.43469e-06
ENSG00000123485	HJURP	1.716	1.143e-07
ENSG00000134057	CCNB1	1.716	3.00405e-06
ENSG00000089685	BIRC5	1.709	0.000470383
ENSG00000169607	CKAP2L	1.709	0.00158844
ENSG00000011426	ANLN	1.702	0.000371688
ENSG00000165480	SKA3	1.698	0.00408988
ENSG00000237649	KIFC1	1.685	0.000888677
ENSG00000129810	SGO1	1.672	0.0412763
ENSG00000152253	SPC25	1.643	0.00183168
ENSG00000129195	PIMREG	1.609	0.00367652
ENSG00000109805	NCAPG	1.605	0.0192594
ENSG00000134690	CDCA8	1.597	0.000273714
ENSG00000198901	PRC1	1.594	1.49698e-05
ENSG00000142945	KIF2C	1.584	7.74549e-05
ENSG00000170312	CDK1	1.562	0.000125773
ENSG00000186871	ERCC6L	1.558	0.00745382
ENSG00000068489	PRR11	1.539	0.000371688
ENSG00000088325	TPX2	1.539	2.57562e-08
ENSG00000171241	SHCBP1	1.528	0.00228416
ENSG00000075702	WDR62	1.511	0.00126436
ENSG00000076382	SPAG5	1.496	5.32752e-05
ENSG00000087586	AURKA	1.495	5.90364e-06
ENSG00000198074	AKR1B10	1.45	0.0453072
ENSG00000157456	CCNB2	1.425	0.00604121
ENSG00000138160	KIF11	1.423	5.32752e-05
ENSG00000100526	CDKN3	1.421	0.00597371
ENSG00000175426	PCSK1	1.408	2.62311e-06
ENSG00000145386	CCNA2	1.365	0.0187487
ENSG00000135476	ESPL1	1.359	0.0429737
ENSG00000080986	NDC80	1.354	0.00352582
ENSG00000146670	CDCA5	1.349	0.000351486
ENSG00000051341	POLQ	1.331	8.7068e-05
ENSG00000142731	PLK4	1.329	0.000182445
ENSG00000163808	KIF15	1.311	0.00327957
ENSG00000139354	GAS2L3	1.295	0.0200559
ENSG00000144554	FANCD2	1.277	0.00168044
ENSG00000111206	FOXM1	1.274	0.0017383
ENSG00000071539	TRIP13	1.262	0.000764457
ENSG00000113368	LMNB1	1.227	0.0143072
ENSG00000128567	PODXL	1.223	0.000150517
ENSG00000164611	PTTG1	1.204	3.4062e-05
ENSG00000197299	BLM	1.174	0.0214691
ENSG00000013810	TACC3	1.159	7.26532e-06
ENSG00000138182	KIF20B	1.133	0.00137994
ENSG00000161800	RACGAP1	1.078	0.00133856
ENSG00000165304	MELK	1.065	0.0137403
ENSG00000137807	KIF23	1.057	0.000438058
ENSG00000091409	ITGA6	1.025	0.00280951
ENSG00000122952	ZWINT	1.019	0.014816
ENSG00000160957	RECQL4	1.017	0.00342393
ENSG00000164087	POC1A	1.01	0.000495633
ENSG00000163535	SGO2	0.99	0.0372132
ENSG00000198826	ARHGAP11A	0.945	0.00854233
ENSG00000079616	KIF22	0.918	0.00320314
ENSG00000213062	None	0.844	0.00224772
ENSG00000136108	CKAP2	0.833	0.00485359
ENSG00000134222	PSRC1	0.827	0.00745382
ENSG00000170873	MTSS1	0.826	0.00369125
ENSG00000146918	NCAPG2	0.687	0.0394313
ENSG00000164104	HMGB2	0.607	0.0372132
ENSG00000173085	COQ2	0.572	0.0119121
ENSG00000109881	CCDC34	0.554	0.0129369
ENSG00000010292	NCAPD2	0.453	0.022541
ENSG00000168781	PPIP5K1	0.396	0.022541
ENSG00000120727	PAIP2	-0.294	0.0164513
ENSG00000102804	TSC22D1	-0.446	0.000870994
ENSG00000143363	PRUNE1	-0.481	0.00497906
ENSG00000154721	JAM2	-1.077	0.0137403
ENSG00000163749	CCDC158	-1.223	0.0496807
ENSG00000197558	SSPOP	-2.152	0.0379437
ENSG00000173432	SAA1	-3.281	0.0372132

## Sheet: D0-LGHF100 vs D0-NF
Gene ID	Symbol	Log2FC	FDR
ENSG00000263934	SNORD3A	5.164	0.0141106
ENSG00000202538	RNU4-2	5.114	2.22883e-05
ENSG00000239039	SNORD13	4.945	0.0113808
ENSG00000258986	TMEM179	4.384	0.0277308
ENSG00000204161	TMEM273	4.129	0.0494013
ENSG00000155265	GOLGA7B	3.95	0.0371548
ENSG00000197061	H4C3	3.938	0.0190574
ENSG00000185640	KRT79	3.867	0.0209676
ENSG00000266019	MIR3609	3.845	0.031875
ENSG00000283907	None	3.578	0.00353965
ENSG00000208892	SNORA49	3.545	0.031875
ENSG00000153446	C16orf89	3.45	0.00022616
ENSG00000276168	RN7SL1	3.075	0.00146912
ENSG00000186628	FSD2	2.98	0.0414483
ENSG00000114771	AADAC	2.805	1.85924e-07
ENSG00000239899	RN7SL674P	2.639	0.0488171
ENSG00000250041	None	2.564	0.0258447
ENSG00000144908	ALDH1L1	2.49	0.0453298
ENSG00000024526	DEPDC1	2.384	2.159e-06
ENSG00000154839	SKA1	2.321	0.000167974
ENSG00000168004	PLAAT5	2.303	0.00546604
ENSG00000126787	DLGAP5	2.288	0.000105825
ENSG00000189056	RELN	2.232	3.29598e-09
ENSG00000118193	KIF14	2.197	2.29789e-06
ENSG00000166803	PCLAF	2.196	0.000543142
ENSG00000072571	HMMR	2.178	3.131e-12
ENSG00000131747	TOP2A	2.177	3.29598e-09
ENSG00000004799	PDK4	2.172	0.000159688
ENSG00000112742	TTK	2.138	1.98371e-06
ENSG00000134057	CCNB1	2.081	1.47382e-09
ENSG00000175063	UBE2C	2.034	0.000105663
ENSG00000176244	ACBD7	2.02	0.00219154
ENSG00000143228	NUF2	2.017	2.00124e-06
ENSG00000278771	RN7SL3	2.008	0.0379092
ENSG00000137812	KNL1	2.005	6.34673e-06
ENSG00000178999	AURKB	2	1.85228e-07
ENSG00000183856	IQGAP3	1.983	3.29598e-09
ENSG00000135451	TROAP	1.976	1.58176e-05
ENSG00000109805	NCAPG	1.951	0.000526578
ENSG00000129810	SGO1	1.929	0.00379629
ENSG00000170312	CDK1	1.923	2.44724e-07
ENSG00000152253	SPC25	1.916	5.63e-05
ENSG00000117650	NEK2	1.915	0.00373076
ENSG00000254911	SCARNA9	1.902	0.025997
ENSG00000090889	KIF4A	1.881	4.37185e-06
ENSG00000161888	SPC24	1.879	7.13724e-05
ENSG00000011426	ANLN	1.871	2.91339e-05
ENSG00000121152	NCAPH	1.869	0.000159482
ENSG00000142945	KIF2C	1.864	5.54808e-07
ENSG00000169607	CKAP2L	1.85	0.00022616
ENSG00000112984	KIF20A	1.845	7.6232e-05
ENSG00000148773	MKI67	1.844	0.00662345
ENSG00000066279	ASPM	1.835	0.000105825
ENSG00000166851	PLK1	1.795	8.65508e-13
ENSG00000169679	BUB1	1.79	2.62405e-05
ENSG00000145386	CCNA2	1.782	0.00010766
ENSG00000117399	CDC20	1.778	1.33986e-05
ENSG00000109674	NEIL3	1.773	0.0491444
ENSG00000080986	NDC80	1.726	1.50299e-05
ENSG00000089685	BIRC5	1.722	0.00026685
ENSG00000165480	SKA3	1.717	0.00271906
ENSG00000101447	FAM83D	1.715	9.55199e-06
ENSG00000138778	CENPE	1.715	4.37185e-06
ENSG00000087586	AURKA	1.686	5.55691e-08
ENSG00000117724	CENPF	1.686	0.000163504
ENSG00000150551	LYPD1	1.684	0.045404
ENSG00000156970	BUB1B	1.68	0.000634564
ENSG00000134690	CDCA8	1.678	6.39859e-05
ENSG00000171241	SHCBP1	1.677	0.0002575
ENSG00000138180	CEP55	1.672	1.73695e-06
ENSG00000171227	TMEM37	1.672	0.00673085
ENSG00000068489	PRR11	1.67	4.41008e-05
ENSG00000164109	MAD2L1	1.66	0.000262377
ENSG00000139354	GAS2L3	1.643	0.00022616
ENSG00000186871	ERCC6L	1.63	0.00273108
ENSG00000076382	SPAG5	1.619	4.37185e-06
ENSG00000116690	PRG4	1.617	0.0436226
ENSG00000075218	GTSE1	1.613	0.00271906
ENSG00000157456	CCNB2	1.605	0.000535126
ENSG00000198901	PRC1	1.6	8.84962e-06
ENSG00000129195	PIMREG	1.551	0.00516374
ENSG00000088325	TPX2	1.498	5.30709e-08
ENSG00000138160	KIF11	1.495	9.55199e-06
ENSG00000180998	GPR137C	1.489	0.00609411
ENSG00000105011	ASF1B	1.484	0.00900443
ENSG00000142731	PLK4	1.48	9.55199e-06
ENSG00000211459	MT-RNR1	1.476	0.0495544
ENSG00000237649	KIFC1	1.475	0.00659309
ENSG00000144554	FANCD2	1.473	6.37436e-05
ENSG00000123485	HJURP	1.462	1.2212e-05
ENSG00000051341	POLQ	1.454	6.77561e-06
ENSG00000248869	LINC02511	1.427	0.0369113
ENSG00000101003	GINS1	1.413	0.00707385
ENSG00000146670	CDCA5	1.401	0.000105663
ENSG00000123975	CKS2	1.376	5.65354e-05
ENSG00000135476	ESPL1	1.372	0.0277308
ENSG00000163808	KIF15	1.366	0.00117771
ENSG00000121621	KIF18A	1.362	0.0146807
ENSG00000113368	LMNB1	1.361	0.00212527
ENSG00000257800	FNBP1P1	1.356	0.00273108
ENSG00000102384	CENPI	1.354	0.0430906
ENSG00000197299	BLM	1.345	0.00195327
ENSG00000237973	MTCO1P12	1.32	0.033214
ENSG00000100526	CDKN3	1.296	0.0183357
ENSG00000117632	STMN1	1.295	0.0233757
ENSG00000111247	RAD51AP1	1.293	0.0488171
ENSG00000167900	TK1	1.284	0.0355166
ENSG00000071539	TRIP13	1.279	0.000403487
ENSG00000163507	CIP2A	1.259	0.000834903
ENSG00000109475	RPL34	1.242	0.0488345
ENSG00000118785	SPP1	1.234	0.0495544
ENSG00000164611	PTTG1	1.2	2.4198e-05
ENSG00000023839	ABCC2	1.195	0.0434454
ENSG00000123219	CENPK	1.188	0.000622641
ENSG00000071082	RPL31	1.183	0.0436226
ENSG00000161800	RACGAP1	1.177	0.000159512
ENSG00000203760	CENPW	1.168	0.0388591
ENSG00000175426	PCSK1	1.162	0.000196399
ENSG00000138182	KIF20B	1.142	0.000834903
ENSG00000143412	ANXA9	1.138	0.042787
ENSG00000157152	SYN2	1.137	0.0388591
ENSG00000165304	MELK	1.121	0.0046403
ENSG00000163535	SGO2	1.11	0.00521073
ENSG00000125885	MCM8	1.089	0.0430906
ENSG00000122952	ZWINT	1.086	0.00413812
ENSG00000173212	MAB21L3	1.086	0.0142466
ENSG00000101695	RNF125	1.077	0.00225567
ENSG00000137807	KIF23	1.07	0.00022616
ENSG00000106399	RPA3	1.006	0.0439629
ENSG00000170873	MTSS1	1.006	5.63e-05
ENSG00000210082	MT-RNR2	1.001	0.0187118
ENSG00000140525	FANCI	0.998	0.0310196
ENSG00000145777	TSLP	0.981	0.0475083
ENSG00000166451	CENPN	0.977	0.0113808
ENSG00000136108	CKAP2	0.963	0.00022616
ENSG00000128567	PODXL	0.927	0.0162582
ENSG00000164087	POC1A	0.888	0.00401747
ENSG00000091409	ITGA6	0.883	0.0208529
ENSG00000178301	AQP11	0.861	0.0494013
ENSG00000147872	PLIN2	0.852	5.36075e-08
ENSG00000198826	ARHGAP11A	0.851	0.0277943
ENSG00000162063	CCNF	0.818	0.00195327
ENSG00000114346	ECT2	0.811	0.0388591
ENSG00000013810	TACC3	0.806	0.00883177
ENSG00000259363	None	0.762	0.00546546
ENSG00000164104	HMGB2	0.759	0.000740023
ENSG00000139291	TMEM19	0.707	0.045404
ENSG00000123473	STIL	0.703	0.0168349
ENSG00000146918	NCAPG2	0.695	0.0255681
ENSG00000271270	TMCC1-DT	0.685	0.0453298
ENSG00000149346	SLX4IP	0.621	0.00264218
ENSG00000178295	GEN1	0.556	0.0493028
ENSG00000135486	HNRNPA1	0.522	0.0077855
ENSG00000010292	NCAPD2	0.507	0.0031467
ENSG00000109881	CCDC34	0.498	0.0379092
ENSG00000145908	ZNF300	0.468	0.034901
ENSG00000183814	LIN9	0.431	0.0439629
ENSG00000164402	SEPTIN8	-0.273	0.030194
ENSG00000120727	PAIP2	-0.347	0.000775126
ENSG00000102804	TSC22D1	-0.357	0.0234594
ENSG00000100147	CCDC134	-0.428	0.00305187
ENSG00000143390	RFX5	-0.449	0.0328727
ENSG00000149485	FADS1	-0.484	0.0453298
ENSG00000143363	PRUNE1	-0.547	0.000363612
ENSG00000164086	DUSP7	-0.583	0.0204529
ENSG00000213222	TOMM40P4	-0.674	0.0493028
ENSG00000100292	HMOX1	-0.69	0.0388591
ENSG00000136048	DRAM1	-0.729	0.0380196
ENSG00000135916	ITM2C	-0.789	0.000638201
ENSG00000180448	ARHGAP45	-0.791	0.0255681
ENSG00000095539	SEMA4G	-0.876	0.0165608
ENSG00000138131	LOXL4	-0.918	0.0154929
ENSG00000071282	LMCD1	-0.95	0.00413812
ENSG00000161681	SHANK1	-0.992	0.0462634
ENSG00000183087	GAS6	-0.997	6.80429e-05
ENSG00000114270	COL7A1	-1.033	0.0388591
ENSG00000154721	JAM2	-1.162	0.0031328
ENSG00000160255	ITGB2	-1.29	0.0360767
ENSG00000105668	UPK1A	-2.507	0.00434451

## Sheet: D0-LGHF100 vs D0-LG
Gene ID	Symbol	Log2FC	FDR
ENSG00000147872	PLIN2	0.976	5.54934e-10
ENSG00000004799	PDK4	2.045	0.00440197
ENSG00000202538	RNU4-2	3.203	0.00506787
ENSG00000241472	PTPRG-AS1	0.746	0.0361752
ENSG00000276168	RN7SL1	1.744	0.0361752

## Sheet: D9-LG vs D0-LG
Gene ID	Symbol	Log2FC	FDR
ENSG00000181092	ADIPOQ	18.895	8.05599e-92
ENSG00000175445	LPL	17.925	2.46067e-218
ENSG00000124253	PCK1	17.742	2.3801e-77
ENSG00000184811	TRARG1	16.216	4.29418e-58
ENSG00000187288	CIDEC	16.065	3.18158e-64
ENSG00000151365	THRSP	14.856	5.05238e-160
ENSG00000133317	LGALS12	14.813	9.281e-80
ENSG00000170323	FABP4	14.242	0
ENSG00000055957	ITIH1	14.119	1.30979e-46
ENSG00000226482	ADIPOQ-AS1	13.67	1.09747e-43
ENSG00000160862	AZGP1	13.636	2.62592e-44
ENSG00000267653	None	13.269	1.39392e-37
ENSG00000184601	C14orf180	13.25	1.79757e-36
ENSG00000167588	GPD1	13.191	0
ENSG00000166819	PLIN1	13.028	0
ENSG00000167676	PLIN4	12.447	4.24917e-246
ENSG00000135447	PPP1R1A	12.194	2.07809e-37
ENSG00000135144	DTX1	11.983	3.32625e-52
ENSG00000144908	ALDH1L1	11.961	6.82758e-153
ENSG00000171303	KCNK3	11.894	8.55717e-145
ENSG00000118432	CNR1	11.729	4.58055e-28
ENSG00000214456	PLIN5	11.642	6.86197e-30
ENSG00000165269	AQP7	11.323	5.2349e-37
ENSG00000134962	KLB	11.296	4.36708e-144
ENSG00000124003	MOGAT1	11.283	2.03517e-30
ENSG00000286322	None	11.244	1.44734e-28
ENSG00000277737	None	11.146	1.85225e-29
ENSG00000198223	CSF2RA	11.118	1.19208e-24
ENSG00000152270	PDE3B	10.729	2.004e-159
ENSG00000173208	ABCD2	10.663	1.26449e-127
ENSG00000287148	LINCADL	10.57	4.0578e-28
ENSG00000181234	TMEM132C	10.475	2.33403e-26
ENSG00000010319	SEMA3G	10.411	8.64125e-123
ENSG00000228971	LINC02607	10.127	1.78143e-25
ENSG00000004799	PDK4	9.92	3.56995e-88
ENSG00000122378	PRXL2A	9.901	2.39334e-100
ENSG00000168004	PLAAT5	9.805	1.01092e-149
ENSG00000181997	AQP7P2	9.563	3.49082e-19
ENSG00000009950	MLXIPL	9.532	2.76564e-31
ENSG00000139445	FOXN4	9.524	6.78471e-19
ENSG00000079435	LIPE	9.506	1.54371e-121
ENSG00000274080	None	9.487	1.82087e-29
ENSG00000186466	AQP7P1	9.412	8.82791e-22
ENSG00000109906	ZBTB16	9.359	3.5383e-70
ENSG00000255020	TDH-AS1	9.323	3.77962e-08
ENSG00000079689	SCGN	9.167	9.60256e-17
ENSG00000138207	RBP4	9.15	8.71637e-78
ENSG00000122756	CNTFR	9.13	7.31503e-73
ENSG00000237159	CNTFR-AS1	9.084	4.9503e-19
ENSG00000228522	None	9.067	6.11339e-16
ENSG00000246022	ALDH1L1-AS2	9.05	2.36884e-19
ENSG00000167613	LAIR1	9.033	6.8989e-21
ENSG00000148600	CDHR1	8.98	1.41604e-17
ENSG00000162706	CADM3	8.964	3.39639e-20
ENSG00000165959	CLMN	8.914	1.01131e-211
ENSG00000189221	MAOA	8.878	8.47837e-47
ENSG00000122254	HS3ST2	8.768	1.26979e-09
ENSG00000181856	SLC2A4	8.691	5.13536e-93
ENSG00000185818	NAT8L	8.688	1.78715e-75
ENSG00000226549	SCDP1	8.671	9.25608e-66
ENSG00000258498	DIO3OS	8.66	4.33103e-14
ENSG00000087085	ACHE	8.502	4.44613e-54
ENSG00000186205	MTARC1	8.472	2.16434e-144
ENSG00000186188	FFAR4	8.47	1.84526e-16
ENSG00000174175	SELP	8.459	1.5263e-14
ENSG00000285000	None	8.453	2.10903e-34
ENSG00000286506	None	8.431	9.91569e-16
ENSG00000259916	AQP7B	8.428	1.07818e-12
ENSG00000226025	None	8.417	2.78634e-11
ENSG00000091513	TF	8.397	2.49625e-80
ENSG00000245848	CEBPA	8.299	2.86884e-80
ENSG00000076555	ACACB	8.284	2.70779e-258
ENSG00000085265	FCN1	8.283	4.78788e-15
ENSG00000039537	C6	8.279	9.85501e-26
ENSG00000257017	HP	8.233	5.25712e-29
ENSG00000269933	None	8.227	1.88915e-13
ENSG00000099194	SCD	8.179	7.48318e-179
ENSG00000277363	SRCIN1	8.139	8.11525e-80
ENSG00000267385	None	8.081	1.18948e-12
ENSG00000203878	CHIAP2	8.045	5.83786e-16
ENSG00000182782	HCAR2	8.04	1.72377e-39
ENSG00000164120	HPGD	8.026	6.18218e-52
ENSG00000122859	NEUROG3	8.018	1.94907e-11
ENSG00000171596	NMUR1	7.992	2.22054e-15
ENSG00000253686	LINC01484	7.986	5.06951e-48
ENSG00000115112	TFCP2L1	7.968	1.14043e-14
ENSG00000179520	SLC17A8	7.941	1.43281e-11
ENSG00000254826	None	7.916	1.01621e-13
ENSG00000105357	MYH14	7.856	6.42746e-32
ENSG00000135917	SLC19A3	7.838	1.92562e-98
ENSG00000149654	CDH22	7.813	2.52159e-12
ENSG00000239911	PRKAG2-AS1	7.787	8.34198e-13
ENSG00000125931	CITED1	7.777	4.28887e-12
ENSG00000275897	None	7.739	1.80812e-19
ENSG00000235263	None	7.674	1.82403e-08
ENSG00000005249	PRKAR2B	7.668	1.19113e-138
ENSG00000091129	NRCAM	7.551	1.53776e-191
ENSG00000143171	RXRG	7.539	1.7532e-22
ENSG00000213088	ACKR1	7.531	1.04817e-12
ENSG00000241158	ADAMTS9-AS1	7.531	1.05545e-27
ENSG00000243818	None	7.507	5.47572e-06
ENSG00000237289	CKMT1B	7.495	5.79772e-14
ENSG00000134216	CHIA	7.477	1.77185e-13
ENSG00000182077	PTCHD3	7.475	2.33334e-08
ENSG00000250802	ZBED3-AS1	7.423	8.09381e-125
ENSG00000229961	None	7.422	2.87399e-09
ENSG00000236961	None	7.409	9.8874e-08
ENSG00000175567	UCP2	7.358	1.73989e-40
ENSG00000155886	SLC24A2	7.352	2.2758e-09
ENSG00000131471	AOC3	7.299	1.00231e-50
ENSG00000287189	None	7.298	7.90232e-12
ENSG00000173930	SLCO4C1	7.292	3.38989e-43
ENSG00000140968	IRF8	7.287	1.48088e-11
ENSG00000236136	ADORA2BP1	7.287	2.20408e-06
ENSG00000245293	CYP2U1-AS1	7.251	2.30824e-99
ENSG00000198734	F5	7.243	2.46409e-62
ENSG00000068781	STON1-GTF2A1L	7.235	1.76845e-38
ENSG00000010310	GIPR	7.162	8.0957e-16
ENSG00000171903	CYP4F11	7.149	9.48391e-09
ENSG00000018625	ATP1A2	7.092	2.66006e-44
ENSG00000155846	PPARGC1B	7.065	2.2265e-66
ENSG00000203531	None	7.058	1.98801e-06
ENSG00000007314	SCN4A	7.022	1.69203e-32
ENSG00000269736	None	7.013	7.22938e-11
ENSG00000169710	FASN	7.011	1.4186e-76
ENSG00000154153	RETREG1	7.007	8.43673e-34
ENSG00000234426	None	7.003	0.000338008
ENSG00000249173	LINC01093	6.974	2.75744e-10
ENSG00000163884	KLF15	6.962	8.57603e-85
ENSG00000158571	PFKFB1	6.96	8.63897e-70
ENSG00000285732	None	6.934	7.48301e-10
ENSG00000213373	LINC00671	6.933	2.22684e-08
ENSG00000254814	None	6.927	4.35017e-12
ENSG00000130294	KIF1A	6.897	3.79243e-15
ENSG00000267714	None	6.888	4.11259e-08
ENSG00000119927	GPAM	6.856	1.31622e-51
ENSG00000131482	G6PC1	6.837	3.52122e-07
ENSG00000096060	FKBP5	6.83	4.55428e-119
ENSG00000179921	GPBAR1	6.823	1.23291e-56
ENSG00000234944	LINC02623	6.79	1.07512e-09
ENSG00000166689	PLEKHA7	6.768	3.09561e-55
ENSG00000130203	APOE	6.767	1.37767e-19
ENSG00000255398	HCAR3	6.751	2.72517e-08
ENSG00000170262	MRAP	6.683	1.02426e-33
ENSG00000197406	DIO3	6.621	0.000126407
ENSG00000234688	CACNG2-DT	6.606	4.21015e-09
ENSG00000160307	S100B	6.594	3.17508e-09
ENSG00000283529	None	6.592	0.000333347
ENSG00000197891	SLC22A12	6.574	2.17543e-05
ENSG00000130876	SLC7A10	6.566	1.70323e-23
ENSG00000176136	MC5R	6.563	2.33268e-07
ENSG00000249138	None	6.534	1.00033e-07
ENSG00000185640	KRT79	6.533	1.34527e-41
ENSG00000137878	GCOM1	6.53	1.87386e-55
ENSG00000259416	LINC02883	6.526	4.57072e-05
ENSG00000157152	SYN2	6.501	1.55779e-92
ENSG00000287514	None	6.486	1.33838e-09
ENSG00000264215	None	6.477	9.91447e-09
ENSG00000120049	KCNIP2	6.467	1.65631e-88
ENSG00000134160	TRPM1	6.462	3.09564e-09
ENSG00000165730	STOX1	6.46	1.98352e-55
ENSG00000287306	None	6.453	4.99764e-08
ENSG00000261120	None	6.436	0.000894582
ENSG00000287458	None	6.429	0.00224026
ENSG00000255040	MORF4L1P3	6.425	1.22491e-06
ENSG00000260105	AOC4P	6.414	1.12371e-24
ENSG00000254965	C1DP5	6.39	4.56858e-08
ENSG00000272989	LINC02012	6.386	5.21299e-07
ENSG00000162877	PM20D1	6.373	2.994e-36
ENSG00000006047	YBX2	6.367	9.96597e-25
ENSG00000248809	LINC01095	6.365	3.76171e-06
ENSG00000149485	FADS1	6.362	0
ENSG00000160179	ABCG1	6.352	2.91302e-35
ENSG00000123612	ACVR1C	6.35	3.10868e-36
ENSG00000224940	PRRT4	6.349	1.54696e-21
ENSG00000142973	CYP4B1	6.328	1.04024e-05
ENSG00000186458	DEFB132	6.313	7.06079e-09
ENSG00000123689	G0S2	6.282	3.71053e-34
ENSG00000104267	CA2	6.276	1.77035e-14
ENSG00000215483	LINC00598	6.275	1.10614e-44
ENSG00000286153	RUNX1-AS1	6.266	2.10963e-29
ENSG00000176194	CIDEA	6.258	0.000108702
ENSG00000151726	ACSL1	6.244	0
ENSG00000261787	TCF24	6.231	3.34853e-07
ENSG00000145506	NKD2	6.228	1.05831e-13
ENSG00000169006	NTSR2	6.227	7.02808e-06
ENSG00000084674	APOB	6.225	3.4717e-19
ENSG00000065325	GLP2R	6.208	2.45475e-34
ENSG00000173432	SAA1	6.198	4.0426e-10
ENSG00000103546	SLC6A2	6.191	0.0117483
ENSG00000120875	DUSP4	6.18	5.33003e-33
ENSG00000171773	NXNL1	6.173	1.26821e-07
ENSG00000129596	CDO1	6.135	5.44928e-77
ENSG00000108551	RASD1	6.131	1.12186e-74
ENSG00000123243	ITIH5	6.121	7.2806e-36
ENSG00000057294	PKP2	6.117	3.6327e-43
ENSG00000214578	HMGN2P15	6.115	9.99166e-08
ENSG00000251448	None	6.104	2.2268e-08
ENSG00000197291	RAMP2-AS1	6.099	1.02899e-62
ENSG00000263155	MYZAP	6.088	4.59906e-22
ENSG00000265121	None	6.06	9.29507e-05
ENSG00000258603	None	6.055	9.14337e-10
ENSG00000151632	AKR1C2	6.044	2.11889e-36
ENSG00000261757	None	6.037	1.82107e-07
ENSG00000124203	ZNF831	6.029	0.000245979
ENSG00000131771	PPP1R1B	6.026	2.63668e-14
ENSG00000131480	AOC2	5.992	2.11351e-127
ENSG00000008323	PLEKHG6	5.968	4.1326e-41
ENSG00000176381	PRR18	5.957	6.21074e-26
ENSG00000248295	DDX43P1	5.956	5.84384e-05
ENSG00000113249	HAVCR1	5.942	2.86875e-05
ENSG00000256120	SOX5-AS1	5.927	0.00108446
ENSG00000287656	None	5.925	0.00627265
ENSG00000099260	PALMD	5.92	1.02736e-60
ENSG00000228695	CES1P1	5.914	6.01395e-12
ENSG00000254632	None	5.909	0.00126113
ENSG00000243193	PRKAR2B-AS1	5.907	0.00328838
ENSG00000235090	RPL7L1P3	5.896	0.00019222
ENSG00000228133	None	5.894	1.50033e-05
ENSG00000176134	None	5.884	0.000513265
ENSG00000168237	GLYCTK	5.882	2.28672e-43
ENSG00000152430	BOLL	5.876	0.00125832
ENSG00000120332	TNN	5.873	4.40366e-06
ENSG00000223572	CKMT1A	5.871	0.000282405
ENSG00000288532	None	5.871	0.0440192
ENSG00000158104	HPD	5.864	7.77885e-45
ENSG00000263718	SEPTIN9-DT	5.862	1.41529e-13
ENSG00000062282	DGAT2	5.851	1.64002e-79
ENSG00000169418	NPR1	5.849	1.17408e-25
ENSG00000131951	LRRC9	5.829	9.49958e-08
ENSG00000280087	None	5.825	4.77551e-17
ENSG00000128268	MGAT3	5.817	3.28957e-15
ENSG00000025434	NR1H3	5.816	4.05127e-98
ENSG00000178538	CA8	5.792	0.00408769
ENSG00000104237	RP1	5.761	1.49545e-14
ENSG00000143125	PROK1	5.741	0.000268895
ENSG00000243234	None	5.741	0.0025449
ENSG00000073350	LLGL2	5.723	8.98724e-05
ENSG00000119686	FLVCR2	5.716	3.42921e-30
ENSG00000258545	RHOXF1-AS1	5.708	3.68956e-07
ENSG00000163251	FZD5	5.702	4.50798e-42
ENSG00000198312	BMS1P9	5.701	0.000910324
ENSG00000225378	None	5.685	0.000456563
ENSG00000150907	FOXO1	5.677	2.98745e-108
ENSG00000262213	None	5.673	0.0408527
ENSG00000265527	MIR5690	5.668	0.0117662
ENSG00000117594	HSD11B1	5.662	8.61624e-17
ENSG00000175556	LONRF3	5.658	3.80335e-27
ENSG00000263834	MIR4635	5.65	1.71776e-05
ENSG00000130208	APOC1	5.642	3.0071e-29
ENSG00000176974	SHMT1	5.641	3.1209e-53
ENSG00000230911	PPIHP1	5.619	2.27316e-12
ENSG00000163352	LENEP	5.615	0.0091149
ENSG00000287575	None	5.614	2.13419e-06
ENSG00000258615	None	5.611	0.0002734
ENSG00000187726	DNAJB13	5.606	2.98227e-06
ENSG00000255503	LINC02951	5.59	0.0105684
ENSG00000225889	None	5.589	3.13449e-09
ENSG00000254582	PSMA2P1	5.584	1.58178e-11
ENSG00000166501	PRKCB	5.582	0.0239492
ENSG00000231724	None	5.581	5.45005e-05
ENSG00000198574	SH2D1B	5.574	4.92974e-05
ENSG00000196616	ADH1B	5.568	2.50682e-07
ENSG00000251252	MTND2P31	5.565	0.00114203
ENSG00000149809	TM7SF2	5.553	2.40352e-65
ENSG00000115616	SLC9A2	5.55	8.03185e-05
ENSG00000129988	LBP	5.548	3.70133e-10
ENSG00000255871	None	5.528	0.0094309
ENSG00000272068	BCAN-AS1	5.508	5.24716e-05
ENSG00000156009	MAGEA8	5.495	0.00823736
ENSG00000232680	None	5.486	0.0483389
ENSG00000167107	ACSF2	5.477	3.22314e-120
ENSG00000224650	IGHV3-74	5.466	0.0332394
ENSG00000149599	DUSP15	5.462	0.00397411
ENSG00000285420	PDGFRL2P	5.455	3.38677e-14
ENSG00000157150	TIMP4	5.434	9.89245e-60
ENSG00000259762	None	5.429	3.83979e-09
ENSG00000226145	KRT16P6	5.423	0.000190138
ENSG00000234076	TPRG1-AS1	5.401	2.45859e-13
ENSG00000279836	None	5.399	0.00209978
ENSG00000182902	SLC25A18	5.396	9.185e-54
ENSG00000204930	FAM221B	5.389	5.90432e-06
ENSG00000286548	None	5.383	0.00102824
ENSG00000229759	MRPS18AP1	5.381	6.09049e-11
ENSG00000166148	AVPR1A	5.366	0.00182589
ENSG00000164879	CA3	5.359	4.68053e-08
ENSG00000111181	SLC6A12	5.353	0.000612967
ENSG00000171368	TPPP	5.353	2.86885e-07
ENSG00000256947	None	5.343	1.14524e-08
ENSG00000271252	None	5.338	2.41037e-17
ENSG00000250343	STK32A-AS1	5.334	0.00069627
ENSG00000167701	GPT	5.332	3.95923e-39
ENSG00000235018	RPL17P48	5.326	0.0117309
ENSG00000056998	GYG2	5.318	5.71186e-61
ENSG00000043591	ADRB1	5.316	0.000208101
ENSG00000229456	RLIMP1	5.312	1.19363e-06
ENSG00000230147	None	5.312	0.0379538
ENSG00000174804	FZD4	5.308	4.54479e-101
ENSG00000177666	PNPLA2	5.299	9.61956e-58
ENSG00000266977	None	5.289	0.00509599
ENSG00000138796	HADH	5.287	1.71653e-257
ENSG00000157884	CIB4	5.287	0.000305299
ENSG00000165409	TSHR	5.282	3.92302e-16
ENSG00000237948	MTATP6P20	5.282	0.00339247
ENSG00000169242	EFNA1	5.271	1.31925e-16
ENSG00000137142	IGFBPL1	5.259	2.15809e-33
ENSG00000000938	FGR	5.249	3.57465e-13
ENSG00000262693	ZFP3-DT	5.249	0.000969074
ENSG00000287386	None	5.249	0.00420533
ENSG00000187758	ADH1A	5.247	1.0592e-19
ENSG00000206043	C18orf63	5.246	5.51328e-06
ENSG00000219902	RPL35P3	5.24	0.00338073
ENSG00000100344	PNPLA3	5.238	9.87046e-59
ENSG00000185924	RTN4RL1	5.217	6.64851e-08
ENSG00000164556	FAM183BP	5.212	2.86821e-05
ENSG00000232233	LINC02043	5.211	5.4888e-09
ENSG00000114646	CSPG5	5.208	5.40609e-30
ENSG00000131069	ACSS2	5.201	1.55854e-173
ENSG00000254538	None	5.198	0.00400853
ENSG00000233665	None	5.195	0.000393426
ENSG00000263033	None	5.192	0.000275227
ENSG00000089127	OAS1	5.188	1.86972e-38
ENSG00000231576	MTCO2P20	5.179	0.00380333
ENSG00000203855	HSD3BP4	5.175	0.00178537
ENSG00000134243	SORT1	5.173	1.01578e-193
ENSG00000228108	SPTBN1-AS1	5.173	0.0332518
ENSG00000173369	C1QB	5.169	0.00523865
ENSG00000176485	PLAAT3	5.162	1.79778e-31
ENSG00000250039	None	5.154	0.00148463
ENSG00000266987	None	5.148	0.0151767
ENSG00000233797	UFL1-AS1	5.144	0.00402917
ENSG00000134121	CHL1	5.134	1.55496e-09
ENSG00000235434	RNF186-AS1	5.113	0.00155222
ENSG00000187513	GJA4	5.111	0.0276205
ENSG00000233751	RRAS2P2	5.098	0.00965255
ENSG00000274308	None	5.096	0.00664623
ENSG00000257803	PIGAP1	5.093	0.000391082
ENSG00000254843	XIAPP2	5.091	0.00729474
ENSG00000274940	MIR8083	5.084	0.00339434
ENSG00000112964	GHR	5.069	3.11362e-74
ENSG00000100077	GRK3	5.061	1.31801e-100
ENSG00000064886	CHI3L2	5.049	1.01921e-25
ENSG00000280401	None	5.046	6.48439e-07
ENSG00000207773	MIR642A	5.041	0.00292346
ENSG00000231615	None	5.04	0.0468299
ENSG00000233574	None	5.034	5.00883e-05
ENSG00000140873	ADAMTS18	5.024	1.17411e-10
ENSG00000138670	RASGEF1B	5.02	7.76035e-27
ENSG00000272078	None	5.013	0.0489947
ENSG00000214513	NOTO	5.007	0.00390935
ENSG00000285095	None	5.002	0.0327435
ENSG00000272682	None	4.989	0.0130463
ENSG00000166823	MESP1	4.986	3.77776e-09
ENSG00000163995	ABLIM2	4.985	2.11306e-30
ENSG00000271499	None	4.984	0.0118331
ENSG00000184828	ZBTB7C	4.982	2.58836e-18
ENSG00000261693	None	4.982	0.0299719
ENSG00000225026	PFDN1P1	4.981	0.00455605
ENSG00000249019	None	4.978	0.0402428
ENSG00000285601	None	4.972	0.00304396
ENSG00000286342	None	4.971	5.43645e-06
ENSG00000230731	LINC02938	4.955	0.000229775
ENSG00000287214	None	4.945	0.0450845
ENSG00000224318	CHL1-AS2	4.937	0.0100678
ENSG00000280078	None	4.931	0.0112262
ENSG00000086300	SNX10	4.925	9.47941e-35
ENSG00000237387	None	4.919	0.00264364
ENSG00000284240	LINC02801	4.908	0.00036108
ENSG00000003147	ICA1	4.899	1.06723e-17
ENSG00000237515	SHISA9	4.898	0.0082463
ENSG00000107593	PKD2L1	4.891	1.70172e-11
ENSG00000071073	MGAT4A	4.887	1.05954e-06
ENSG00000264006	AKR1C8	4.887	0.000545081
ENSG00000287440	None	4.864	0.0162644
ENSG00000009790	TRAF3IP3	4.863	0.00129308
ENSG00000258819	LINC02289	4.85	2.6428e-12
ENSG00000224614	TNK2-AS1	4.841	4.35903e-19
ENSG00000262445	None	4.841	0.0014359
ENSG00000164129	NPY5R	4.837	0.0127999
ENSG00000095637	SORBS1	4.835	2.56365e-57
ENSG00000232814	COL4A2-AS1	4.832	7.74052e-08
ENSG00000211445	GPX3	4.831	1.71598e-27
ENSG00000279853	None	4.824	0.00011598
ENSG00000239670	None	4.823	2.30607e-05
ENSG00000054690	PLEKHH1	4.818	1.2606e-61
ENSG00000252316	RNY4	4.815	0.00402349
ENSG00000048540	LMO3	4.81	1.84691e-31
ENSG00000235286	None	4.809	0.00226024
ENSG00000123360	PDE1B	4.805	1.10155e-07
ENSG00000270885	RASL10B	4.797	6.81521e-62
ENSG00000271199	None	4.787	0.00847373
ENSG00000116133	DHCR24	4.773	5.30741e-58
ENSG00000225502	GAPDHP16	4.762	0.012655
ENSG00000151303	None	4.755	0.00142921
ENSG00000254650	MTCYBP41	4.749	0.00712598
ENSG00000287468	None	4.749	0.00661143
ENSG00000174145	NWD2	4.733	0.00207969
ENSG00000227688	HNRNPA3P2	4.732	0.029837
ENSG00000230710	LINC00332	4.732	0.0148901
ENSG00000206549	None	4.731	0.00806613
ENSG00000225857	LINC02816	4.724	0.00674048
ENSG00000091128	LAMB4	4.718	2.03598e-10
ENSG00000233334	FAM53B-AS1	4.716	0.000788925
ENSG00000236732	RPL21P137	4.713	0.000263645
ENSG00000161905	ALOX15	4.707	0.010269
ENSG00000162194	LBHD1	4.696	7.10692e-35
ENSG00000169692	AGPAT2	4.693	2.64176e-31
ENSG00000077984	CST7	4.692	0.00118169
ENSG00000218748	DBIP1	4.688	0.000118457
ENSG00000196917	HCAR1	4.677	4.42585e-32
ENSG00000286444	None	4.675	0.015907
ENSG00000114248	LRRC31	4.674	0.0222478
ENSG00000198797	BRINP2	4.672	0.000370281
ENSG00000286196	None	4.672	0.0145449
ENSG00000166347	CYB5A	4.668	6.59667e-48
ENSG00000235483	GYG2-AS1	4.664	0.0321536
ENSG00000201643	SNORA14A	4.663	1.65274e-25
ENSG00000268066	FMR1-AS1	4.658	0.00712598
ENSG00000174417	TRHR	4.654	0.00255479
ENSG00000198848	CES1	4.651	6.63047e-24
ENSG00000287724	None	4.651	0.0130879
ENSG00000271338	None	4.648	0.000303856
ENSG00000172901	LVRN	4.643	6.08279e-66
ENSG00000272347	None	4.637	0.000137877
ENSG00000099282	TSPAN15	4.636	1.4874e-25
ENSG00000224312	MCCD1P2	4.636	0.0177664
ENSG00000287657	None	4.634	0.0430579
ENSG00000166947	EPB42	4.622	0.00104866
ENSG00000124194	GDAP1L1	4.615	1.80832e-10
ENSG00000198099	ADH4	4.615	3.42795e-23
ENSG00000227188	MGAT3-AS1	4.614	0.00615559
ENSG00000198515	CNGA1	4.605	0.0353155
ENSG00000230894	None	4.592	0.0496356
ENSG00000231697	NANOGP5	4.585	0.00785829
ENSG00000050628	PTGER3	4.581	2.01479e-36
ENSG00000198794	SCAMP5	4.57	6.87613e-58
ENSG00000186472	PCLO	4.568	1.65325e-07
ENSG00000183549	ACSM5	4.559	3.17525e-08
ENSG00000248286	None	4.556	0.00102306
ENSG00000256188	TAS2R30	4.555	0.0413153
ENSG00000182118	FAM89A	4.552	5.40462e-56
ENSG00000270948	MTDHP1	4.543	0.00754282
ENSG00000203685	STUM	4.542	1.20497e-05
ENSG00000186204	CYP4F12	4.541	3.1903e-06
ENSG00000101098	RIMS4	4.526	4.10717e-29
ENSG00000265273	PGDP1	4.519	1.47524e-10
ENSG00000234005	GAPDHP22	4.513	0.0151074
ENSG00000132915	PDE6A	4.509	0.0004762
ENSG00000225527	None	4.508	0.0145251
ENSG00000152078	TLCD4	4.506	1.32755e-27
ENSG00000197142	ACSL5	4.503	1.07516e-44
ENSG00000166575	TMEM135	4.501	0
ENSG00000205362	MT1A	4.493	8.894e-10
ENSG00000214897	PNMA6E	4.493	0.042926
ENSG00000187997	C17orf99	4.487	0.00300676
ENSG00000259895	TEDC2-AS1	4.479	0.0120551
ENSG00000271554	None	4.476	0.0257039
ENSG00000264666	None	4.462	0.00951667
ENSG00000236154	None	4.46	0.00522871
ENSG00000139055	ERP27	4.457	0.0213333
ENSG00000128218	VPREB3	4.456	0.0190344
ENSG00000169174	PCSK9	4.452	1.79544e-24
ENSG00000177301	KCNA2	4.452	3.75038e-07
ENSG00000253739	RNU6-323P	4.452	0.00846534
ENSG00000255471	PRSS23-AS1	4.452	1.34072e-39
ENSG00000171791	BCL2	4.449	9.4809e-25
ENSG00000223656	HMGB3P10	4.449	0.00751603
ENSG00000244062	ACSL3P1	4.447	0.000211681
ENSG00000224003	YES1P1	4.442	0.000320974
ENSG00000138678	GPAT3	4.435	1.68545e-30
ENSG00000253549	CA3-AS1	4.435	0.00365647
ENSG00000229088	MTND1P10	4.434	0.00369995
ENSG00000240122	FABP5P11	4.432	0.000780797
ENSG00000286364	None	4.429	0.00154817
ENSG00000108960	MMD	4.428	1.75952e-56
ENSG00000267783	None	4.413	0.0230473
ENSG00000254027	LNMICC	4.411	3.04005e-09
ENSG00000187134	AKR1C1	4.41	2.38757e-11
ENSG00000165731	RET	4.409	1.77174e-05
ENSG00000120907	ADRA1A	4.404	7.24884e-09
ENSG00000100346	CACNA1I	4.401	0.015936
ENSG00000280339	None	4.4	7.86631e-42
ENSG00000119283	TRIM67	4.38	9.81707e-07
ENSG00000178821	TMEM52	4.38	0.000685832
ENSG00000180610	ZBTB12BP	4.374	0.0114892
ENSG00000261578	None	4.371	2.07599e-32
ENSG00000271825	None	4.37	0.000444543
ENSG00000235033	DAAM2-AS1	4.363	5.96446e-13
ENSG00000285427	SOD2-OT1	4.352	3.38917e-18
ENSG00000277738	None	4.349	0.035521
ENSG00000134532	SOX5	4.347	1.67957e-31
ENSG00000171227	TMEM37	4.338	2.12249e-34
ENSG00000207452	RNU6-606P	4.337	0.023928
ENSG00000261522	None	4.333	0.0353412
ENSG00000272425	None	4.329	0.00239801
ENSG00000025039	RRAGD	4.325	2.2043e-11
ENSG00000273372	SFTPD-AS1	4.324	0.0215037
ENSG00000197147	LRRC8B	4.315	6.21653e-56
ENSG00000243316	GUCY2GP	4.304	2.41234e-07
ENSG00000161267	BDH1	4.297	2.37867e-41
ENSG00000163638	ADAMTS9	4.294	4.02193e-38
ENSG00000124440	HIF3A	4.291	6.58378e-12
ENSG00000095203	EPB41L4B	4.284	5.52048e-28
ENSG00000095370	SH2D3C	4.279	4.2317e-21
ENSG00000286942	None	4.279	0.000149574
ENSG00000254990	None	4.278	5.42423e-11
ENSG00000132170	PPARG	4.275	1.40696e-110
ENSG00000254135	None	4.269	0.0199805
ENSG00000273160	None	4.268	0.0326875
ENSG00000111684	LPCAT3	4.262	1.07557e-146
ENSG00000150768	DLAT	4.26	0
ENSG00000186583	SPATC1	4.259	0.000659905
ENSG00000271500	None	4.256	0.00543683
ENSG00000225779	None	4.253	0.00970255
ENSG00000152642	GPD1L	4.249	1.29509e-233
ENSG00000053438	NNAT	4.248	9.46793e-25
ENSG00000200376	RNU5E-10P	4.248	0.00231166
ENSG00000136457	CHAD	4.247	9.57402e-14
ENSG00000255374	TAS2R43	4.246	0.0227507
ENSG00000164687	FABP5	4.245	2.97356e-23
ENSG00000152926	ZNF117	4.244	3.15308e-41
ENSG00000282692	None	4.243	0.00207461
ENSG00000231982	MCF2L2P1	4.242	2.37935e-13
ENSG00000262179	MYMX	4.24	0.00626795
ENSG00000185352	HS6ST3	4.235	0.0249891
ENSG00000136535	TBR1	4.234	0.0227029
ENSG00000227141	None	4.234	0.000781899
ENSG00000262759	MRPS21P9	4.231	0.00242748
ENSG00000180066	LINC02870	4.225	0.000209295
ENSG00000226009	KCNIP2-AS1	4.225	5.09209e-08
ENSG00000230175	None	4.219	0.0223763
ENSG00000278192	None	4.216	0.0188812
ENSG00000287236	None	4.205	0.0225679
ENSG00000221866	PLXNA4	4.199	3.88859e-81
ENSG00000234884	GRK3-AS1	4.193	0.00126607
ENSG00000279200	None	4.191	0.00109889
ENSG00000170145	SIK2	4.189	1.26948e-194
ENSG00000274210	RNVU1-27	4.188	5.77353e-05
ENSG00000198208	RPS6KL1	4.186	2.28616e-13
ENSG00000147465	STAR	4.181	1.18813e-25
ENSG00000102996	MMP15	4.179	6.66929e-31
ENSG00000169750	RAC3	4.177	9.49731e-19
ENSG00000166106	ADAMTS15	4.17	4.31955e-16
ENSG00000251169	LINC01843	4.17	0.00102772
ENSG00000141524	TMC6	4.168	3.63295e-13
ENSG00000186480	INSIG1	4.168	1.60764e-85
ENSG00000287164	None	4.167	0.010054
ENSG00000254572	GLULP3	4.157	0.0114957
ENSG00000275598	None	4.155	0.0282999
ENSG00000115425	PECR	4.133	3.67736e-83
ENSG00000271239	None	4.127	0.00293926
ENSG00000259707	None	4.122	0.0294506
ENSG00000255639	None	4.12	0.0255775
ENSG00000203288	TDRKH-AS1	4.116	0.0180559
ENSG00000132746	ALDH3B2	4.112	0.00465977
ENSG00000225670	CADM3-AS1	4.111	0.00684654
ENSG00000169252	ADRB2	4.103	1.40242e-06
ENSG00000125531	FNDC11	4.098	0.00144151
ENSG00000188582	PAQR9	4.096	7.82355e-12
ENSG00000272625	None	4.088	5.99886e-05
ENSG00000253125	None	4.083	4.78189e-06
ENSG00000265692	LINC01970	4.078	0.0339916
ENSG00000165272	AQP3	4.073	5.1904e-24
ENSG00000251216	None	4.073	6.25163e-05
ENSG00000107242	PIP5K1B	4.071	6.27064e-09
ENSG00000226741	LINC02554	4.07	0.00030672
ENSG00000261231	LINC02133	4.07	0.0142888
ENSG00000185432	TMT1A	4.069	5.0611e-21
ENSG00000224280	None	4.064	0.038467
ENSG00000203436	Metazoa	4.062	0.0244485
ENSG00000241735	FABP5P3	4.058	0.000430715
ENSG00000148175	STOM	4.052	4.85835e-40
ENSG00000135077	HAVCR2	4.035	1.15015e-32
ENSG00000274021	None	4.035	2.46884e-36
ENSG00000230399	RBBP8P1	4.029	0.0486402
ENSG00000120437	ACAT2	4.022	2.07958e-129
ENSG00000004468	CD38	4.02	5.30001e-10
ENSG00000169313	P2RY12	4.019	8.99779e-11
ENSG00000157617	C2CD2	4.016	6.9358e-111
ENSG00000205269	TMEM170B	4.014	2.64489e-32
ENSG00000101695	RNF125	4.008	2.18099e-49
ENSG00000238221	None	4.005	0.00850463
ENSG00000248873	SERBP1P6	4.001	2.07555e-08
ENSG00000267130	None	4.001	2.77483e-06
ENSG00000235371	None	4	0.00374748
ENSG00000247372	None	3.999	0.0451341
ENSG00000285564	None	3.997	0.0447623
ENSG00000286303	None	3.985	0.0016205
ENSG00000117983	MUC5B	3.981	0.0039235
ENSG00000218313	None	3.981	0.0399918
ENSG00000184227	ACOT1	3.976	3.22715e-19
ENSG00000213462	ERV3-1	3.971	2.48962e-32
ENSG00000131477	RAMP2	3.967	3.08127e-12
ENSG00000047457	CP	3.966	0.00162713
ENSG00000121769	FABP3	3.962	1.00151e-17
ENSG00000232037	RPL21P29	3.955	0.039032
ENSG00000213938	SEPHS1P6	3.952	0.0374002
ENSG00000177076	ACER2	3.951	2.46211e-85
ENSG00000234753	FOXP4-AS1	3.95	1.95549e-09
ENSG00000259630	FABP5P9	3.949	0.0126883
ENSG00000135424	ITGA7	3.946	4.9366e-20
ENSG00000236714	LINC01844	3.94	2.75503e-07
ENSG00000255507	UVRAG-DT	3.94	8.32218e-11
ENSG00000213994	None	3.938	0.0198093
ENSG00000196092	PAX5	3.935	0.00251505
ENSG00000267296	CEBPA-DT	3.933	5.51635e-22
ENSG00000280103	None	3.932	0.0301235
ENSG00000107736	CDH23	3.93	7.54254e-10
ENSG00000161594	KLHL10	3.928	6.86609e-24
ENSG00000250479	CHCHD10	3.92	1.21879e-38
ENSG00000268884	None	3.92	0.0452564
ENSG00000249379	GCLC-AS1	3.915	1.72113e-05
ENSG00000155368	DBI	3.905	1.07456e-148
ENSG00000179841	AKAP5	3.898	3.42506e-29
ENSG00000140009	ESR2	3.895	1.37257e-06
ENSG00000228278	ORM2	3.895	0.000515497
ENSG00000158528	PPP1R9A	3.894	5.6649e-28
ENSG00000155265	GOLGA7B	3.892	1.86024e-08
ENSG00000134324	LPIN1	3.891	2.09722e-125
ENSG00000174697	LEP	3.885	0.000393481
ENSG00000272405	None	3.883	2.86954e-20
ENSG00000076706	MCAM	3.879	1.39319e-12
ENSG00000107551	RASSF4	3.878	1.07853e-36
ENSG00000227591	HSD11B1-AS1	3.876	1.45654e-21
ENSG00000164128	NPY1R	3.874	8.32189e-05
ENSG00000252213	SNORA74D	3.872	0.0149644
ENSG00000172137	CALB2	3.867	9.60268e-12
ENSG00000156574	NODAL	3.865	1.12533e-12
ENSG00000277631	PGM5P3-AS1	3.861	6.16826e-07
ENSG00000228625	None	3.86	0.0409238
ENSG00000176399	DMRTA1	3.856	9.98443e-18
ENSG00000205424	PCBP3-AS1	3.856	0.0268786
ENSG00000139631	CSAD	3.855	7.08674e-40
ENSG00000205364	MT1M	3.85	2.66999e-07
ENSG00000235731	LINC02250	3.85	0.0263601
ENSG00000265559	RN7SL652P	3.846	0.0161969
ENSG00000008394	MGST1	3.84	1.93569e-88
ENSG00000238961	SNORA47	3.835	0.000465478
ENSG00000172840	PDP2	3.834	3.25271e-37
ENSG00000268117	VN1R84P	3.83	0.0448812
ENSG00000101938	CHRDL1	3.828	9.34401e-07
ENSG00000182253	SYNM	3.824	2.86164e-28
ENSG00000279699	None	3.819	0.000267695
ENSG00000154316	TDH	3.817	0.00904919
ENSG00000270876	ZNF30-AS1	3.814	0.00761671
ENSG00000184669	OR7E14P	3.813	0.0215037
ENSG00000114790	ARHGEF26	3.812	6.17666e-94
ENSG00000130775	THEMIS2	3.811	1.14899e-56
ENSG00000260898	ADPGK-AS1	3.806	3.59424e-45
ENSG00000286559	None	3.802	0.0176041
ENSG00000270248	None	3.801	0.000190733
ENSG00000164434	FABP7	3.799	1.66357e-05
ENSG00000286806	None	3.794	0.0363358
ENSG00000113231	PDE8B	3.79	6.38265e-24
ENSG00000237238	BMS1P10	3.79	2.9183e-12
ENSG00000272677	HNRNPD-DT	3.786	0.0461043
ENSG00000135744	AGT	3.784	4.15596e-21
ENSG00000239039	SNORD13	3.772	0.00948905
ENSG00000239984	RN7SL420P	3.766	0.0283112
ENSG00000104879	CKM	3.765	0.00489898
ENSG00000217644	None	3.762	0.0244897
ENSG00000243069	ARHGEF26-AS1	3.76	0.00386322
ENSG00000250240	None	3.758	4.16571e-37
ENSG00000205517	RGL3	3.755	1.93688e-07
ENSG00000101542	CDH20	3.753	8.76846e-05
ENSG00000207399	RNU6-1011P	3.753	0.0452697
ENSG00000166912	MTMR10	3.742	7.77905e-154
ENSG00000139832	RAB20	3.739	7.56813e-44
ENSG00000198929	NOS1AP	3.739	0.00171906
ENSG00000221986	MYBPHL	3.732	0.0230119
ENSG00000254859	None	3.732	3.63245e-05
ENSG00000270661	None	3.732	0.0112915
ENSG00000169435	RASSF6	3.722	1.81671e-05
ENSG00000287377	None	3.722	0.00161333
ENSG00000134028	ADAMDEC1	3.721	0.0481192
ENSG00000140465	CYP1A1	3.721	0.000217995
ENSG00000233153	UBE2E2-DT	3.719	0.0456549
ENSG00000259407	None	3.719	4.19235e-11
ENSG00000196664	TLR7	3.718	0.000113654
ENSG00000065833	ME1	3.71	5.88748e-114
ENSG00000274326	None	3.71	0.0227383
ENSG00000213287	None	3.706	0.0454494
ENSG00000174669	SLC29A2	3.699	5.26762e-23
ENSG00000205038	PKHD1L1	3.695	5.62813e-05
ENSG00000132692	BCAN	3.694	3.24565e-05
ENSG00000206954	RNU6-1201P	3.693	0.0496497
ENSG00000287064	None	3.693	0.00797117
ENSG00000188163	CIMIP2A	3.688	0.0309704
ENSG00000234604	None	3.684	5.44911e-05
ENSG00000256045	None	3.684	0.0133172
ENSG00000224251	None	3.683	4.41747e-12
ENSG00000152463	OLAH	3.682	6.88645e-10
ENSG00000246523	FZD4-DT	3.661	8.16599e-48
ENSG00000258986	TMEM179	3.661	8.45345e-05
ENSG00000137265	IRF4	3.66	0.000746429
ENSG00000203930	LINC00632	3.657	3.04085e-37
ENSG00000237359	None	3.657	0.0155051
ENSG00000270513	None	3.649	0.00659083
ENSG00000112972	HMGCS1	3.646	6.0425e-44
ENSG00000168309	FAM107A	3.641	3.71517e-05
ENSG00000119547	ONECUT2	3.636	1.03378e-16
ENSG00000164056	SPRY1	3.635	1.16285e-43
ENSG00000160801	PTH1R	3.633	1.42643e-20
ENSG00000227910	None	3.633	0.000746441
ENSG00000107485	GATA3	3.631	8.705e-08
ENSG00000142657	PGD	3.618	7.97737e-61
ENSG00000249212	ATP1B1P1	3.616	0.00583528
ENSG00000285619	None	3.6	0.02015
ENSG00000174038	C9orf131	3.593	0.0009863
ENSG00000135114	OASL	3.59	2.81454e-07
ENSG00000229953	BCAN-AS2	3.59	1.57631e-06
ENSG00000271373	NANOGP3	3.588	0.000573787
ENSG00000198624	CCDC69	3.573	1.05218e-25
ENSG00000189420	ZFP92	3.572	4.06964e-15
ENSG00000166831	RBPMS2	3.569	3.52472e-19
ENSG00000042445	RETSAT	3.562	5.93937e-89
ENSG00000170525	PFKFB3	3.562	1.17856e-16
ENSG00000167508	MVD	3.554	1.05881e-26
ENSG00000143554	SLC27A3	3.552	3.4525e-34
ENSG00000147155	EBP	3.547	3.83655e-42
ENSG00000135604	STX11	3.539	1.11893e-19
ENSG00000200095	RNU6-181P	3.53	0.0429209
ENSG00000227258	SMIM2-AS1	3.527	3.3825e-11
ENSG00000145113	MUC4	3.525	0.000915061
ENSG00000234694	CDC20-DT	3.525	5.16825e-08
ENSG00000256746	MADD-AS1	3.515	8.24474e-06
ENSG00000118804	STBD1	3.512	2.73701e-20
ENSG00000134824	FADS2	3.507	4.49311e-17
ENSG00000226578	None	3.506	9.29672e-10
ENSG00000131398	KCNC3	3.504	6.49397e-06
ENSG00000180616	SSTR2	3.502	2.1244e-11
ENSG00000233006	MIR3936HG	3.499	2.51198e-05
ENSG00000260912	None	3.498	6.75979e-20
ENSG00000204103	MAFB	3.497	1.25973e-16
ENSG00000132681	ATP1A4	3.493	0.00562544
ENSG00000234115	None	3.491	0.0367746
ENSG00000170153	RNF150	3.487	6.81714e-17
ENSG00000279490	None	3.487	0.0322297
ENSG00000103723	AP3B2	3.483	4.01657e-13
ENSG00000112936	C7	3.48	7.07427e-05
ENSG00000272128	None	3.478	0.00494968
ENSG00000158769	F11R	3.476	1.23648e-11
ENSG00000234362	LINC01914	3.472	1.44443e-19
ENSG00000172987	HPSE2	3.466	0.0153699
ENSG00000211829	TRDC	3.466	0.0114726
ENSG00000224821	COL4A2-AS2	3.466	0.000251356
ENSG00000145757	SPATA9	3.464	1.13283e-26
ENSG00000269985	FARS2-AS1	3.46	0.00455049
ENSG00000276390	None	3.46	0.0375478
ENSG00000130222	GADD45G	3.459	2.16189e-07
ENSG00000139354	GAS2L3	3.457	1.33806e-18
ENSG00000163590	PPM1L	3.454	3.32711e-14
ENSG00000070159	PTPN3	3.453	1.63665e-20
ENSG00000270090	None	3.449	0.0488662
ENSG00000166821	PEX11A	3.447	4.23889e-150
ENSG00000135218	CD36	3.442	5.58988e-16
ENSG00000286849	None	3.441	0.000302695
ENSG00000232884	None	3.435	0.00966954
ENSG00000126106	TMEM53	3.434	3.72034e-50
ENSG00000238193	HADHBP1	3.434	0.00811339
ENSG00000100075	SLC25A1	3.414	1.80577e-65
ENSG00000241570	PAQR9-AS1	3.414	0.000213987
ENSG00000236905	None	3.413	0.043591
ENSG00000217527	RPS16P5	3.406	0.0139398
ENSG00000067064	IDI1	3.403	1.49281e-100
ENSG00000271049	None	3.398	0.0427492
ENSG00000169239	CA5B	3.397	4.07811e-26
ENSG00000170522	ELOVL6	3.396	1.35393e-47
ENSG00000130066	SAT1	3.395	4.01079e-46
ENSG00000171119	NRTN	3.391	0.034204
ENSG00000064989	CALCRL	3.388	9.77455e-40
ENSG00000223573	TINCR	3.387	2.8077e-07
ENSG00000070019	GUCY2C	3.384	0.000381022
ENSG00000160339	FCN2	3.384	0.026005
ENSG00000133056	PIK3C2B	3.382	5.58543e-78
ENSG00000126561	STAT5A	3.381	1.35063e-77
ENSG00000229484	LINC02766	3.38	0.000146057
ENSG00000130193	THEM6	3.379	8.21837e-23
ENSG00000254211	LINC01485	3.378	0.00580882
ENSG00000231831	MTHFD1P1	3.377	0.00246327
ENSG00000147872	PLIN2	3.374	3.12214e-114
ENSG00000131730	CKMT2	3.373	7.29777e-16
ENSG00000144649	GASK1A	3.373	8.10198e-08
ENSG00000236754	None	3.368	0.0107732
ENSG00000267567	None	3.367	8.22334e-05
ENSG00000122971	ACADS	3.366	8.69491e-29
ENSG00000246145	RRS1-DT	3.364	0.0068367
ENSG00000152133	GPATCH11	3.363	7.52287e-82
ENSG00000232757	ETF1P1	3.359	0.0162287
ENSG00000117791	MTARC2	3.354	1.06982e-44
ENSG00000124615	MOCS1	3.353	7.71269e-54
ENSG00000110042	DTX4	3.352	1.36077e-09
ENSG00000099875	MKNK2	3.351	2.59751e-36
ENSG00000236065	None	3.349	0.0212233
ENSG00000169738	DCXR	3.346	3.85576e-29
ENSG00000123080	CDKN2C	3.345	9.79016e-55
ENSG00000279026	None	3.344	1.84093e-24
ENSG00000234160	None	3.341	4.81114e-28
ENSG00000119715	ESRRB	3.339	0.00391459
ENSG00000185813	PCYT2	3.336	4.15951e-39
ENSG00000134463	ECHDC3	3.335	9.2467e-13
ENSG00000231948	HS1BP3-IT1	3.335	1.21782e-08
ENSG00000135437	RDH5	3.332	7.06327e-12
ENSG00000244122	UGT1A7	3.322	0.0129031
ENSG00000260139	CSPG4P13	3.322	0.0252032
ENSG00000152207	CYSLTR2	3.321	0.0448084
ENSG00000249487	LINC01586	3.321	0.00154658
ENSG00000151131	NOPCHAP1	3.32	2.87231e-56
ENSG00000136160	EDNRB	3.319	3.10161e-14
ENSG00000255650	FAM222A-AS1	3.319	0.01094
ENSG00000177685	CRACR2B	3.318	2.4821e-07
ENSG00000254109	RBPMS-AS1	3.317	5.32657e-57
ENSG00000259422	None	3.314	0.0352709
ENSG00000133027	PEMT	3.313	1.31152e-21
ENSG00000072310	SREBF1	3.312	3.45824e-20
ENSG00000108639	SYNGR2	3.304	1.03502e-27
ENSG00000103064	SLC7A6	3.302	5.40365e-65
ENSG00000130940	CASZ1	3.302	1.89442e-07
ENSG00000204161	TMEM273	3.301	0.000701119
ENSG00000137880	GCHFR	3.292	2.39298e-06
ENSG00000136155	SCEL	3.29	0.0329261
ENSG00000286577	None	3.29	0.0472022
ENSG00000128833	MYO5C	3.275	6.13972e-12
ENSG00000131943	C19orf12	3.27	6.32326e-50
ENSG00000196715	VKORC1L1	3.269	1.97367e-146
ENSG00000260941	LINC00622	3.262	0.000357304
ENSG00000168263	KCNV2	3.261	0.000880179
ENSG00000204257	HLA-DMA	3.261	1.07959e-12
ENSG00000232447	MTND5P3	3.26	0.0140799
ENSG00000259458	MGC15885	3.26	0.000115342
ENSG00000270672	None	3.256	0.0498839
ENSG00000101489	CELF4	3.25	0.000527044
ENSG00000177465	ACOT4	3.248	1.00084e-10
ENSG00000227560	RPS15AP30	3.247	0.0288826
ENSG00000228536	LYPLAL1-AS1	3.246	7.75692e-05
ENSG00000147383	NSDHL	3.239	1.054e-98
ENSG00000170837	GPR27	3.235	0.0427786
ENSG00000272211	None	3.234	1.30309e-05
ENSG00000180638	SLC47A2	3.232	0.000188645
ENSG00000104177	MYEF2	3.231	8.84154e-34
ENSG00000133958	UNC79	3.231	4.9436e-33
ENSG00000135821	GLUL	3.229	5.54211e-54
ENSG00000242009	None	3.225	0.0258222
ENSG00000143819	EPHX1	3.223	1.18064e-39
ENSG00000253430	None	3.223	0.00190555
ENSG00000042286	AIFM2	3.219	4.2959e-55
ENSG00000171316	CHD7	3.218	1.4854e-12
ENSG00000164638	SLC29A4	3.217	1.08641e-15
ENSG00000288046	None	3.21	1.44628e-10
ENSG00000245904	BTG1-DT	3.203	3.21123e-07
ENSG00000000005	TNMD	3.201	0.0372389
ENSG00000259581	TYRO3P	3.201	0.00437451
ENSG00000261594	TPBGL	3.199	7.53864e-07
ENSG00000167972	ABCA3	3.192	3.74335e-17
ENSG00000134042	MRO	3.191	2.34413e-11
ENSG00000165194	PCDH19	3.184	4.72932e-06
ENSG00000225112	None	3.184	0.00743876
ENSG00000263280	None	3.184	3.34986e-05
ENSG00000173653	RCE1	3.179	7.49917e-45
ENSG00000249771	None	3.179	0.0197018
ENSG00000269947	None	3.179	0.000188955
ENSG00000137713	PPP2R1B	3.172	2.79335e-40
ENSG00000267772	LINC01999	3.172	0.0252712
ENSG00000051620	HEBP2	3.17	5.17394e-67
ENSG00000256564	None	3.169	9.12026e-06
ENSG00000270441	LAMB2P1	3.168	1.03092e-05
ENSG00000227155	DOCK8-AS2	3.167	0.0179372
ENSG00000233585	ACAA2P1	3.166	8.43446e-07
ENSG00000183655	KLHL25	3.163	7.84693e-23
ENSG00000138074	SLC5A6	3.162	3.74067e-58
ENSG00000132846	ZBED3	3.159	3.22063e-37
ENSG00000146477	SLC22A3	3.157	3.12932e-15
ENSG00000285554	LINC02988	3.157	0.0145152
ENSG00000062485	CS	3.154	1.34869e-202
ENSG00000169684	CHRNA5	3.152	9.69139e-06
ENSG00000138030	KHK	3.146	6.95451e-13
ENSG00000260541	None	3.142	0.0371402
ENSG00000086712	TXLNG	3.141	1.07587e-121
ENSG00000249628	LINC00942	3.14	1.33325e-09
ENSG00000099797	TECR	3.139	3.88123e-35
ENSG00000157514	TSC22D3	3.134	4.07811e-26
ENSG00000124215	CDH26	3.131	4.90258e-05
ENSG00000233056	ERVH48-1	3.127	6.42211e-06
ENSG00000285627	None	3.127	0.00177338
ENSG00000253741	LNCOC1	3.125	5.56086e-17
ENSG00000164776	PHKG1	3.124	3.17053e-09
ENSG00000135245	HILPDA	3.122	2.33418e-16
ENSG00000278540	ACACA	3.122	2.26408e-199
ENSG00000129214	SHBG	3.116	6.88464e-15
ENSG00000127948	POR	3.115	2.71681e-27
ENSG00000149646	CNBD2	3.11	0.00348252
ENSG00000287115	LINC02993	3.11	7.58601e-09
ENSG00000244301	AOX3P	3.096	0.0476523
ENSG00000133401	PDZD2	3.095	2.04768e-27
ENSG00000287127	None	3.094	0.00105427
ENSG00000115194	SLC30A3	3.09	0.000975806
ENSG00000165185	KIAA1958	3.088	2.91817e-24
ENSG00000213365	None	3.083	0.00848049
ENSG00000272498	None	3.083	3.90249e-08
ENSG00000225767	FAF1-AS1	3.082	0.0169313
ENSG00000164048	ZNF589	3.08	1.35393e-47
ENSG00000197296	FITM2	3.079	1.4863e-31
ENSG00000201098	RNY1	3.078	0.012719
ENSG00000139116	KIF21A	3.072	2.76421e-30
ENSG00000178342	KCNG2	3.071	0.00406828
ENSG00000066027	PPP2R5A	3.063	7.63836e-25
ENSG00000115290	GRB14	3.059	3.74793e-14
ENSG00000235319	None	3.056	0.0013294
ENSG00000144909	OSBPL11	3.053	3.77357e-159
ENSG00000259251	VPS13C-DT	3.053	0.0419031
ENSG00000136881	BAAT	3.049	0.00221792
ENSG00000119673	ACOT2	3.048	1.58699e-33
ENSG00000182921	GPATCH11P1	3.046	0.00740577
ENSG00000011198	ABHD5	3.045	1.10475e-26
ENSG00000187193	MT1X	3.045	1.83857e-11
ENSG00000264500	MIR3124	3.045	0.000358639
ENSG00000121691	CAT	3.041	6.04537e-47
ENSG00000065609	SNAP91	3.039	3.1682e-05
ENSG00000154162	CDH12	3.037	0.00410406
ENSG00000117479	SLC19A2	3.028	8.23122e-40
ENSG00000233073	GRM3-AS1	3.024	0.0474163
ENSG00000201544	SNORA16B	3.02	0.00276648
ENSG00000188613	NANOS1	3.019	5.18396e-30
ENSG00000260932	None	3.018	0.000287989
ENSG00000286757	None	3.017	0.00341568
ENSG00000179862	CITED4	3.015	2.02411e-09
ENSG00000214708	None	3.008	8.19792e-06
ENSG00000214659	KRT8P26	3.007	0.0452991
ENSG00000284642	None	3.007	0.000587198
ENSG00000072210	ALDH3A2	3.005	1.13605e-14
ENSG00000287299	None	3.004	7.90325e-17
ENSG00000273234	OR2A13P	3.003	0.00461667
ENSG00000237972	TUBG1P	2.999	0.0144624
ENSG00000165113	GKAP1	2.998	1.14679e-14
ENSG00000250934	None	2.996	4.04891e-09
ENSG00000180432	CYP8B1	2.994	0.0133049
ENSG00000271367	None	2.994	1.61001e-06
ENSG00000235586	None	2.991	0.0487562
ENSG00000231246	LINC02884	2.99	2.68053e-13
ENSG00000173599	PC	2.989	3.10366e-15
ENSG00000226055	PAICSP1	2.988	7.08093e-26
ENSG00000253336	None	2.985	0.0014514
ENSG00000131473	ACLY	2.978	1.32224e-29
ENSG00000134072	CAMK1	2.977	9.2233e-39
ENSG00000103528	SYT17	2.976	1.528e-05
ENSG00000270095	None	2.975	0.0350037
ENSG00000101280	ANGPT4	2.974	0.00999051
ENSG00000245059	C16orf46-DT	2.974	0.0274497
ENSG00000143257	NR1I3	2.968	2.24934e-07
ENSG00000126231	PROZ	2.964	0.048936
ENSG00000251484	None	2.96	0.0378904
ENSG00000286622	None	2.953	0.0280713
ENSG00000219392	ZNF602P	2.951	0.00313956
ENSG00000286299	None	2.949	1.04167e-11
ENSG00000286430	None	2.946	0.000448681
ENSG00000069535	MAOB	2.941	6.53577e-05
ENSG00000271967	None	2.936	0.00868757
ENSG00000101347	SAMHD1	2.933	3.37543e-12
ENSG00000196139	AKR1C3	2.929	1.24822e-09
ENSG00000012660	ELOVL5	2.928	7.49861e-25
ENSG00000186862	PDZD7	2.926	1.49788e-07
ENSG00000253958	CLDN23	2.926	4.84212e-08
ENSG00000102032	RENBP	2.923	1.38186e-06
ENSG00000286782	None	2.921	0.000146331
ENSG00000159423	ALDH4A1	2.92	2.6731e-33
ENSG00000279166	None	2.92	0.00264324
ENSG00000284735	None	2.917	0.00021179
ENSG00000229314	ORM1	2.914	0.0259739
ENSG00000287070	None	2.914	0.00942204
ENSG00000180730	SHISA2	2.912	0.0213602
ENSG00000169083	AR	2.903	1.65426e-43
ENSG00000206634	SNORA22	2.903	0.00129461
ENSG00000145358	DDIT4L	2.894	9.43537e-09
ENSG00000159915	ZNF233	2.892	1.0185e-09
ENSG00000156381	ANKRD9	2.891	4.2394e-37
ENSG00000224837	GCSHP5	2.891	0.0188598
ENSG00000287271	None	2.891	1.35339e-07
ENSG00000227527	None	2.89	5.80165e-18
ENSG00000168792	ABHD15	2.889	1.01094e-138
ENSG00000271880	None	2.889	0.000536735
ENSG00000226406	RBMX2P1	2.886	0.0237435
ENSG00000228828	TLK2P2	2.884	0.000636903
ENSG00000270720	None	2.88	0.00295226
ENSG00000164318	EGFLAM	2.878	9.68512e-13
ENSG00000268223	ARL14EPL	2.878	0.00120628
ENSG00000283709	FAM238C	2.875	3.99062e-06
ENSG00000122035	RASL11A	2.874	6.0903e-05
ENSG00000187498	COL4A1	2.873	1.00103e-09
ENSG00000129151	BBOX1	2.87	1.39768e-11
ENSG00000236617	CHFR-DT	2.867	4.4576e-10
ENSG00000214872	SMTNL1	2.866	0.012112
ENSG00000095587	TLL2	2.865	7.30697e-05
ENSG00000163864	NMNAT3	2.861	0.0315363
ENSG00000188001	TPRG1	2.859	3.95087e-08
ENSG00000172893	DHCR7	2.858	3.95856e-25
ENSG00000106772	PRUNE2	2.852	1.18421e-17
ENSG00000139318	DUSP6	2.85	5.76217e-18
ENSG00000249693	SPMAP2L	2.846	1.53175e-05
ENSG00000284526	None	2.846	0.00407741
ENSG00000269892	None	2.843	2.32384e-05
ENSG00000139428	MMAB	2.842	1.51013e-43
ENSG00000180720	CHRM4	2.84	0.000528234
ENSG00000022267	FHL1	2.836	1.44157e-60
ENSG00000248485	PCP4L1	2.834	0.0185747
ENSG00000285938	None	2.834	6.05494e-09
ENSG00000125508	SRMS	2.827	0.000581062
ENSG00000138646	HERC5	2.823	4.71716e-10
ENSG00000224786	CETN4P	2.823	1.13859e-16
ENSG00000259448	LINC02352	2.822	0.00338971
ENSG00000272108	None	2.819	0.0157779
ENSG00000119471	HSDL2	2.817	8.09223e-32
ENSG00000088836	SLC4A11	2.816	3.0399e-16
ENSG00000128594	LRRC4	2.816	4.60238e-14
ENSG00000273654	None	2.814	5.61313e-09
ENSG00000147251	DOCK11	2.812	5.50173e-49
ENSG00000124171	PARD6B	2.81	6.47555e-06
ENSG00000260625	RUSF1-DT	2.809	0.0424131
ENSG00000258311	None	2.808	1.48728e-11
ENSG00000108219	TSPAN14	2.806	1.87823e-86
ENSG00000132196	HSD17B7	2.805	1.66808e-47
ENSG00000124302	CHST8	2.804	0.000376575
ENSG00000197766	CFD	2.801	0.000136432
ENSG00000166123	GPT2	2.795	3.20022e-28
ENSG00000196781	TLE1	2.791	1.58654e-33
ENSG00000166682	TMPRSS5	2.788	3.38801e-05
ENSG00000268520	None	2.788	0.000335038
ENSG00000228158	TLE1P1	2.786	3.20992e-05
ENSG00000222389	RNU2-28P	2.785	0.00128408
ENSG00000131831	RAI2	2.783	1.36016e-07
ENSG00000095209	TMEM38B	2.782	1.77819e-30
ENSG00000107742	SPOCK2	2.781	8.05979e-10
ENSG00000279982	None	2.779	2.69867e-08
ENSG00000109846	CRYAB	2.772	3.23471e-31
ENSG00000186104	CYP2R1	2.771	2.87803e-42
ENSG00000015133	CCDC88C	2.767	1.6881e-05
ENSG00000171659	GPR34	2.762	0.000597608
ENSG00000228293	IDH3B-DT	2.758	0.00756576
ENSG00000229644	NAMPTP1	2.757	6.90331e-16
ENSG00000236882	LINC01554	2.756	3.06686e-08
ENSG00000286193	CPLANE1-AS1	2.752	0.0308254
ENSG00000104055	TGM5	2.747	0.0189555
ENSG00000146453	PNLDC1	2.747	0.0357223
ENSG00000066583	ISOC1	2.743	1.16048e-82
ENSG00000134297	PLEKHA8P1	2.743	5.1236e-64
ENSG00000189077	TMEM120A	2.743	6.16434e-32
ENSG00000281491	DNAJB5-DT	2.743	0.013973
ENSG00000185950	IRS2	2.742	6.17406e-13
ENSG00000233974	None	2.739	0.0243057
ENSG00000275025	None	2.739	0.0028877
ENSG00000172201	ID4	2.734	3.86009e-09
ENSG00000259417	CTXND1	2.734	0.0200447
ENSG00000285632	None	2.73	1.34703e-05
ENSG00000094963	FMO2	2.722	2.54533e-08
ENSG00000229436	None	2.717	0.00512537
ENSG00000178301	AQP11	2.712	1.35809e-23
ENSG00000113161	HMGCR	2.711	1.3422e-37
ENSG00000288531	None	2.711	0.0494912
ENSG00000232328	None	2.71	1.23391e-05
ENSG00000286649	None	2.71	0.0383149
ENSG00000225192	ZNF33BP1	2.708	0.0151982
ENSG00000177181	RIMKLA	2.707	0.00312015
ENSG00000116141	MARK1	2.706	4.75017e-09
ENSG00000284428	None	2.706	6.15934e-06
ENSG00000228995	MTND1P9	2.704	0.0464251
ENSG00000128311	TST	2.702	6.54636e-24
ENSG00000225092	None	2.701	0.000273682
ENSG00000187446	CHP1	2.699	3.78875e-70
ENSG00000239887	C1orf226	2.699	0.00101918
ENSG00000198010	DLGAP2	2.698	0.0238317
ENSG00000138413	IDH1	2.694	1.1687e-69
ENSG00000230082	PRRT3-AS1	2.694	6.05064e-08
ENSG00000105963	ADAP1	2.691	0.000447913
ENSG00000207344	SNORA22C	2.69	0.00615507
ENSG00000264408	MIR4470	2.69	0.0453873
ENSG00000286861	None	2.685	0.00117261
ENSG00000170214	ADRA1B	2.684	1.54708e-09
ENSG00000286138	None	2.683	0.0029704
ENSG00000087299	L2HGDH	2.681	7.18987e-67
ENSG00000271580	None	2.681	0.0224987
ENSG00000105835	NAMPT	2.676	8.40196e-25
ENSG00000140527	WDR93	2.676	8.83635e-07
ENSG00000272703	None	2.674	0.0263156
ENSG00000279620	None	2.67	0.00573715
ENSG00000166862	CACNG2	2.667	0.0166404
ENSG00000228889	UBAC2-AS1	2.667	7.07712e-17
ENSG00000270604	HCG17	2.665	0.00289709
ENSG00000228612	HK2P1	2.664	1.82796e-07
ENSG00000231170	PDK4-AS1	2.656	0.01176
ENSG00000185345	PRKN	2.646	9.1286e-25
ENSG00000265195	MIR4312	2.644	0.0228038
ENSG00000277287	None	2.643	1.37996e-10
ENSG00000145824	CXCL14	2.642	1.82224e-05
ENSG00000167306	MYO5B	2.642	1.14381e-08
ENSG00000169403	PTAFR	2.642	0.00357703
ENSG00000270863	DDX55P1	2.642	0.0402598
ENSG00000103740	ACSBG1	2.641	0.0240955
ENSG00000198157	HMGN5	2.638	8.24639e-35
ENSG00000283141	LINC02666	2.637	0.00181938
ENSG00000186150	UBL4B	2.634	0.0432464
ENSG00000275395	FCGBP	2.625	0.000200882
ENSG00000147576	ADHFE1	2.613	2.56154e-08
ENSG00000272829	None	2.613	0.0156364
ENSG00000120645	IQSEC3	2.609	7.46199e-10
ENSG00000232818	RPS2P32	2.606	5.54414e-06
ENSG00000162599	NFIA	2.604	2.40007e-41
ENSG00000182704	TSKU	2.603	3.82889e-19
ENSG00000162188	GNG3	2.599	0.00475337
ENSG00000268756	None	2.599	0.0189839
ENSG00000118094	TREH	2.598	7.93974e-05
ENSG00000143839	REN	2.597	0.00561163
ENSG00000278535	DHRS11	2.593	2.36146e-24
ENSG00000287576	None	2.593	3.25261e-12
ENSG00000119139	TJP2	2.59	6.39326e-07
ENSG00000132361	CLUH	2.583	1.80618e-15
ENSG00000167772	ANGPTL4	2.583	2.40604e-06
ENSG00000131097	HIGD1B	2.581	0.0452596
ENSG00000005187	ACSM3	2.58	2.75252e-06
ENSG00000241095	CYP51A1P1	2.58	0.00646978
ENSG00000287707	None	2.58	5.55049e-07
ENSG00000149084	HSD17B12	2.579	4.90547e-99
ENSG00000125246	CLYBL	2.578	1.1086e-12
ENSG00000159399	HK2	2.575	8.10026e-29
ENSG00000165795	NDRG2	2.575	3.22796e-09
ENSG00000246250	None	2.573	3.71273e-05
ENSG00000274322	None	2.569	0.00528532
ENSG00000207954	MIR138-1	2.568	0.0327431
ENSG00000260179	None	2.566	0.00434451
ENSG00000166816	LDHD	2.561	5.6001e-06
ENSG00000143674	MAP3K21	2.56	1.95535e-05
ENSG00000271270	TMCC1-DT	2.557	8.40544e-32
ENSG00000288695	None	2.554	0.00861029
ENSG00000269976	None	2.551	0.0273778
ENSG00000103150	MLYCD	2.55	1.11176e-150
ENSG00000115226	FNDC4	2.55	2.08429e-59
ENSG00000127903	ZNF835	2.55	0.00297363
ENSG00000186628	FSD2	2.55	0.00519295
ENSG00000225937	PCA3	2.547	0.00315326
ENSG00000264520	None	2.546	0.0128087
ENSG00000213062	None	2.544	3.82086e-44
ENSG00000151640	DPYSL4	2.54	0.000469868
ENSG00000242265	PEG10	2.538	3.73484e-15
ENSG00000114631	PODXL2	2.533	9.30774e-11
ENSG00000171914	TLN2	2.531	3.83644e-85
ENSG00000122696	SLC25A51	2.53	3.02164e-31
ENSG00000203441	LINC00449	2.528	0.000812184
ENSG00000092345	DAZL	2.522	0.0195988
ENSG00000119915	ELOVL3	2.522	4.0261e-08
ENSG00000277481	PKD1L3	2.522	0.00666847
ENSG00000103534	TMC5	2.521	0.000447476
ENSG00000223901	None	2.52	1.25136e-05
ENSG00000224635	None	2.519	0.000532697
ENSG00000212371	None	2.514	0.0278312
ENSG00000233264	None	2.512	0.0167767
ENSG00000235427	None	2.512	0.0334896
ENSG00000158516	CPA2	2.511	0.00138244
ENSG00000286256	None	2.511	0.0257046
ENSG00000286606	None	2.511	0.0467415
ENSG00000123575	FAM199X	2.51	1.21618e-26
ENSG00000159496	RGL4	2.509	0.0147124
ENSG00000206674	RNU6-945P	2.508	0.0156848
ENSG00000234630	None	2.505	0.000118014
ENSG00000161243	FBXO27	2.504	2.73177e-42
ENSG00000275120	ZSCAN2-AS1	2.502	1.86232e-08
ENSG00000052802	MSMO1	2.5	7.23828e-25
ENSG00000213160	KLHL23	2.5	2.42971e-20
ENSG00000230188	RPL21P83	2.5	0.0017393
ENSG00000148730	EIF4EBP2	2.499	4.19697e-55
ENSG00000117500	TMED5	2.496	3.75566e-48
ENSG00000078124	ACER3	2.492	1.72164e-21
ENSG00000185909	KLHDC8B	2.492	3.19042e-23
ENSG00000137285	TUBB2B	2.489	0.00136712
ENSG00000226026	RWDD3-DT	2.488	1.17784e-07
ENSG00000160318	CLDND2	2.486	0.000912331
ENSG00000198416	ZNF658B	2.485	7.97591e-06
ENSG00000261616	TTC23-AS1	2.484	5.20249e-05
ENSG00000272320	None	2.484	8.40031e-18
ENSG00000274422	None	2.484	7.29501e-20
ENSG00000286892	None	2.483	2.12283e-20
ENSG00000110721	CHKA	2.48	2.07625e-29
ENSG00000143028	SYPL2	2.48	1.21376e-05
ENSG00000269837	IPO5P1	2.48	0.000290238
ENSG00000240571	None	2.478	0.0098855
ENSG00000271755	None	2.476	2.29347e-05
ENSG00000265656	None	2.475	0.0327607
ENSG00000157510	AFAP1L1	2.472	2.55744e-30
ENSG00000162878	PKDCC	2.471	3.05455e-13
ENSG00000164976	MYORG	2.47	1.05043e-09
ENSG00000239280	DBTP1	2.466	0.027847
ENSG00000140807	NKD1	2.465	0.00117377
ENSG00000101049	SGK2	2.462	0.00102306
ENSG00000078114	NEBL	2.461	7.88156e-05
ENSG00000225972	MTND1P23	2.46	0.000212731
ENSG00000221963	APOL6	2.458	1.0774e-09
ENSG00000079215	SLC1A3	2.454	9.48224e-14
ENSG00000259869	None	2.454	0.00848621
ENSG00000189319	FAM53B	2.451	6.1948e-30
ENSG00000245468	LINC02447	2.451	0.000655919
ENSG00000259000	DOCK11P1	2.45	3.04662e-05
ENSG00000177494	ZBED2	2.449	0.00500519
ENSG00000230185	HSDL2-AS1	2.446	0.000428276
ENSG00000115457	IGFBP2	2.444	0.0326294
ENSG00000279608	None	2.443	0.00346837
ENSG00000069812	HES2	2.441	0.0104706
ENSG00000160285	LSS	2.441	7.50902e-21
ENSG00000001084	GCLC	2.436	1.09841e-54
ENSG00000247626	2002-03-01	2.436	3.16286e-33
ENSG00000261455	LINC01003	2.434	0.000343329
ENSG00000006432	MAP3K9	2.433	0.000261889
ENSG00000185669	SNAI3	2.431	2.99306e-12
ENSG00000173918	C1QTNF1	2.43	2.46075e-07
ENSG00000175820	CCDC168	2.43	1.6861e-08
ENSG00000244482	LILRA6	2.43	0.0233544
ENSG00000252026	RNU6-1262P	2.428	1.03973e-05
ENSG00000228816	AK3P5	2.426	0.0174386
ENSG00000168924	LETM1	2.425	3.50743e-63
ENSG00000100714	MTHFD1	2.423	2.4515e-58
ENSG00000280018	None	2.421	0.0498996
ENSG00000167703	SLC43A2	2.419	9.8104e-21
ENSG00000246263	UBR5-DT	2.418	2.08366e-06
ENSG00000137054	POLR1E	2.415	6.5787e-48
ENSG00000111275	ALDH2	2.412	4.73768e-25
ENSG00000119711	ALDH6A1	2.411	6.73208e-21
ENSG00000252965	Y	2.41	3.09186e-06
ENSG00000237978	KCNMB2-AS1	2.405	0.00048983
ENSG00000198355	PIM3	2.403	6.13895e-15
ENSG00000241399	CD302	2.4	8.19987e-25
ENSG00000136367	ZFHX2	2.394	3.72875e-13
ENSG00000229692	SOS1-IT1	2.393	1.85566e-07
ENSG00000235043	TECRP1	2.39	0.00912186
ENSG00000113163	CERT1	2.389	6.54257e-44
ENSG00000143318	CASQ1	2.389	0.0219486
ENSG00000197696	NMB	2.388	3.16013e-12
ENSG00000225643	None	2.388	0.00854557
ENSG00000227189	None	2.388	0.0299321
ENSG00000132958	TPTE2	2.386	0.03569
ENSG00000156521	TYSND1	2.385	1.01106e-23
ENSG00000196470	SIAH1	2.385	4.92267e-30
ENSG00000256751	PLBD1-AS1	2.385	1.28093e-11
ENSG00000261187	None	2.385	0.0218689
ENSG00000271964	None	2.382	0.0355504
ENSG00000072071	ADGRL1	2.381	7.54441e-15
ENSG00000224488	SAMM50P1	2.378	0.0128235
ENSG00000122729	ACO1	2.376	1.33156e-96
ENSG00000246339	EXTL3-AS1	2.376	8.94901e-05
ENSG00000261019	None	2.372	0.00923278
ENSG00000261737	None	2.371	2.82006e-11
ENSG00000189157	FAM47E	2.37	7.84518e-07
ENSG00000176761	ZNF285BP	2.369	0.000341203
ENSG00000196878	LAMB3	2.364	4.05101e-14
ENSG00000055955	ITIH4	2.363	0.0249882
ENSG00000109819	PPARGC1A	2.362	0.0239898
ENSG00000279649	None	2.361	3.45151e-12
ENSG00000213839	TMX2P1	2.359	1.18351e-11
ENSG00000178718	RPP25	2.357	1.68889e-05
ENSG00000232196	None	2.357	0.044761
ENSG00000106780	MEGF9	2.356	9.20853e-31
ENSG00000235527	HIPK1-AS1	2.355	0.0128339
ENSG00000238057	ZEB2-AS1	2.355	0.00315926
ENSG00000231185	SPRY4-AS1	2.354	5.63256e-09
ENSG00000006625	GGCT	2.353	2.66898e-40
ENSG00000226647	None	2.352	0.016418
ENSG00000121897	LIAS	2.351	2.44698e-34
ENSG00000171612	SLC25A33	2.35	3.18384e-18
ENSG00000283757	None	2.349	0.00558367
ENSG00000123892	RAB38	2.347	0.0237357
ENSG00000229534	HNRNPA1P53	2.347	0.046251
ENSG00000223923	TNS1-AS1	2.343	0.000604902
ENSG00000182134	TDRKH	2.34	3.35696e-16
ENSG00000138018	SELENOI	2.339	9.87701e-19
ENSG00000234650	PCCA-AS1	2.339	0.049289
ENSG00000134871	COL4A2	2.336	2.72991e-06
ENSG00000076248	UNG	2.335	4.71186e-41
ENSG00000197375	SLC22A5	2.333	4.4182e-20
ENSG00000140534	TICRR	2.332	5.30451e-26
ENSG00000232656	IDI2-AS1	2.331	8.19146e-07
ENSG00000215859	PDZK1P1	2.329	0.036534
ENSG00000285791	None	2.328	0.0342364
ENSG00000257790	EIF4A1P4	2.327	0.0251689
ENSG00000279265	None	2.325	0.0150043
ENSG00000154928	EPHB1	2.316	5.74362e-08
ENSG00000221890	NPTXR	2.316	9.57543e-20
ENSG00000264932	None	2.315	0.0280799
ENSG00000002079	MYH16	2.314	0.0251689
ENSG00000110921	MVK	2.313	8.76261e-18
ENSG00000278991	None	2.313	1.47234e-05
ENSG00000060762	MPC1	2.311	2.25306e-41
ENSG00000113441	LNPEP	2.309	9.94738e-21
ENSG00000177156	TALDO1	2.309	3.43623e-22
ENSG00000183638	RP1L1	2.306	0.000883854
ENSG00000231793	DOC2GP	2.306	0.0333173
ENSG00000140905	GCSH	2.305	0.000170806
ENSG00000285532	LINC02788	2.304	0.0412419
ENSG00000147894	C9orf72	2.303	4.52884e-33
ENSG00000271401	None	2.302	0.0446942
ENSG00000235903	CPB2-AS1	2.299	7.92688e-07
ENSG00000285664	None	2.298	0.00499566
ENSG00000254362	None	2.297	0.0424529
ENSG00000286064	None	2.297	5.62506e-05
ENSG00000144648	ACKR2	2.296	7.98382e-06
ENSG00000223583	RPL17P9	2.296	0.044728
ENSG00000258818	RNASE4	2.296	2.06458e-07
ENSG00000233602	ERI3-IT1	2.295	0.0364299
ENSG00000164972	SPMIP6	2.293	0.000172149
ENSG00000112246	SIM1	2.291	7.73875e-16
ENSG00000145675	PIK3R1	2.291	2.98651e-10
ENSG00000248697	TOX4P1	2.288	0.0365926
ENSG00000173218	VANGL1	2.287	3.36201e-80
ENSG00000273442	None	2.285	0.0283855
ENSG00000156968	MPV17L	2.282	1.09554e-07
ENSG00000160752	FDPS	2.282	1.9946e-74
ENSG00000285830	None	2.282	0.00865895
ENSG00000069764	PLA2G10	2.281	1.52871e-06
ENSG00000113504	SLC12A7	2.281	5.03618e-06
ENSG00000164841	TMEM74	2.278	0.0265537
ENSG00000160808	MYL3	2.277	0.00347982
ENSG00000255085	None	2.276	0.0011356
ENSG00000122863	CHST3	2.274	5.96266e-42
ENSG00000288007	None	2.274	0.0016555
ENSG00000229282	None	2.273	0.0257174
ENSG00000274721	None	2.273	0.000100105
ENSG00000287001	None	2.27	6.75444e-08
ENSG00000186469	GNG2	2.268	1.0411e-44
ENSG00000249215	NCOA4P4	2.265	0.00115199
ENSG00000227934	None	2.264	0.0477794
ENSG00000287868	None	2.262	0.000120312
ENSG00000286828	None	2.261	1.10132e-07
ENSG00000144362	PHOSPHO2	2.26	1.42836e-10
ENSG00000256361	None	2.26	0.0492232
ENSG00000161533	ACOX1	2.258	1.92853e-42
ENSG00000198857	HSD3BP5	2.258	1.90746e-06
ENSG00000070731	ST6GALNAC2	2.257	0.0287447
ENSG00000224208	ZCRB1P1	2.257	0.0288884
ENSG00000158201	ABHD3	2.254	6.40235e-28
ENSG00000143815	LBR	2.253	1.75877e-34
ENSG00000163449	TMEM169	2.252	2.76741e-09
ENSG00000240666	MME-AS1	2.252	0.000103739
ENSG00000230658	KLHL7-DT	2.25	0.000453937
ENSG00000236333	TRHDE-AS1	2.249	8.24321e-13
ENSG00000213904	LIPE-AS1	2.247	7.0783e-11
ENSG00000226851	ZNF277-AS1	2.247	4.53744e-07
ENSG00000151136	ABTB3	2.246	1.03575e-05
ENSG00000259540	None	2.246	0.00526918
ENSG00000286677	None	2.245	5.3146e-05
ENSG00000270673	YTHDF3-DT	2.244	0.0393004
ENSG00000231327	LINC01816	2.242	0.00230262
ENSG00000090376	IRAK3	2.24	2.15322e-24
ENSG00000255974	CYP2A6	2.24	0.00798679
ENSG00000141437	SLC25A52	2.239	0.0158053
ENSG00000163050	COQ8A	2.239	9.79204e-05
ENSG00000172940	SLC22A13	2.235	0.00925115
ENSG00000275630	None	2.235	0.0271494
ENSG00000244124	ATP1B3-AS1	2.233	0.00334338
ENSG00000073734	ABCB11	2.231	0.00756619
ENSG00000100336	APOL4	2.231	0.00135245
ENSG00000239899	RN7SL674P	2.231	0.0231455
ENSG00000229337	None	2.23	1.20697e-10
ENSG00000115255	REEP6	2.229	1.8184e-06
ENSG00000237766	GGTA2P	2.229	0.00472779
ENSG00000254485	None	2.229	0.0496619
ENSG00000174680	GRIK1-AS1	2.226	0.0470272
ENSG00000138356	AOX1	2.225	0.00110902
ENSG00000169554	ZEB2	2.225	2.24216e-33
ENSG00000241362	RPL36AP43	2.223	0.0282295
ENSG00000272109	None	2.222	0.0410825
ENSG00000206567	None	2.221	1.7007e-15
ENSG00000215458	AATBC	2.22	0.000283917
ENSG00000122779	TRIM24	2.218	9.56019e-38
ENSG00000113448	PDE4D	2.216	1.4869e-11
ENSG00000140961	OSGIN1	2.213	4.74801e-07
ENSG00000228175	GEMIN8P4	2.213	0.000260208
ENSG00000152782	PANK1	2.211	3.91827e-14
ENSG00000162746	FCRLB	2.211	1.32109e-11
ENSG00000269951	None	2.211	2.4562e-09
ENSG00000090776	EFNB1	2.209	1.40385e-11
ENSG00000099840	IZUMO4	2.208	1.44928e-08
ENSG00000267397	None	2.202	0.000561188
ENSG00000109084	TMEM97	2.201	5.31825e-48
ENSG00000196549	MME	2.198	3.12388e-35
ENSG00000278416	PMS2P2	2.196	0.0176773
ENSG00000188107	EYS	2.195	0.000628888
ENSG00000279204	None	2.194	3.77365e-08
ENSG00000250091	DNAH10OS	2.193	6.47848e-22
ENSG00000198417	MT1F	2.191	0.00463138
ENSG00000101670	LIPG	2.188	2.00013e-05
ENSG00000234585	CCT6P3	2.188	1.7867e-12
ENSG00000237232	ZNF295-AS1	2.188	0.000203228
ENSG00000100412	ACO2	2.186	1.3868e-39
ENSG00000184992	BRI3BP	2.185	1.21892e-78
ENSG00000219395	HSPA8P15	2.185	0.0364191
ENSG00000258851	None	2.185	0.004219
ENSG00000215271	None	2.184	2.63285e-28
ENSG00000263426	RN7SL471P	2.184	0.00414258
ENSG00000165029	ABCA1	2.182	1.29074e-31
ENSG00000197191	CYSRT1	2.182	0.00494202
ENSG00000233588	CYP51A1P2	2.182	0.0252709
ENSG00000254985	RSF1-IT2	2.181	0.0479972
ENSG00000084754	HADHA	2.18	1.98905e-61
ENSG00000109339	MAPK10	2.179	8.28144e-35
ENSG00000107104	KANK1	2.177	5.12668e-51
ENSG00000180509	KCNE1	2.177	0.00169759
ENSG00000118971	CCND2	2.175	2.66885e-05
ENSG00000133246	PRAM1	2.175	0.00300797
ENSG00000186260	MRTFB	2.175	1.76117e-29
ENSG00000163412	EIF4E3	2.172	7.15962e-18
ENSG00000184617	ZNF840P	2.172	0.0202323
ENSG00000242715	CCDC169	2.17	1.89071e-06
ENSG00000258920	FOXN3-AS1	2.168	2.06952e-06
ENSG00000106771	TMEM245	2.167	1.59862e-22
ENSG00000144481	TRPM8	2.166	0.000548751
ENSG00000171503	ETFDH	2.165	2.40241e-36
ENSG00000269997	None	2.165	0.00768854
ENSG00000023330	ALAS1	2.164	2.2481e-28
ENSG00000270112	ST8SIA5-DT	2.162	0.0282967
ENSG00000237310	LINC03011	2.161	2.26434e-07
ENSG00000161912	ADCY10P1	2.16	6.70493e-10
ENSG00000164070	HSPA4L	2.159	1.82116e-24
ENSG00000175449	RFESD	2.158	8.11639e-07
ENSG00000279041	None	2.157	1.71731e-08
ENSG00000237234	None	2.156	6.44893e-05
ENSG00000167315	ACAA2	2.155	3.96335e-38
ENSG00000175170	FAM182B	2.154	0.0224907
ENSG00000253392	None	2.154	0.000715463
ENSG00000264673	None	2.154	0.0492416
ENSG00000237842	SMU1P1	2.151	0.0416843
ENSG00000167711	SERPINF2	2.15	0.0148478
ENSG00000228035	NGF-AS1	2.15	0.000210761
ENSG00000278434	None	2.149	0.041285
ENSG00000237813	None	2.147	6.54684e-09
ENSG00000237934	None	2.147	0.0236287
ENSG00000164741	DLC1	2.145	1.20047e-18
ENSG00000249193	HSPD1P5	2.144	0.0118908
ENSG00000286529	None	2.144	0.00207637
ENSG00000187474	FPR3	2.143	0.000855036
ENSG00000133835	HSD17B4	2.142	9.93556e-45
ENSG00000115306	SPTBN1	2.14	1.13826e-38
ENSG00000272588	None	2.14	2.08294e-05
ENSG00000273454	None	2.14	0.0155661
ENSG00000072954	TMEM38A	2.138	9.95138e-10
ENSG00000232623	MRAP-AS1	2.135	0.00855966
ENSG00000089847	ANKRD24	2.133	9.582e-09
ENSG00000174749	FAM241A	2.131	1.0334e-28
ENSG00000119787	ATL2	2.129	7.60571e-37
ENSG00000237424	FOXD2-AS1	2.129	4.71838e-07
ENSG00000250282	None	2.127	0.028554
ENSG00000283236	None	2.127	0.000194098
ENSG00000144668	ITGA9	2.126	2.74304e-05
ENSG00000122733	PHF24	2.125	0.00558289
ENSG00000185523	SPATA45	2.125	0.0433573
ENSG00000179314	WSCD1	2.122	0.000423269
ENSG00000286874	None	2.122	0.0169145
ENSG00000248690	HAS2-AS1	2.121	6.07714e-22
ENSG00000072858	SIDT1	2.12	0.0308254
ENSG00000231050	GNB1-DT	2.119	0.00596859
ENSG00000235408	SNORA71B	2.119	0.0371402
ENSG00000121879	PIK3CA	2.117	5.68881e-58
ENSG00000156735	BAG4	2.117	2.2495e-30
ENSG00000081760	AACS	2.116	3.61824e-21
ENSG00000122547	EEPD1	2.116	7.40858e-05
ENSG00000252448	SNORA63	2.114	0.00271218
ENSG00000275401	None	2.114	0.00498956
ENSG00000138029	HADHB	2.113	1.84711e-28
ENSG00000196787	H2AC11	2.112	2.85403e-15
ENSG00000254682	DHCR7-DT	2.111	2.36433e-08
ENSG00000091409	ITGA6	2.108	2.47876e-14
ENSG00000175198	PCCA	2.106	6.7799e-44
ENSG00000178537	SLC25A20	2.106	8.10026e-29
ENSG00000121057	AKAP1	2.105	3.31977e-23
ENSG00000180425	C11orf71	2.105	3.18324e-27
ENSG00000196407	THEM5	2.105	2.73649e-06
ENSG00000199476	Y	2.105	0.0324028
ENSG00000206527	HACD2	2.104	2.59067e-39
ENSG00000104823	ECH1	2.101	1.36095e-09
ENSG00000144214	LYG1	2.101	0.00388641
ENSG00000235823	OLMALINC	2.101	5.8596e-23
ENSG00000141447	OSBPL1A	2.1	6.5936e-22
ENSG00000132623	ANKEF1	2.098	1.50067e-07
ENSG00000260456	C16orf95	2.097	0.00521879
ENSG00000131844	MCCC2	2.096	1.62533e-36
ENSG00000124588	NQO2	2.095	4.97753e-26
ENSG00000139531	SUOX	2.094	2.32057e-28
ENSG00000183048	SLC25A10	2.092	0.00019535
ENSG00000171617	ENC1	2.091	4.62739e-07
ENSG00000135953	MFSD9	2.09	7.68523e-35
ENSG00000251417	None	2.088	3.40387e-05
ENSG00000259921	None	2.08	0.0244573
ENSG00000237638	LINC02245	2.079	0.000390092
ENSG00000272129	None	2.078	9.0113e-05
ENSG00000184374	COLEC10	2.077	0.00522209
ENSG00000249604	None	2.074	0.0106235
ENSG00000053254	FOXN3	2.073	1.08014e-41
ENSG00000147813	NAPRT	2.073	4.41596e-07
ENSG00000231822	SMC3P1	2.071	0.0286169
ENSG00000116574	RHOU	2.068	6.85704e-24
ENSG00000163701	IL17RE	2.068	1.33251e-05
ENSG00000023572	GLRX2	2.067	2.04403e-32
ENSG00000135414	GDF11	2.067	2.12249e-34
ENSG00000168329	CX3CR1	2.067	0.0129838
ENSG00000079459	FDFT1	2.065	3.65264e-62
ENSG00000272529	None	2.062	0.0426074
ENSG00000196220	SRGAP3	2.061	1.13517e-11
ENSG00000279233	None	2.057	0.000180992
ENSG00000247121	None	2.056	1.49252e-12
ENSG00000124782	RREB1	2.055	6.46653e-21
ENSG00000180525	DIP2C-AS1	2.055	0.000660777
ENSG00000100335	MIEF1	2.054	2.49148e-104
ENSG00000231340	ACTG1P10	2.054	0.000335318
ENSG00000238840	U8	2.054	0.0437834
ENSG00000273080	None	2.054	3.05816e-06
ENSG00000248932	COPB2-DT	2.053	4.37085e-10
ENSG00000108387	SEPTIN4	2.048	6.48142e-05
ENSG00000196502	SULT1A1	2.045	1.02571e-05
ENSG00000182890	GLUD2	2.044	6.04976e-25
ENSG00000144724	PTPRG	2.042	9.81766e-45
ENSG00000139187	KLRG1	2.041	0.000287989
ENSG00000203797	DDO	2.04	0.00077496
ENSG00000233593	LINC02609	2.038	1.61402e-11
ENSG00000227158	None	2.036	0.000147971
ENSG00000285103	EMICERI	2.036	0.0496071
ENSG00000148483	TMEM236	2.035	0.00119999
ENSG00000225793	TMEM30A-DT	2.035	1.31988e-11
ENSG00000117054	ACADM	2.034	6.67059e-46
ENSG00000185000	DGAT1	2.033	3.9852e-11
ENSG00000259248	USP3-AS1	2.033	0.000174633
ENSG00000272143	FGF14-AS2	2.032	0.00695345
ENSG00000221916	C19orf73	2.031	0.00726648
ENSG00000273061	CDC37L1-DT	2.031	6.20721e-12
ENSG00000179094	PER1	2.028	1.03119e-08
ENSG00000173175	ADCY5	2.027	5.35291e-10
ENSG00000260776	GOLGA6FP	2.027	0.00186347
ENSG00000288061	None	2.024	0.0460934
ENSG00000236618	PITPNA-AS1	2.023	7.7933e-05
ENSG00000250073	ESAM-AS1	2.023	0.0194925
ENSG00000173727	FAUP4	2.02	4.95403e-22
ENSG00000286817	None	2.02	0.0271243
ENSG00000112576	CCND3	2.018	6.24141e-17
ENSG00000244256	RN7SL130P	2.017	0.00754218
ENSG00000187105	HEATR4	2.016	1.16449e-05
ENSG00000196850	PPTC7	2.013	3.40272e-19
ENSG00000270906	MTND4P35	2.013	0.00159297
ENSG00000224848	None	2.012	0.0427786
ENSG00000257576	HSPD1P4	2.012	0.0108245
ENSG00000251139	None	2.01	0.00378617
ENSG00000271327	None	2.009	0.00273925
ENSG00000283208	None	2.006	0.00345828
ENSG00000141441	GAREM1	2.005	1.42607e-15
ENSG00000139351	SYCP3	2.004	0.000290437
ENSG00000274776	None	2.004	0.0461196
ENSG00000279278	None	2.004	1.46755e-08
ENSG00000279711	None	2.004	0.00886583
ENSG00000140057	AK7	2.003	7.69766e-08
ENSG00000267272	LINC01140	2.003	1.60777e-09
ENSG00000166813	KIF7	2	1.07394e-10
ENSG00000232645	LINC01431	1.996	0.0155815
ENSG00000186417	GLDN	1.995	0.0386301
ENSG00000136842	TMOD1	1.993	0.0234328
ENSG00000258302	None	1.993	0.000806628
ENSG00000213225	NOC2LP1	1.991	9.19133e-06
ENSG00000095015	MAP3K1	1.988	2.49328e-10
ENSG00000162769	FLVCR1	1.987	2.85512e-15
ENSG00000005810	MYCBP2	1.985	2.66029e-16
ENSG00000241493	None	1.984	0.00714205
ENSG00000249695	None	1.984	0.0328004
ENSG00000169814	BTD	1.983	1.20976e-13
ENSG00000105737	GRIK5	1.982	0.00558092
ENSG00000184678	H2BC21	1.981	1.99894e-14
ENSG00000185245	GP1BA	1.981	1.37314e-13
ENSG00000278828	H3C10	1.981	0.00190896
ENSG00000278829	None	1.98	0.0474767
ENSG00000166165	CKB	1.979	1.06737e-06
ENSG00000260060	None	1.978	0.0268503
ENSG00000113916	BCL6	1.977	6.89838e-10
ENSG00000164211	STARD4	1.977	2.50559e-19
ENSG00000271869	DCTN6-DT	1.977	0.00448464
ENSG00000267322	SNHG22	1.976	0.000188026
ENSG00000285812	None	1.976	0.00014466
ENSG00000230648	None	1.973	0.0452547
ENSG00000214691	LINC01913	1.972	0.0102853
ENSG00000163686	ABHD6	1.971	3.86136e-24
ENSG00000189134	NKAPL	1.971	3.76665e-18
ENSG00000217643	PTGES3P2	1.971	0.0128386
ENSG00000229980	TOB1-AS1	1.971	0.000234287
ENSG00000247596	TWF2	1.97	1.67037e-06
ENSG00000073417	PDE8A	1.969	2.7294e-27
ENSG00000272950	None	1.968	1.52254e-06
ENSG00000224046	DMTF1-AS1	1.964	0.0325506
ENSG00000006831	ADIPOR2	1.962	1.13277e-40
ENSG00000073060	SCARB1	1.96	1.01045e-13
ENSG00000198380	GFPT1	1.96	1.64189e-43
ENSG00000183154	None	1.959	0.00169809
ENSG00000112759	SLC29A1	1.956	2.59742e-18
ENSG00000261600	None	1.954	0.00848621
ENSG00000162735	PEX19	1.952	5.00566e-45
ENSG00000204991	SPIRE2	1.949	2.68079e-09
ENSG00000189367	KIAA0408	1.947	0.000146683
ENSG00000104327	CALB1	1.946	0.0025997
ENSG00000188559	RALGAPA2	1.946	3.26964e-30
ENSG00000140876	NUDT7	1.942	1.2649e-10
ENSG00000142949	PTPRF	1.942	1.81371e-08
ENSG00000117480	FAAH	1.94	0.000278699
ENSG00000171786	NHLH1	1.94	0.0112239
ENSG00000172115	CYCS	1.939	1.96577e-27
ENSG00000250337	PURPL	1.939	8.37815e-24
ENSG00000177669	MBOAT4	1.938	0.0359386
ENSG00000278546	None	1.938	0.0268893
ENSG00000176597	B3GNT5	1.933	1.09747e-11
ENSG00000230583	GTF2IRD1P1	1.932	0.0444585
ENSG00000111716	LDHB	1.931	3.31422e-15
ENSG00000279289	None	1.931	0.0339057
ENSG00000273133	None	1.93	0.00748997
ENSG00000228436	RRAGC-DT	1.929	8.54378e-07
ENSG00000134318	ROCK2	1.928	1.93656e-12
ENSG00000087842	PIR	1.927	5.29015e-15
ENSG00000121101	TEX14	1.927	0.0160302
ENSG00000188315	C3orf62	1.925	1.64534e-12
ENSG00000256139	None	1.925	4.7638e-09
ENSG00000229425	None	1.923	0.00455997
ENSG00000205086	LINC02898	1.922	0.0314447
ENSG00000259985	None	1.922	0.0180544
ENSG00000280332	None	1.919	0.000713418
ENSG00000270127	None	1.918	9.88526e-06
ENSG00000004478	FKBP4	1.917	3.14003e-39
ENSG00000173698	ADGRG2	1.916	4.94497e-05
ENSG00000276791	None	1.916	0.00242345
ENSG00000176945	MUC20	1.915	0.0135112
ENSG00000007944	MYLIP	1.913	3.03982e-09
ENSG00000187984	ANKRD19P	1.913	0.0149385
ENSG00000170802	FOXN2	1.911	3.53817e-09
ENSG00000214595	EML6	1.911	1.86015e-05
ENSG00000232295	None	1.909	0.03117
ENSG00000137975	CLCA2	1.908	0.00934723
ENSG00000084764	MAPRE3	1.903	4.93877e-26
ENSG00000093144	ECHDC1	1.902	2.43281e-39
ENSG00000104228	TRIM35	1.896	3.53173e-78
ENSG00000228768	MIR365BHG	1.896	0.00579997
ENSG00000226124	FTCDNL1	1.894	2.12074e-11
ENSG00000186350	RXRA	1.893	5.48477e-17
ENSG00000227725	POLR2MP1	1.893	0.0331962
ENSG00000127124	HIVEP3	1.892	5.19042e-12
ENSG00000279390	None	1.892	0.014628
ENSG00000231527	FAM27C	1.89	0.0127078
ENSG00000178761	FAM219B	1.889	3.48398e-36
ENSG00000105784	RUNDC3B	1.888	0.000329766
ENSG00000137266	SLC22A23	1.888	5.41417e-16
ENSG00000198743	SLC5A3	1.884	3.36553e-08
ENSG00000235369	RPL36AP15	1.882	0.0381063
ENSG00000274605	PCCA-DT	1.882	7.66899e-24
ENSG00000153094	BCL2L11	1.881	1.91602e-29
ENSG00000228251	None	1.881	0.034204
ENSG00000224358	TMCO1-AS1	1.877	0.000793458
ENSG00000260643	None	1.877	0.00143692
ENSG00000105379	ETFB	1.876	2.86632e-17
ENSG00000143416	SELENBP1	1.876	5.33723e-05
ENSG00000065809	FAM107B	1.874	3.04521e-11
ENSG00000147082	CCNB3	1.872	0.000118129
ENSG00000232344	None	1.872	0.00262716
ENSG00000255474	GAU1	1.872	0.0488662
ENSG00000107537	PHYH	1.871	1.08256e-25
ENSG00000163931	TKT	1.87	9.7909e-09
ENSG00000279345	None	1.87	0.0126906
ENSG00000169031	COL4A3	1.869	0.0050102
ENSG00000076641	PAG1	1.868	4.04565e-07
ENSG00000077420	APBB1IP	1.866	1.13723e-13
ENSG00000114480	GBE1	1.866	4.56802e-48
ENSG00000130707	ASS1	1.866	1.68006e-16
ENSG00000261141	None	1.866	0.00682525
ENSG00000001630	CYP51A1	1.865	2.95163e-05
ENSG00000047634	SCML1	1.865	7.05364e-29
ENSG00000047346	ATOSA	1.864	1.38487e-26
ENSG00000220305	HNRNPH1P1	1.864	0.000434246
ENSG00000265511	None	1.864	0.0233563
ENSG00000188818	ZDHHC11	1.863	7.4373e-05
ENSG00000210174	MT-TR	1.861	0.000881524
ENSG00000221883	ARIH2OS	1.858	2.94541e-07
ENSG00000072778	ACADVL	1.857	6.1612e-14
ENSG00000137944	KYAT3	1.855	6.42569e-19
ENSG00000166402	TUB	1.855	7.12857e-24
ENSG00000267682	None	1.855	0.0190387
ENSG00000155542	SETD9	1.854	2.21987e-08
ENSG00000187068	C3orf70	1.854	4.18805e-07
ENSG00000074416	MGLL	1.851	1.83795e-24
ENSG00000150712	MTMR12	1.851	6.76286e-40
ENSG00000243926	TIPARP-AS1	1.851	0.000895132
ENSG00000164061	BSN	1.849	2.60709e-09
ENSG00000175772	LINC01106	1.849	0.00127159
ENSG00000159212	CLIC6	1.847	0.00270644
ENSG00000198720	ANKRD13B	1.847	4.57999e-12
ENSG00000171105	INSR	1.846	7.74997e-19
ENSG00000054654	SYNE2	1.843	5.47014e-06
ENSG00000131828	PDHA1	1.841	8.07171e-25
ENSG00000209082	MT-TL1	1.84	3.69949e-06
ENSG00000173848	NET1	1.839	8.37242e-20
ENSG00000159164	SV2A	1.838	3.61023e-10
ENSG00000111644	ACRBP	1.837	0.000852645
ENSG00000170027	YWHAG	1.835	5.12568e-19
ENSG00000155158	TTC39B	1.833	1.51891e-14
ENSG00000177025	C19orf18	1.833	5.23444e-07
ENSG00000273320	NAMPT-AS1	1.832	0.0448952
ENSG00000108924	HLF	1.83	0.00667549
ENSG00000239445	ST3GAL6-AS1	1.828	0.00319976
ENSG00000106025	TSPAN12	1.827	8.07789e-09
ENSG00000269982	None	1.823	7.6479e-09
ENSG00000160326	SLC2A6	1.822	3.75436e-08
ENSG00000180921	FAM83H	1.821	4.73087e-07
ENSG00000138101	DTNB	1.82	3.3418e-20
ENSG00000175536	LIPT2	1.82	0.00058613
ENSG00000270823	None	1.819	0.0316186
ENSG00000196381	ZNF781	1.818	7.71685e-07
ENSG00000197653	DNAH10	1.818	1.9271e-07
ENSG00000162402	USP24	1.816	1.14355e-23
ENSG00000272356	None	1.816	0.00223294
ENSG00000101342	TLDC2	1.815	0.00703087
ENSG00000142549	IGLON5	1.815	0.0186442
ENSG00000163053	SLC16A14	1.815	0.000296411
ENSG00000233954	UQCRHL	1.815	1.67763e-05
ENSG00000137486	ARRB1	1.813	2.12412e-27
ENSG00000286176	None	1.812	0.00852889
ENSG00000164330	EBF1	1.81	1.86118e-18
ENSG00000117400	MPL	1.809	0.000298072
ENSG00000144278	GALNT13	1.809	0.0011154
ENSG00000050426	LETMD1	1.807	2.89799e-17
ENSG00000118514	ALDH8A1	1.807	0.00171288
ENSG00000177119	ANO6	1.805	7.39256e-37
ENSG00000081320	STK17B	1.801	5.7159e-11
ENSG00000270130	None	1.8	0.0461196
ENSG00000273381	None	1.8	0.0315175
ENSG00000129244	ATP1B2	1.795	0.0232824
ENSG00000140374	ETFA	1.794	4.95004e-31
ENSG00000260949	None	1.794	8.0976e-05
ENSG00000272941	None	1.794	1.58436e-08
ENSG00000238198	LRIG2-DT	1.793	8.7771e-06
ENSG00000124635	H2BC11	1.792	1.94081e-07
ENSG00000015285	WAS	1.791	0.0197746
ENSG00000169188	APEX2	1.79	3.23937e-38
ENSG00000177614	PGBD5	1.789	0.00475674
ENSG00000182379	NXPH4	1.785	0.0010431
ENSG00000285533	RELA-DT	1.783	0.00271242
ENSG00000225849	MKRN7P	1.781	0.0470362
ENSG00000130164	LDLR	1.78	4.7479e-15
ENSG00000178814	OPLAH	1.78	9.97399e-05
ENSG00000287978	None	1.78	0.000124076
ENSG00000105088	OLFM2	1.778	8.34402e-05
ENSG00000130559	CAMSAP1	1.777	2.82275e-18
ENSG00000168003	SLC3A2	1.777	1.62638e-08
ENSG00000198868	MTND4LP30	1.777	2.72282e-06
ENSG00000121270	ABCC11	1.776	6.79698e-06
ENSG00000143126	CELSR2	1.776	0.000222054
ENSG00000213430	HSPD1P1	1.774	0.0128629
ENSG00000215267	AKR1C7P	1.774	0.0111521
ENSG00000133639	BTG1	1.773	7.8166e-07
ENSG00000171723	GPHN	1.773	1.54798e-30
ENSG00000179532	DNHD1	1.772	3.4402e-12
ENSG00000189283	FHIT	1.772	1.59321e-08
ENSG00000279900	None	1.772	0.020756
ENSG00000124743	KLHL31	1.771	0.020913
ENSG00000157110	RBPMS	1.771	1.61403e-35
ENSG00000172179	PRL	1.77	0.0115894
ENSG00000270020	None	1.77	0.0440781
ENSG00000275552	None	1.77	0.00038226
ENSG00000116096	SPR	1.769	1.41729e-34
ENSG00000280033	None	1.769	0.0375335
ENSG00000139910	NOVA1	1.767	1.19798e-06
ENSG00000231856	None	1.767	0.000426392
ENSG00000279443	None	1.766	4.73858e-06
ENSG00000258526	None	1.765	6.86084e-06
ENSG00000108785	HSD17B1P1	1.762	0.00632652
ENSG00000248213	CICP16	1.762	0.0192572
ENSG00000204388	HSPA1B	1.761	1.23985e-15
ENSG00000271447	MMP28	1.761	0.0329091
ENSG00000279080	None	1.761	0.0469435
ENSG00000144357	UBR3	1.76	6.14648e-23
ENSG00000235750	KIAA0040	1.76	0.0169929
ENSG00000104325	DECR1	1.759	9.08577e-21
ENSG00000272716	SLC30A6-DT	1.759	0.000250301
ENSG00000178449	COX14	1.758	1.03505e-11
ENSG00000120832	MTERF2	1.755	1.19783e-14
ENSG00000271868	None	1.755	0.0280408
ENSG00000065060	BLTP3A	1.754	2.18631e-39
ENSG00000272335	None	1.754	1.68647e-09
ENSG00000197943	PLCG2	1.753	0.000775849
ENSG00000132970	WASF3	1.752	1.83767e-45
ENSG00000215414	PSMA6P1	1.752	0.00247133
ENSG00000229388	TAF12-DT	1.752	1.83393e-06
ENSG00000236423	LINC01134	1.751	0.00013472
ENSG00000187231	SESTD1	1.75	6.99352e-55
ENSG00000251666	ZNF346-IT1	1.748	0.00754331
ENSG00000054793	ATP9A	1.747	2.56184e-17
ENSG00000226440	LAMA4-AS1	1.747	0.00930887
ENSG00000123983	ACSL3	1.746	9.9279e-25
ENSG00000136383	ALPK3	1.743	3.88442e-06
ENSG00000154217	PITPNC1	1.743	3.52969e-35
ENSG00000130150	MOSPD2	1.742	6.54271e-19
ENSG00000224812	TMEM72-AS1	1.74	0.00787439
ENSG00000105971	CAV2	1.739	1.97847e-17
ENSG00000081985	IL12RB2	1.738	0.0233279
ENSG00000127364	TAS2R4	1.737	0.00472375
ENSG00000271383	NBPF19	1.737	0.00135835
ENSG00000277369	None	1.73	0.00263165
ENSG00000165060	FXN	1.729	7.32548e-14
ENSG00000205544	TMEM256	1.729	7.98196e-07
ENSG00000117592	PRDX6	1.728	5.82692e-33
ENSG00000182263	FIGN	1.728	2.3436e-09
ENSG00000196860	TOMM20L	1.727	0.0203844
ENSG00000162433	AK4	1.726	6.4384e-16
ENSG00000215912	TTC34	1.726	0.00903634
ENSG00000281404	LINC01176	1.724	0.0108253
ENSG00000134548	SPX	1.723	0.000658661
ENSG00000234617	SNRK-AS1	1.723	0.00179808
ENSG00000278952	None	1.723	0.0163207
ENSG00000157343	ARMC12	1.722	0.0488466
ENSG00000285458	C4orf36	1.722	0.00216675
ENSG00000141314	RHBDL3	1.721	0.0487765
ENSG00000286873	None	1.72	5.15864e-06
ENSG00000229122	AGBL5-IT1	1.719	0.0337832
ENSG00000260630	SNAI3-AS1	1.719	1.29904e-12
ENSG00000176720	BOK	1.718	2.38699e-08
ENSG00000114302	PRKAR2A	1.717	3.71966e-14
ENSG00000161813	LARP4	1.717	5.45256e-22
ENSG00000204922	UQCC3	1.716	0.000136927
ENSG00000163932	PRKCD	1.714	2.59401e-12
ENSG00000011590	ZBTB32	1.713	0.000325906
ENSG00000271075	None	1.713	0.0011207
ENSG00000283297	TEX52	1.713	0.00797085
ENSG00000148143	ZNF462	1.711	1.1285e-15
ENSG00000279602	None	1.711	0.00108015
ENSG00000232593	KANTR	1.709	1.33888e-06
ENSG00000258572	None	1.709	0.0112594
ENSG00000280010	None	1.709	0.00293063
ENSG00000149256	TENM4	1.708	0.000134332
ENSG00000270048	None	1.708	0.00953472
ENSG00000068615	REEP1	1.707	0.0193135
ENSG00000244230	RN7SL151P	1.706	0.0133661
ENSG00000256235	SMIM3	1.706	6.64344e-09
ENSG00000115904	SOS1	1.704	1.23968e-13
ENSG00000238278	ALG1L6P	1.704	3.96478e-11
ENSG00000143858	SYT2	1.703	0.0156298
ENSG00000137274	BPHL	1.702	1.44085e-20
ENSG00000092607	TBX15	1.701	3.39743e-21
ENSG00000231999	LRRC8C-DT	1.701	6.72812e-07
ENSG00000092445	TYRO3	1.699	2.43246e-15
ENSG00000134508	CABLES1	1.699	1.02167e-13
ENSG00000225920	RIMKLBP2	1.699	0.00103618
ENSG00000269293	ZSCAN16-AS1	1.697	3.37256e-12
ENSG00000120137	PANK3	1.696	4.09949e-14
ENSG00000224097	None	1.696	0.0398894
ENSG00000274105	None	1.696	0.000193234
ENSG00000158186	MRAS	1.695	4.03873e-13
ENSG00000261167	None	1.695	3.21271e-10
ENSG00000269921	None	1.695	0.036874
ENSG00000213516	RBMXL1	1.694	6.80517e-20
ENSG00000088179	PTPN4	1.693	3.42241e-21
ENSG00000113262	GRM6	1.693	0.00893372
ENSG00000137561	TTPA	1.693	0.0125712
ENSG00000137992	DBT	1.692	9.08683e-19
ENSG00000181192	DHTKD1	1.692	9.83972e-30
ENSG00000260608	None	1.692	0.00553098
ENSG00000171813	PWWP2B	1.689	9.19469e-05
ENSG00000273295	None	1.688	2.11073e-08
ENSG00000123545	NDUFAF4	1.687	8.62149e-09
ENSG00000178741	COX5A	1.685	6.97358e-18
ENSG00000263177	MTND1P8	1.685	0.000595796
ENSG00000122490	SLC66A2	1.684	7.59723e-08
ENSG00000245060	LINC00847	1.684	4.62772e-05
ENSG00000173065	FAM222B	1.683	3.8129e-17
ENSG00000228906	None	1.683	5.56119e-06
ENSG00000240652	None	1.683	0.000507011
ENSG00000156709	AIFM1	1.681	1.28669e-18
ENSG00000251201	TMED7-TICAM2	1.681	2.33888e-06
ENSG00000120158	RCL1	1.679	5.48256e-23
ENSG00000110435	PDHX	1.678	1.56859e-28
ENSG00000106415	GLCCI1	1.677	1.92411e-08
ENSG00000136997	MYC	1.677	1.15413e-08
ENSG00000164898	FMC1	1.676	0.00179413
ENSG00000180385	EMC3-AS1	1.674	9.12353e-08
ENSG00000048740	CELF2	1.672	1.39366e-05
ENSG00000134070	IRAK2	1.672	9.40491e-08
ENSG00000226002	GTF2IP14	1.672	4.15857e-05
ENSG00000137413	TAF8	1.671	2.60197e-10
ENSG00000139438	FAM222A	1.671	4.01968e-05
ENSG00000151229	SLC2A13	1.671	1.70266e-16
ENSG00000173153	ESRRA	1.671	6.35957e-08
ENSG00000270681	None	1.671	0.00573359
ENSG00000276805	None	1.671	9.73391e-07
ENSG00000227113	None	1.669	0.0485336
ENSG00000077254	USP33	1.667	1.029e-22
ENSG00000169918	OTUD7A	1.667	0.000458642
ENSG00000270641	TSIX	1.667	0.0307819
ENSG00000141404	GNAL	1.666	2.14542e-06
ENSG00000182324	KCNJ14	1.666	1.50159e-05
ENSG00000254319	LINC03021	1.666	3.6864e-07
ENSG00000008311	AASS	1.665	4.78573e-11
ENSG00000223658	C1GALT1C1L	1.664	0.000527464
ENSG00000225265	TAF1A-AS1	1.663	4.86596e-18
ENSG00000241935	HOGA1	1.662	0.0197457
ENSG00000134480	CCNH	1.658	1.31824e-30
ENSG00000267565	None	1.658	0.0063219
ENSG00000163075	CFAP221	1.657	0.00017864
ENSG00000166510	CCDC68	1.657	0.0100208
ENSG00000225051	HMGB3P22	1.657	0.0273631
ENSG00000167705	RILP	1.656	6.63155e-07
ENSG00000023909	GCLM	1.654	2.051e-25
ENSG00000253955	LINC02995	1.654	0.0251206
ENSG00000254595	None	1.654	3.90515e-05
ENSG00000116353	MECR	1.653	4.66378e-30
ENSG00000150054	MPP7	1.653	0.00466894
ENSG00000168496	FEN1	1.65	5.57484e-16
ENSG00000186106	ANKRD46	1.65	4.73724e-20
ENSG00000180817	PPA1	1.649	2.50742e-14
ENSG00000196972	SMIM10L2B	1.648	0.00322801
ENSG00000176834	VSIG10	1.647	7.01571e-08
ENSG00000114656	CFAP92	1.645	0.00189691
ENSG00000153721	CNKSR3	1.645	1.85831e-07
ENSG00000100605	ITPK1	1.644	1.34246e-09
ENSG00000197386	HTT	1.643	1.39699e-26
ENSG00000249863	None	1.643	0.0223184
ENSG00000270084	GAS5-AS1	1.642	0.00369135
ENSG00000279923	None	1.642	0.0131899
ENSG00000166292	TMEM100	1.641	0.0040015
ENSG00000273058	None	1.641	0.00354573
ENSG00000287401	None	1.641	0.026921
ENSG00000160408	ST6GALNAC6	1.639	6.47555e-06
ENSG00000179604	CDC42EP4	1.639	1.40883e-08
ENSG00000249637	ANKHD1-DT	1.639	0.000316857
ENSG00000176438	SYNE3	1.638	2.52981e-06
ENSG00000085721	RRN3	1.637	3.80827e-42
ENSG00000166228	PCBD1	1.637	1.40696e-13
ENSG00000230148	HOXB-AS1	1.637	2.26193e-07
ENSG00000267724	None	1.636	0.0132282
ENSG00000227354	RBM26-AS1	1.635	0.00235292
ENSG00000233337	UBE2FP3	1.633	0.00212224
ENSG00000143198	MGST3	1.631	2.66225e-10
ENSG00000158458	NRG2	1.628	0.00597082
ENSG00000130052	STARD8	1.627	6.74805e-10
ENSG00000286652	None	1.627	0.0497104
ENSG00000288670	None	1.627	5.47278e-21
ENSG00000112996	MRPS30	1.626	2.32441e-15
ENSG00000275854	None	1.626	0.00571097
ENSG00000101856	PGRMC1	1.625	9.68393e-12
ENSG00000198689	SLC9A6	1.625	1.84408e-14
ENSG00000152332	UHMK1	1.624	4.90417e-13
ENSG00000184261	KCNK12	1.624	0.0231875
ENSG00000234338	None	1.624	6.27634e-06
ENSG00000286585	None	1.624	0.000451976
ENSG00000081181	ARG2	1.623	4.36833e-06
ENSG00000184602	SNN	1.623	7.52668e-11
ENSG00000198130	HIBCH	1.623	1.18734e-22
ENSG00000144749	LRIG1	1.622	4.49618e-13
ENSG00000180354	MTURN	1.621	3.05336e-30
ENSG00000089220	PEBP1	1.62	2.96812e-42
ENSG00000109929	SC5D	1.62	9.29261e-13
ENSG00000278616	BEND3P3	1.62	3.54851e-12
ENSG00000120129	DUSP1	1.619	1.0201e-07
ENSG00000138640	FAM13A	1.618	1.05097e-15
ENSG00000186806	VSIG10L	1.616	4.53744e-07
ENSG00000267321	SNHG30	1.615	3.77063e-09
ENSG00000099251	HSD17B7P2	1.614	0.000403922
ENSG00000185825	BCAP31	1.614	1.16423e-26
ENSG00000242950	ERVW-1	1.613	0.00184448
ENSG00000140403	DNAJA4	1.611	1.55671e-05
ENSG00000225891	DHDDS-AS1	1.611	0.0177022
ENSG00000197312	DDI2	1.607	1.52317e-11
ENSG00000172731	LRRC20	1.606	9.582e-09
ENSG00000198763	MT-ND2	1.605	2.84324e-11
ENSG00000243244	STON1	1.604	5.03793e-05
ENSG00000133318	RTN3	1.601	6.44687e-26
ENSG00000166450	PRTG	1.601	0.00218386
ENSG00000261701	HPR	1.6	0.00407604
ENSG00000069020	MAST4	1.597	4.8022e-13
ENSG00000187678	SPRY4	1.597	2.28734e-06
ENSG00000151240	DIP2C	1.596	1.22356e-29
ENSG00000273045	C2orf15	1.596	0.0320862
ENSG00000154814	OXNAD1	1.595	1.80094e-24
ENSG00000172469	MANEA	1.595	7.89031e-11
ENSG00000186687	LYRM7	1.595	5.63753e-09
ENSG00000250015	None	1.595	0.0152238
ENSG00000112319	EYA4	1.592	0.00804255
ENSG00000100285	NEFH	1.591	0.00275518
ENSG00000283240	None	1.591	0.0150102
ENSG00000108179	PPIF	1.59	5.79145e-13
ENSG00000181218	H2AC25	1.589	0.0377309
ENSG00000269481	None	1.589	3.63457e-05
ENSG00000159588	CCDC17	1.588	0.0465975
ENSG00000164037	SLC9B1	1.588	0.00046679
ENSG00000106853	PTGR1	1.587	1.30326e-28
ENSG00000185278	ZBTB37	1.585	1.18068e-11
ENSG00000196372	ASB13	1.585	3.49932e-15
ENSG00000064393	HIPK2	1.582	3.92297e-19
ENSG00000101605	MYOM1	1.582	8.5911e-08
ENSG00000232934	None	1.582	0.00754027
ENSG00000259523	None	1.582	2.6043e-06
ENSG00000162777	DENND2D	1.581	0.00214037
ENSG00000079308	TNS1	1.579	1.07943e-10
ENSG00000261654	None	1.579	0.00130471
ENSG00000065183	WDR3	1.578	1.29355e-21
ENSG00000119227	PIGZ	1.578	1.42675e-15
ENSG00000210164	MT-TG	1.578	0.00074322
ENSG00000167815	PRDX2	1.577	8.89907e-10
ENSG00000226754	MAGOH-DT	1.576	4.4529e-07
ENSG00000076351	SLC46A1	1.575	1.43689e-09
ENSG00000196081	ZNF724	1.575	0.000253129
[truncated: 8,737 more rows]

## Sheet: D9-NF vs D0-NF
Gene ID	Symbol	Log2FC	FDR
ENSG00000175445	LPL	20.9	1.4482e-110
ENSG00000181092	ADIPOQ	19.854	1.10944e-99
ENSG00000124253	PCK1	17.322	1.013e-73
ENSG00000133317	LGALS12	17.003	2.78451e-69
ENSG00000184811	TRARG1	16.222	3.55426e-58
ENSG00000187288	CIDEC	15.63	1.59689e-72
ENSG00000151365	THRSP	15.432	2.11146e-124
ENSG00000170323	FABP4	15.344	0
ENSG00000160862	AZGP1	14.77	4.13679e-51
ENSG00000055957	ITIH1	14.386	2.19758e-48
ENSG00000144908	ALDH1L1	14.015	1.54254e-93
ENSG00000226482	ADIPOQ-AS1	13.719	5.51869e-44
ENSG00000184601	C14orf180	13.629	1.56042e-38
ENSG00000167588	GPD1	13.586	0
ENSG00000135447	PPP1R1A	13.536	3.43568e-45
ENSG00000135144	DTX1	12.862	1.34186e-39
ENSG00000166819	PLIN1	12.845	0
ENSG00000267653	None	12.82	4.13594e-35
ENSG00000165269	AQP7	12.614	6.83507e-43
ENSG00000167676	PLIN4	12.563	3.1978e-248
ENSG00000171303	KCNK3	12.439	2.64258e-114
ENSG00000181234	TMEM132C	11.598	1.1723e-31
ENSG00000124003	MOGAT1	11.44	3.01729e-31
ENSG00000286322	None	11.363	3.73739e-29
ENSG00000214456	PLIN5	11.348	1.98417e-28
ENSG00000152270	PDE3B	11.301	1.85811e-167
ENSG00000118432	CNR1	11.19	1.39338e-25
ENSG00000168004	PLAAT5	11.091	4.40382e-97
ENSG00000277737	None	11.004	1.02099e-28
ENSG00000182782	HCAR2	10.977	1.08738e-29
ENSG00000134962	KLB	10.914	2.57933e-145
ENSG00000185640	KRT79	10.666	3.12502e-28
ENSG00000010319	SEMA3G	10.534	2.33373e-124
ENSG00000167613	LAIR1	10.508	1.52159e-27
ENSG00000274080	None	10.489	1.26288e-24
ENSG00000009950	MLXIPL	10.458	7.31579e-37
ENSG00000122378	PRXL2A	10.292	9.81336e-108
ENSG00000138207	RBP4	10.217	1.13419e-88
ENSG00000122756	CNTFR	10.061	3.66165e-59
ENSG00000148600	CDHR1	9.959	2.06346e-21
ENSG00000176381	PRR18	9.905	1.22137e-22
ENSG00000087085	ACHE	9.901	1.0466e-58
ENSG00000287148	LINCADL	9.875	6.87218e-30
ENSG00000004799	PDK4	9.84	9.25699e-87
ENSG00000181856	SLC2A4	9.779	1.00721e-75
ENSG00000173208	ABCD2	9.753	7.21196e-133
ENSG00000246022	ALDH1L1-AS2	9.698	4.64653e-22
ENSG00000237289	CKMT1B	9.685	5.04713e-20
ENSG00000079435	LIPE	9.679	4.32673e-125
ENSG00000245848	CEBPA	9.607	3.60527e-94
ENSG00000253686	LINC01484	9.476	2.49812e-34
ENSG00000237159	CNTFR-AS1	9.452	1.61608e-20
ENSG00000139445	FOXN4	9.451	1.45127e-18
ENSG00000228971	LINC02607	9.446	3.5532e-22
ENSG00000186466	AQP7P1	9.381	6.49311e-22
ENSG00000198223	CSF2RA	9.28	3.85463e-20
ENSG00000181997	AQP7P2	9.171	1.25042e-17
ENSG00000186188	FFAR4	9.132	5.02806e-19
ENSG00000104267	CA2	9.084	3.87351e-18
ENSG00000224940	PRRT4	9.009	2.34831e-18
ENSG00000186205	MTARC1	8.983	8.49508e-156
ENSG00000267385	None	8.976	2.10275e-15
ENSG00000109906	ZBTB16	8.949	1.07429e-64
ENSG00000165959	CLMN	8.946	6.82555e-211
ENSG00000091513	TF	8.928	7.32804e-91
ENSG00000258498	DIO3OS	8.839	1.28552e-14
ENSG00000149654	CDH22	8.838	1.29307e-15
ENSG00000079689	SCGN	8.838	1.45967e-15
ENSG00000039537	C6	8.715	1.50895e-28
ENSG00000122859	NEUROG3	8.714	2.24651e-13
ENSG00000160179	ABCG1	8.625	1.959e-57
ENSG00000239911	PRKAG2-AS1	8.609	1.58357e-15
ENSG00000286506	None	8.608	2.4663e-16
ENSG00000076555	ACACB	8.541	8.56348e-274
ENSG00000164120	HPGD	8.502	1.22687e-49
ENSG00000173930	SLCO4C1	8.499	3.1944e-54
ENSG00000185818	NAT8L	8.454	8.65449e-74
ENSG00000228522	None	8.414	9.23978e-14
ENSG00000175567	UCP2	8.36	1.46605e-49
ENSG00000189221	MAOA	8.229	2.21212e-40
ENSG00000111181	SLC6A12	8.183	4.59593e-07
ENSG00000166823	MESP1	8.18	1.71078e-13
ENSG00000213088	ACKR1	8.174	7.09335e-15
ENSG00000115112	TFCP2L1	8.155	8.74965e-12
ENSG00000010310	GIPR	8.154	5.08001e-20
ENSG00000277363	SRCIN1	8.127	1.63069e-80
ENSG00000125931	CITED1	8.101	4.78314e-13
ENSG00000099194	SCD	8.077	2.42373e-174
ENSG00000258986	TMEM179	8.057	1.57698e-10
ENSG00000085265	FCN1	8.005	5.00578e-14
ENSG00000226025	None	7.977	3.66897e-10
ENSG00000018625	ATP1A2	7.968	2.04822e-51
ENSG00000183549	ACSM5	7.968	1.17525e-11
ENSG00000140968	IRF8	7.949	1.1964e-13
ENSG00000261787	TCF24	7.948	4.5186e-11
ENSG00000163884	KLF15	7.946	3.53455e-101
ENSG00000259916	AQP7B	7.935	2.80699e-11
ENSG00000271252	None	7.934	3.88448e-14
ENSG00000267714	None	7.888	1.961e-10
ENSG00000130876	SLC7A10	7.875	2.07664e-29
ENSG00000171596	NMUR1	7.833	6.04648e-15
ENSG00000226549	SCDP1	7.825	1.9936e-74
ENSG00000235263	None	7.824	9.72294e-09
ENSG00000005249	PRKAR2B	7.808	2.89364e-142
ENSG00000179520	SLC17A8	7.794	3.99932e-11
ENSG00000007314	SCN4A	7.763	8.27092e-35
ENSG00000286342	None	7.754	9.6493e-10
ENSG00000250802	ZBED3-AS1	7.751	7.02796e-132
ENSG00000285000	None	7.749	2.19861e-32
ENSG00000165730	STOX1	7.72	2.37512e-44
ENSG00000203878	CHIAP2	7.706	1.32771e-14
ENSG00000120907	ADRA1A	7.601	1.23437e-11
ENSG00000174175	SELP	7.59	9.81268e-12
ENSG00000157152	SYN2	7.568	5.97677e-113
ENSG00000134216	CHIA	7.558	1.02529e-13
ENSG00000176136	MC5R	7.523	1.82241e-09
ENSG00000179921	GPBAR1	7.433	2.00399e-55
ENSG00000158571	PFKFB1	7.431	1.18564e-71
ENSG00000137878	GCOM1	7.408	2.22375e-46
ENSG00000105357	MYH14	7.397	4.81216e-32
ENSG00000122254	HS3ST2	7.382	4.65975e-07
ENSG00000280087	None	7.344	1.07463e-15
ENSG00000236961	None	7.332	1.50675e-07
ENSG00000068781	STON1-GTF2A1L	7.33	3.28943e-40
ENSG00000198797	BRINP2	7.297	2.57353e-07
ENSG00000155265	GOLGA7B	7.277	7.1894e-11
ENSG00000263718	SEPTIN9-DT	7.247	1.55789e-12
ENSG00000243818	None	7.224	1.4136e-05
ENSG00000186204	CYP4F12	7.215	1.88312e-09
ENSG00000269736	None	7.21	2.02424e-11
ENSG00000257017	HP	7.204	2.65218e-24
ENSG00000135917	SLC19A3	7.195	1.7138e-84
ENSG00000275897	None	7.167	4.39556e-18
ENSG00000123689	G0S2	7.16	4.5969e-44
ENSG00000204930	FAM221B	7.135	6.54053e-09
ENSG00000164434	FABP7	7.092	3.96544e-12
ENSG00000197406	DIO3	7.054	4.03432e-05
ENSG00000170262	MRAP	7.022	1.05382e-35
ENSG00000234426	None	6.998	0.000362798
ENSG00000169418	NPR1	6.993	4.62954e-36
ENSG00000234688	CACNG2-DT	6.98	4.48319e-10
ENSG00000154153	RETREG1	6.955	2.05945e-33
ENSG00000215483	LINC00598	6.89	3.919e-44
ENSG00000169710	FASN	6.88	1.02054e-73
ENSG00000155846	PPARGC1B	6.869	2.15547e-62
ENSG00000143125	PROK1	6.869	9.02545e-06
ENSG00000131482	G6PC1	6.86	3.5115e-07
ENSG00000245293	CYP2U1-AS1	6.857	5.89888e-98
ENSG00000241158	ADAMTS9-AS1	6.84	1.00796e-34
ENSG00000091129	NRCAM	6.809	2.69313e-156
ENSG00000186458	DEFB132	6.797	3.3234e-10
ENSG00000255020	TDH-AS1	6.762	1.36942e-05
ENSG00000151632	AKR1C2	6.747	3.88747e-45
ENSG00000187726	DNAJB13	6.736	6.53055e-08
ENSG00000096060	FKBP5	6.728	2.12618e-115
ENSG00000123612	ACVR1C	6.724	2.59194e-39
ENSG00000229961	None	6.711	9.36963e-08
ENSG00000263155	MYZAP	6.694	3.77122e-23
ENSG00000203531	None	6.685	8.33507e-06
ENSG00000204161	TMEM273	6.604	2.47213e-07
ENSG00000129596	CDO1	6.603	1.30597e-88
ENSG00000166689	PLEKHA7	6.581	5.53205e-54
ENSG00000229088	MTND1P10	6.532	4.72995e-05
ENSG00000166862	CACNG2	6.518	1.05318e-06
ENSG00000162877	PM20D1	6.491	6.18558e-38
ENSG00000062282	DGAT2	6.488	2.84021e-97
ENSG00000285732	None	6.482	1.37963e-08
ENSG00000120332	TNN	6.462	3.19159e-07
ENSG00000171903	CYP4F11	6.434	3.93197e-07
ENSG00000182077	PTCHD3	6.434	2.06632e-06
ENSG00000108551	RASD1	6.414	2.15093e-81
ENSG00000162706	CADM3	6.412	4.18408e-29
ENSG00000131471	AOC3	6.411	2.61614e-39
ENSG00000130203	APOE	6.406	1.30141e-17
ENSG00000117594	HSD11B1	6.377	5.01238e-21
ENSG00000255398	HCAR3	6.374	2.19274e-07
ENSG00000198734	F5	6.366	1.93532e-53
ENSG00000006047	YBX2	6.358	1.29114e-30
ENSG00000160307	S100B	6.354	1.66734e-08
ENSG00000230731	LINC02938	6.327	8.61801e-07
ENSG00000227141	None	6.296	1.90065e-05
ENSG00000151726	ACSL1	6.289	0
ENSG00000120049	KCNIP2	6.235	6.59981e-84
ENSG00000223572	CKMT1A	6.233	0.000106745
ENSG00000244122	UGT1A7	6.228	4.05363e-05
ENSG00000065325	GLP2R	6.206	5.80344e-34
ENSG00000145506	NKD2	6.193	8.08969e-18
ENSG00000197291	RAMP2-AS1	6.189	2.36633e-62
ENSG00000119686	FLVCR2	6.182	8.86029e-34
ENSG00000176974	SHMT1	6.156	4.44839e-63
ENSG00000119927	GPAM	6.156	9.9057e-42
ENSG00000086300	SNX10	6.149	3.40255e-32
ENSG00000261120	None	6.149	0.0017429
ENSG00000143171	RXRG	6.141	4.62524e-23
ENSG00000025434	NR1H3	6.133	1.05391e-108
ENSG00000213373	LINC00671	6.133	9.2402e-07
ENSG00000260105	AOC4P	6.128	4.62813e-23
ENSG00000176134	None	6.116	0.00030032
ENSG00000131771	PPP1R1B	6.098	1.61152e-14
ENSG00000149485	FADS1	6.096	0
ENSG00000174145	NWD2	6.095	5.2061e-05
ENSG00000157150	TIMP4	6.077	2.62117e-73
ENSG00000272347	None	6.062	3.9209e-07
ENSG00000251448	None	6.057	3.37308e-08
ENSG00000185924	RTN4RL1	6.048	2.99292e-10
ENSG00000120875	DUSP4	6.036	1.70459e-31
ENSG00000103546	SLC6A2	6.022	0.0157976
ENSG00000251252	MTND2P31	6.017	0.000393141
ENSG00000254814	None	5.996	1.61844e-13
ENSG00000008323	PLEKHG6	5.987	1.88386e-41
ENSG00000286153	RUNX1-AS1	5.985	6.3462e-27
ENSG00000099260	PALMD	5.975	8.0981e-62
ENSG00000198099	ADH4	5.972	6.36229e-25
ENSG00000263033	None	5.964	1.68478e-05
ENSG00000231982	MCF2L2P1	5.95	1.46678e-16
ENSG00000287458	None	5.947	0.00563806
ENSG00000134121	CHL1	5.942	2.53926e-12
ENSG00000251216	None	5.94	5.35143e-06
ENSG00000176194	CIDEA	5.938	0.000291425
ENSG00000269933	None	5.932	2.61904e-07
ENSG00000196616	ADH1B	5.929	3.64622e-08
ENSG00000169174	PCSK9	5.926	1.03778e-41
ENSG00000089127	OAS1	5.917	5.17021e-49
ENSG00000123360	PDE1B	5.907	6.56788e-11
ENSG00000187997	C17orf99	5.904	3.67285e-05
ENSG00000254826	None	5.897	2.9735e-09
ENSG00000286548	None	5.88	0.000291244
ENSG00000157884	CIB4	5.878	4.56753e-05
ENSG00000214578	HMGN2P15	5.877	4.37094e-07
ENSG00000206043	C18orf63	5.877	6.22046e-06
ENSG00000249173	LINC01093	5.874	1.53415e-07
ENSG00000287514	None	5.869	8.37557e-08
ENSG00000171227	TMEM37	5.867	2.95886e-45
ENSG00000287780	None	5.865	0.00309434
ENSG00000130294	KIF1A	5.864	3.84466e-12
ENSG00000225670	CADM3-AS1	5.849	3.063e-05
ENSG00000234884	GRK3-AS1	5.829	3.73539e-06
ENSG00000142973	CYP4B1	5.813	7.10796e-05
ENSG00000064886	CHI3L2	5.81	1.93163e-33
ENSG00000175556	LONRF3	5.768	3.51067e-27
ENSG00000270513	None	5.76	1.94703e-05
ENSG00000149809	TM7SF2	5.752	1.70937e-69
ENSG00000283529	None	5.723	0.00249007
ENSG00000178538	CA8	5.699	0.00543313
ENSG00000169252	ADRB2	5.698	7.69837e-11
ENSG00000164556	FAM183BP	5.695	6.37732e-06
ENSG00000264215	None	5.689	1.01618e-06
ENSG00000131480	AOC2	5.688	4.44233e-119
ENSG00000168237	GLYCTK	5.688	1.19195e-40
ENSG00000196092	PAX5	5.682	1.37398e-06
ENSG00000250343	STK32A-AS1	5.654	0.000302549
ENSG00000258545	RHOXF1-AS1	5.647	6.39177e-07
ENSG00000248809	LINC01095	5.647	6.38717e-05
ENSG00000243193	PRKAR2B-AS1	5.642	0.00578372
ENSG00000224318	CHL1-AS2	5.637	0.00324726
ENSG00000233751	RRAS2P2	5.594	0.00416579
ENSG00000177666	PNPLA2	5.593	2.76697e-64
ENSG00000236136	ADORA2BP1	5.578	0.000116138
ENSG00000057294	PKP2	5.572	8.18606e-37
ENSG00000282692	None	5.567	1.6362e-05
ENSG00000180432	CYP8B1	5.565	0.000139554
ENSG00000128268	MGAT3	5.563	4.15121e-14
ENSG00000255040	MORF4L1P3	5.563	1.51429e-05
ENSG00000048540	LMO3	5.561	2.70497e-41
ENSG00000131069	ACSS2	5.553	2.27341e-197
ENSG00000132746	ALDH3B2	5.531	4.39631e-05
ENSG00000253428	LINC01942	5.531	0.0108354
ENSG00000158104	HPD	5.52	8.99744e-42
ENSG00000226145	KRT16P6	5.504	0.000180084
ENSG00000218748	DBIP1	5.49	3.60146e-06
ENSG00000163251	FZD5	5.487	5.17731e-39
ENSG00000203685	STUM	5.483	1.09441e-07
ENSG00000104237	RP1	5.482	1.16921e-13
ENSG00000095370	SH2D3C	5.476	6.85257e-31
ENSG00000150907	FOXO1	5.475	1.59734e-100
ENSG00000107593	PKD2L1	5.468	2.43185e-12
ENSG00000214897	PNMA6E	5.463	0.011285
ENSG00000184669	OR7E14P	5.454	0.00228471
ENSG00000129988	LBP	5.445	7.51654e-10
ENSG00000236031	None	5.441	0.00125088
ENSG00000274940	MIR8083	5.438	0.00163408
ENSG00000135114	OASL	5.433	6.98966e-14
ENSG00000264006	AKR1C8	5.432	7.76028e-05
ENSG00000233574	None	5.429	3.42171e-07
ENSG00000169242	EFNA1	5.426	2.31452e-17
ENSG00000258819	LINC02289	5.422	2.06696e-11
ENSG00000000938	FGR	5.42	4.32089e-13
ENSG00000273258	None	5.391	0.000675665
ENSG00000267909	CCDC177	5.385	0.0258372
ENSG00000233148	SYF2P2	5.382	0.00926144
ENSG00000138796	HADH	5.375	2.02512e-265
ENSG00000155886	SLC24A2	5.369	1.23534e-06
ENSG00000130208	APOC1	5.359	1.65483e-30
ENSG00000271373	NANOGP3	5.336	6.84782e-06
ENSG00000166104	None	5.328	6.34598e-06
ENSG00000123243	ITIH5	5.32	2.72739e-27
ENSG00000167107	ACSF2	5.314	2.86815e-113
ENSG00000186231	KLHL32	5.31	0.00117422
ENSG00000254650	MTCYBP41	5.302	0.00229144
ENSG00000138678	GPAT3	5.277	1.49938e-42
ENSG00000236154	None	5.271	0.000659276
ENSG00000101098	RIMS4	5.266	3.3165e-37
ENSG00000187134	AKR1C1	5.259	9.19009e-16
ENSG00000003147	ICA1	5.237	6.82834e-21
ENSG00000163995	ABLIM2	5.223	3.95044e-32
ENSG00000274021	None	5.199	4.18107e-48
ENSG00000176485	PLAAT3	5.197	7.12505e-32
ENSG00000279817	None	5.194	0.0313318
ENSG00000272989	LINC02012	5.176	9.2008e-05
ENSG00000162194	LBHD1	5.148	6.56247e-42
ENSG00000196917	HCAR1	5.148	2.59937e-37
ENSG00000100344	PNPLA3	5.13	1.17914e-56
ENSG00000173372	C1QA	5.129	0.0495289
ENSG00000262445	None	5.122	0.000713769
ENSG00000225472	NFIB-AS1	5.105	0.0105056
ENSG00000259762	None	5.1	9.83111e-08
ENSG00000165272	AQP3	5.097	1.65293e-36
ENSG00000135077	HAVCR2	5.093	2.74316e-39
ENSG00000226276	None	5.092	0.015779
ENSG00000056998	GYG2	5.091	5.41917e-56
ENSG00000285420	PDGFRL2P	5.09	6.28753e-13
ENSG00000132681	ATP1A4	5.09	0.000488671
ENSG00000225378	None	5.089	0.00233867
ENSG00000132915	PDE6A	5.088	4.91222e-05
ENSG00000198574	SH2D1B	5.088	0.000292118
ENSG00000112964	GHR	5.083	1.9936e-74
ENSG00000128218	VPREB3	5.083	0.00634341
ENSG00000174804	FZD4	5.078	1.46312e-92
ENSG00000259616	None	5.078	0.0198268
ENSG00000272829	None	5.074	0.000150273
ENSG00000258615	None	5.061	0.00143559
ENSG00000211445	GPX3	5.057	4.90347e-30
ENSG00000271239	None	5.056	0.000127876
ENSG00000229456	RLIMP1	5.046	1.5423e-05
ENSG00000249138	None	5.044	1.5907e-05
ENSG00000084674	APOB	5.04	1.76275e-16
ENSG00000256947	None	5.038	2.02558e-07
ENSG00000198794	SCAMP5	5.037	4.91157e-70
ENSG00000235371	None	5.03	0.000234541
ENSG00000184828	ZBTB7C	5.029	1.13545e-14
ENSG00000166148	AVPR1A	5.024	0.00383957
ENSG00000225889	None	5.011	1.58896e-08
ENSG00000233764	MTCO1P20	5.006	0.012362
ENSG00000182902	SLC25A18	4.993	3.93338e-50
ENSG00000259416	LINC02883	4.989	0.00270116
ENSG00000206936	RNU4-52P	4.973	0.034774
ENSG00000187758	ADH1A	4.968	1.66669e-17
ENSG00000171773	NXNL1	4.965	7.7798e-07
ENSG00000160868	CYP3A4	4.951	0.00719823
ENSG00000054690	PLEKHH1	4.95	1.98474e-64
ENSG00000244998	ASTILCS	4.95	0.000708504
ENSG00000258603	None	4.944	2.43746e-09
ENSG00000271338	None	4.937	0.000110025
ENSG00000154162	CDH12	4.931	0.000423474
ENSG00000233073	GRM3-AS1	4.927	0.00209744
ENSG00000211829	TRDC	4.923	0.000114328
ENSG00000254211	LINC01485	4.915	0.000988221
ENSG00000198208	RPS6KL1	4.914	4.4043e-17
ENSG00000255507	UVRAG-DT	4.914	1.28336e-10
ENSG00000180066	LINC02870	4.892	0.000348582
ENSG00000247372	None	4.892	0.0110412
ENSG00000169006	NTSR2	4.891	0.000855321
ENSG00000166347	CYB5A	4.884	2.08976e-52
ENSG00000254965	C1DP5	4.883	1.31682e-08
ENSG00000207773	MIR642A	4.876	0.00470776
ENSG00000116133	DHCR24	4.875	1.72248e-60
ENSG00000107295	SH3GL2	4.874	0.00913144
ENSG00000169750	RAC3	4.861	9.0561e-25
ENSG00000230399	RBBP8P1	4.851	0.0157687
ENSG00000224251	None	4.845	9.78132e-19
ENSG00000264666	None	4.834	0.00468755
ENSG00000259707	None	4.832	0.00970805
ENSG00000250860	None	4.831	0.0223161
ENSG00000224003	YES1P1	4.827	6.52575e-05
ENSG00000285427	SOD2-OT1	4.819	7.33098e-22
ENSG00000169313	P2RY12	4.815	1.53161e-14
ENSG00000180616	SSTR2	4.814	2.22384e-19
ENSG00000100077	GRK3	4.813	3.28624e-91
ENSG00000164687	FABP5	4.811	5.13673e-29
ENSG00000169692	AGPAT2	4.809	8.24412e-33
ENSG00000286559	None	4.806	0.0014557
ENSG00000228613	None	4.806	0.0250191
ENSG00000152078	TLCD4	4.805	9.01974e-31
ENSG00000173369	C1QB	4.779	0.012219
ENSG00000114646	CSPG5	4.773	1.59028e-28
ENSG00000262759	MRPS21P9	4.772	0.00206903
ENSG00000167701	GPT	4.765	5.8919e-34
ENSG00000138670	RASGEF1B	4.76	9.75389e-25
ENSG00000125144	MT1G	4.756	0.000969412
ENSG00000254582	PSMA2P1	4.749	1.60099e-09
ENSG00000259458	MGC15885	4.746	1.51304e-07
ENSG00000234944	LINC02623	4.744	8.75285e-07
ENSG00000165731	RET	4.744	3.95514e-06
ENSG00000134243	SORT1	4.738	1.41951e-162
ENSG00000273328	None	4.737	0.0189229
ENSG00000101938	CHRDL1	4.731	7.83001e-10
ENSG00000188582	PAQR9	4.73	6.27142e-14
ENSG00000277631	PGM5P3-AS1	4.72	6.08281e-09
ENSG00000232814	COL4A2-AS1	4.714	1.11486e-06
ENSG00000131951	LRRC9	4.709	7.30744e-07
ENSG00000124203	ZNF831	4.704	0.0070797
ENSG00000254632	None	4.704	0.0154092
ENSG00000250455	None	4.703	0.0402009
ENSG00000237387	None	4.702	0.00438981
ENSG00000205038	PKHD1L1	4.699	0.000236202
ENSG00000250479	CHCHD10	4.692	9.56153e-53
ENSG00000139354	GAS2L3	4.684	2.96925e-33
ENSG00000259407	None	4.677	3.38879e-15
ENSG00000254027	LNMICC	4.677	1.43008e-09
ENSG00000230911	PPIHP1	4.675	2.29426e-10
ENSG00000234076	TPRG1-AS1	4.674	8.37515e-13
ENSG00000101695	RNF125	4.669	9.09045e-65
ENSG00000274560	None	4.669	0.0336185
ENSG00000245719	SKOR1-AS1	4.658	0.0259653
ENSG00000254416	LINC02732	4.657	0.0321107
ENSG00000267296	CEBPA-DT	4.654	3.14089e-29
ENSG00000115616	SLC9A2	4.644	0.000315732
ENSG00000147465	STAR	4.636	2.08599e-30
ENSG00000185432	TMT1A	4.636	5.03862e-27
ENSG00000109424	UCP1	4.634	0.000175694
ENSG00000231561	CEACAMP5	4.622	0.0151505
ENSG00000140873	ADAMTS18	4.621	1.09644e-09
ENSG00000160339	FCN2	4.62	0.000808466
ENSG00000228278	ORM2	4.617	0.000100397
ENSG00000132170	PPARG	4.616	2.63476e-128
ENSG00000137491	SLCO2B1	4.614	0.000573235
ENSG00000221986	MYBPHL	4.607	0.00477318
ENSG00000248286	None	4.601	0.00100359
ENSG00000260102	LINC01070	4.6	0.00733749
ENSG00000188000	OR7D2	4.6	0.0134403
ENSG00000137142	IGFBPL1	4.599	1.71411e-26
ENSG00000287656	None	4.595	0.0403445
ENSG00000287575	None	4.594	6.08349e-05
ENSG00000287440	None	4.591	0.0272914
ENSG00000070019	GUCY2C	4.59	9.33123e-05
ENSG00000267130	None	4.589	6.52046e-08
ENSG00000172901	LVRN	4.581	2.52141e-64
ENSG00000053438	NNAT	4.581	1.31545e-28
ENSG00000165409	TSHR	4.581	8.68098e-13
ENSG00000113249	HAVCR1	4.578	0.00259426
ENSG00000111684	LPCAT3	4.575	2.01254e-168
ENSG00000184227	ACOT1	4.572	6.40386e-25
ENSG00000139352	ASCL1	4.572	0.0358336
ENSG00000248295	DDX43P1	4.571	0.00300394
ENSG00000095585	BLNK	4.569	0.00117326
ENSG00000232233	LINC02043	4.567	2.78271e-08
ENSG00000224821	COL4A2-AS2	4.564	7.28345e-06
ENSG00000260062	GOLGA2P11	4.558	0.00398454
ENSG00000287306	None	4.557	1.11018e-06
ENSG00000133328	PLAAT2	4.551	0.0163528
ENSG00000257803	PIGAP1	4.543	0.00220128
ENSG00000228536	LYPLAL1-AS1	4.536	1.64467e-08
ENSG00000065609	SNAP91	4.532	1.93957e-08
ENSG00000201643	SNORA14A	4.522	1.33064e-24
ENSG00000266977	None	4.515	0.0212998
ENSG00000105880	DLX5	4.513	0.0172229
ENSG00000130940	CASZ1	4.511	8.57775e-12
ENSG00000121769	FABP3	4.509	1.11423e-22
ENSG00000285907	None	4.508	0.00772278
ENSG00000286364	None	4.504	0.00135063
ENSG00000257808	None	4.503	0.00514524
ENSG00000288046	None	4.477	1.12386e-14
ENSG00000164879	CA3	4.477	2.76425e-07
ENSG00000235434	RNF186-AS1	4.471	0.00812432
ENSG00000166575	TMEM135	4.466	0
ENSG00000279853	None	4.465	0.000551196
ENSG00000198848	CES1	4.464	4.64653e-22
ENSG00000270090	None	4.464	0.00652276
ENSG00000223342	None	4.461	0.012795
ENSG00000043591	ADRB1	4.458	0.00231398
ENSG00000155368	DBI	4.456	1.52422e-193
ENSG00000150768	DLAT	4.451	0
ENSG00000099282	TSPAN15	4.45	7.31681e-24
ENSG00000226009	KCNIP2-AS1	4.444	6.35502e-08
ENSG00000102996	MMP15	4.436	1.84747e-34
ENSG00000197891	SLC22A12	4.436	0.00887617
ENSG00000130222	GADD45G	4.434	3.99932e-11
ENSG00000207008	SNORA54	4.434	0.0209838
ENSG00000134160	TRPM1	4.429	1.05008e-07
ENSG00000213287	None	4.428	0.0275401
ENSG00000265273	PGDP1	4.421	4.11904e-10
ENSG00000025039	RRAGD	4.412	1.18452e-11
ENSG00000047457	CP	4.411	0.000413119
ENSG00000135744	AGT	4.403	3.92897e-28
ENSG00000259630	FABP5P9	4.4	0.00657772
ENSG00000161267	BDH1	4.399	1.60498e-42
ENSG00000139832	RAB20	4.396	1.65308e-58
ENSG00000115425	PECR	4.394	2.67831e-93
ENSG00000229425	None	4.389	5.74234e-07
ENSG00000244062	ACSL3P1	4.389	0.000225137
ENSG00000263834	MIR4635	4.382	0.00198886
ENSG00000197142	ACSL5	4.381	2.90554e-42
ENSG00000206549	None	4.378	0.0161928
ENSG00000279200	None	4.377	0.000348397
ENSG00000271447	MMP28	4.374	1.13138e-07
ENSG00000214513	NOTO	4.361	0.0138992
ENSG00000103528	SYT17	4.36	1.57627e-11
ENSG00000256234	ITPR2-AS1	4.353	0.0260274
ENSG00000166106	ADAMTS15	4.351	2.10742e-17
ENSG00000124194	GDAP1L1	4.342	1.9805e-09
ENSG00000154016	GRAP	4.337	0.0234695
ENSG00000286385	None	4.337	0.0394399
ENSG00000231724	None	4.335	0.000369174
ENSG00000251209	LINC00923	4.333	0.0197485
ENSG00000287468	None	4.329	0.0172137
ENSG00000123080	CDKN2C	4.326	3.50119e-91
ENSG00000050628	PTGER3	4.317	2.20917e-32
ENSG00000145888	GLRA1	4.297	0.0337459
ENSG00000171791	BCL2	4.294	4.79077e-23
ENSG00000259654	None	4.294	0.0121093
ENSG00000124302	CHST8	4.293	1.63484e-07
ENSG00000198312	BMS1P9	4.29	0.0176196
ENSG00000176402	GJC3	4.287	0.00710377
ENSG00000008394	MGST1	4.263	6.59575e-109
ENSG00000108960	MMD	4.253	4.00607e-52
ENSG00000130775	THEMIS2	4.252	9.08752e-69
ENSG00000228695	CES1P1	4.248	1.11029e-07
ENSG00000225779	None	4.242	0.010948
ENSG00000205364	MT1M	4.241	1.32799e-08
ENSG00000123407	HOXC12	4.239	0.0198731
ENSG00000272068	BCAN-AS1	4.231	0.00124883
ENSG00000255471	PRSS23-AS1	4.229	8.90759e-36
ENSG00000253125	None	4.228	3.83653e-06
ENSG00000143554	SLC27A3	4.225	7.96553e-48
ENSG00000237948	MTATP6P20	4.221	0.0246482
ENSG00000120437	ACAT2	4.22	5.44628e-142
ENSG00000280339	None	4.217	2.2197e-38
ENSG00000224614	TNK2-AS1	4.217	3.14901e-17
ENSG00000177301	KCNA2	4.216	2.94862e-06
ENSG00000228133	None	4.214	0.000809985
ENSG00000287064	None	4.206	0.00451785
ENSG00000243069	ARHGEF26-AS1	4.203	0.00251967
ENSG00000174669	SLC29A2	4.198	4.93918e-29
ENSG00000229484	LINC02766	4.197	1.25505e-06
ENSG00000233334	FAM53B-AS1	4.188	0.00404077
ENSG00000152642	GPD1L	4.183	6.33336e-225
ENSG00000152926	ZNF117	4.175	6.52645e-40
ENSG00000163638	ADAMTS9	4.175	4.72084e-36
ENSG00000227527	None	4.174	3.64175e-29
ENSG00000070159	PTPN3	4.174	1.94073e-28
ENSG00000164129	NPY5R	4.168	0.0371331
ENSG00000095203	EPB41L4B	4.158	2.50181e-26
ENSG00000182118	FAM89A	4.154	7.65478e-49
ENSG00000180720	CHRM4	4.154	4.00486e-07
ENSG00000215595	C20orf202	4.145	0.0364021
ENSG00000234772	LINC00412	4.141	0.0399526
ENSG00000227712	None	4.137	0.00325673
ENSG00000227910	None	4.136	0.0011979
ENSG00000148175	STOM	4.13	1.51175e-41
ENSG00000073350	LLGL2	4.128	0.00745829
ENSG00000205362	MT1A	4.112	1.75226e-08
ENSG00000275374	GUSBP19	4.111	0.0376905
ENSG00000137265	IRF4	4.105	0.000140838
ENSG00000076706	MCAM	4.098	6.30508e-14
ENSG00000235319	None	4.096	5.08318e-05
ENSG00000135424	ITGA7	4.094	1.86326e-21
ENSG00000169435	RASSF6	4.094	0.000758675
ENSG00000186480	INSIG1	4.091	1.70605e-82
ENSG00000007350	TKTL1	4.088	0.0427785
ENSG00000287724	None	4.087	0.0296546
ENSG00000151631	AKR1C6P	4.08	0.0254788
ENSG00000258732	None	4.075	0.00563806
ENSG00000119283	TRIM67	4.07	4.61185e-06
ENSG00000162391	FAM151A	4.064	0.000396036
ENSG00000241735	FABP5P3	4.057	0.000626314
ENSG00000253217	None	4.049	0.0125874
ENSG00000261594	TPBGL	4.044	3.83897e-10
ENSG00000198624	CCDC69	4.042	1.13559e-32
ENSG00000255650	FAM222A-AS1	4.037	0.00543181
ENSG00000285898	None	4.035	0.0398857
ENSG00000167508	MVD	4.026	4.69892e-34
ENSG00000071073	MGAT4A	4.022	3.13583e-05
ENSG00000142657	PGD	4.017	7.14192e-75
ENSG00000271880	None	4.016	0.000153379
ENSG00000253549	CA3-AS1	4.008	0.0112699
ENSG00000143839	REN	4.004	1.4136e-05
ENSG00000185813	PCYT2	4	8.05694e-56
ENSG00000227258	SMIM2-AS1	4	1.14064e-13
ENSG00000272735	None	3.999	0.0378792
ENSG00000197147	LRRC8B	3.997	5.05482e-48
ENSG00000230758	SNAP23P1	3.996	0.00222488
ENSG00000229759	MRPS18AP1	3.995	5.05513e-09
ENSG00000112936	C7	3.984	4.71088e-06
ENSG00000254859	None	3.982	3.98942e-06
ENSG00000250934	None	3.981	1.32895e-10
ENSG00000227591	HSD11B1-AS1	3.966	4.67114e-23
ENSG00000235731	LINC02250	3.962	0.0239472
ENSG00000134324	LPIN1	3.954	2.25747e-129
ENSG00000134532	SOX5	3.954	4.13921e-26
ENSG00000237238	BMS1P10	3.947	5.87342e-13
ENSG00000147155	EBP	3.945	6.9078e-52
ENSG00000254135	None	3.939	0.03945
ENSG00000136457	CHAD	3.936	5.17197e-12
ENSG00000213462	ERV3-1	3.934	9.95359e-32
ENSG00000205669	ACOT6	3.928	0.0407578
ENSG00000188512	None	3.926	0.012602
ENSG00000166391	MOGAT2	3.924	0.0133186
ENSG00000212526	RNU6-466P	3.911	0.0433277
ENSG00000131477	RAMP2	3.91	9.60317e-12
ENSG00000095637	SORBS1	3.901	6.18558e-38
ENSG00000072310	SREBF1	3.891	1.53616e-27
ENSG00000278685	IQCA1L	3.884	0.0403888
ENSG00000179841	AKAP5	3.882	8.46996e-29
ENSG00000250282	None	3.882	6.67511e-05
ENSG00000170145	SIK2	3.876	1.66122e-166
ENSG00000239887	C1orf226	3.858	4.16044e-06
ENSG00000117791	MTARC2	3.853	1.70431e-58
ENSG00000115290	GRB14	3.851	1.20656e-19
ENSG00000107485	GATA3	3.85	2.64258e-08
ENSG00000134028	ADAMDEC1	3.849	0.0442306
ENSG00000249379	GCLC-AS1	3.845	0.000136983
ENSG00000272405	None	3.833	8.09869e-19
ENSG00000275630	None	3.829	3.99852e-05
ENSG00000234362	LINC01914	3.828	1.95167e-23
ENSG00000204103	MAFB	3.827	1.0976e-19
ENSG00000139631	CSAD	3.826	2.85424e-39
ENSG00000107736	CDH23	3.825	3.0862e-09
ENSG00000270978	None	3.822	0.0166658
ENSG00000275549	STPG3-AS1	3.822	0.0207764
ENSG00000114790	ARHGEF26	3.82	3.56615e-93
ENSG00000233680	HNRNPA1P27	3.818	0.0207592
ENSG00000100075	SLC25A1	3.797	7.74194e-81
ENSG00000217527	RPS16P5	3.795	0.00892143
ENSG00000135437	RDH5	3.79	7.02167e-15
ENSG00000130193	THEM6	3.787	3.38547e-28
ENSG00000262179	MYMX	3.782	0.0154817
ENSG00000157617	C2CD2	3.781	3.58762e-98
ENSG00000065833	ME1	3.774	8.88717e-118
ENSG00000171368	TPPP	3.774	0.000406773
ENSG00000265121	None	3.771	0.0260274
ENSG00000158528	PPP1R9A	3.77	4.21141e-26
ENSG00000180638	SLC47A2	3.764	3.35854e-05
ENSG00000286276	None	3.761	0.0240396
ENSG00000239908	RN7SL75P	3.761	0.0415008
ENSG00000169738	DCXR	3.76	3.49719e-36
ENSG00000251169	LINC01843	3.755	0.00784933
ENSG00000205269	TMEM170B	3.754	2.50619e-28
ENSG00000206964	Y	3.754	1.27913e-06
ENSG00000272625	None	3.748	0.000598775
ENSG00000074966	TXK	3.746	0.0440768
ENSG00000107551	RASSF4	3.744	2.9653e-34
ENSG00000042445	RETSAT	3.74	5.04736e-98
ENSG00000118804	STBD1	3.739	9.5167e-23
ENSG00000221866	PLXNA4	3.726	5.44826e-64
ENSG00000227176	NSA2P5	3.726	0.00843541
ENSG00000286196	None	3.724	0.0440944
ENSG00000239039	SNORD13	3.72	0.0208555
ENSG00000166831	RBPMS2	3.719	1.56872e-20
ENSG00000103723	AP3B2	3.715	1.047e-14
ENSG00000131730	CKMT2	3.708	5.55626e-19
ENSG00000134042	MRO	3.707	1.09774e-14
ENSG00000099875	MKNK2	3.706	3.11677e-44
ENSG00000105122	RASAL3	3.706	0.0340676
ENSG00000254990	None	3.696	5.45326e-10
ENSG00000164048	ZNF589	3.678	1.48064e-67
ENSG00000189420	ZFP92	3.674	7.10396e-16
ENSG00000141524	TMC6	3.674	1.51655e-10
ENSG00000119139	TJP2	3.667	1.02608e-12
ENSG00000269124	None	3.656	0.0367032
ENSG00000135604	STX11	3.647	1.19551e-19
ENSG00000173432	SAA1	3.647	1.87612e-05
ENSG00000286542	None	3.642	0.036456
ENSG00000143819	EPHX1	3.639	2.56107e-50
ENSG00000249487	LINC01586	3.637	0.000882323
ENSG00000274326	None	3.637	0.0291406
ENSG00000133056	PIK3C2B	3.636	3.66206e-89
ENSG00000285627	None	3.633	0.00111147
ENSG00000124615	MOCS1	3.63	5.95734e-63
ENSG00000165113	GKAP1	3.63	2.42095e-20
ENSG00000272021	None	3.63	0.00580662
ENSG00000104177	MYEF2	3.626	7.20385e-42
ENSG00000107242	PIP5K1B	3.622	1.06839e-07
ENSG00000145824	CXCL14	3.62	2.95204e-09
ENSG00000229282	None	3.618	0.000295555
ENSG00000261420	MPC1-DT	3.618	0.0216107
ENSG00000286430	None	3.612	6.26405e-05
ENSG00000160801	PTH1R	3.61	3.76438e-20
ENSG00000187474	FPR3	3.609	3.5502e-08
ENSG00000069812	HES2	3.607	0.000161936
ENSG00000270885	RASL10B	3.601	9.35459e-36
ENSG00000205517	RGL3	3.601	5.431e-07
ENSG00000163590	PPM1L	3.6	3.33297e-15
ENSG00000186628	FSD2	3.6	0.000344751
ENSG00000099797	TECR	3.586	1.61102e-45
ENSG00000128833	MYO5C	3.586	1.2884e-13
ENSG00000134072	CAMK1	3.571	8.27399e-55
ENSG00000166912	MTMR10	3.564	1.93952e-139
ENSG00000256746	MADD-AS1	3.563	1.9762e-06
ENSG00000107742	SPOCK2	3.555	1.21921e-14
ENSG00000279026	None	3.551	1.44925e-24
ENSG00000152463	OLAH	3.55	4.16221e-09
ENSG00000120729	MYOT	3.549	0.0354121
ENSG00000229953	BCAN-AS2	3.548	2.48578e-06
ENSG00000127948	POR	3.545	4.10722e-35
ENSG00000124440	HIF3A	3.544	1.28947e-08
ENSG00000015520	NPC1L1	3.543	0.00190732
ENSG00000139155	SLCO1C1	3.541	0.021341
ENSG00000246523	FZD4-DT	3.534	1.7369e-40
ENSG00000177076	ACER2	3.529	2.69704e-68
ENSG00000135821	GLUL	3.524	3.4374e-64
ENSG00000141437	SLC25A52	3.519	0.000817534
ENSG00000131398	KCNC3	3.516	6.28704e-06
ENSG00000154316	TDH	3.516	0.0161813
ENSG00000279204	None	3.511	1.02846e-17
ENSG00000126106	TMEM53	3.508	3.5862e-52
ENSG00000113231	PDE8B	3.504	7.66928e-21
ENSG00000101049	SGK2	3.501	3.12103e-06
ENSG00000196664	TLR7	3.5	0.000160595
ENSG00000286256	None	3.498	0.00304379
ENSG00000138074	SLC5A6	3.497	6.72403e-71
ENSG00000122971	ACADS	3.493	1.07422e-30
ENSG00000171119	NRTN	3.491	0.0396477
ENSG00000170522	ELOVL6	3.489	3.43831e-50
ENSG00000187193	MT1X	3.487	1.28475e-14
ENSG00000172840	PDP2	3.486	7.20998e-31
ENSG00000260912	None	3.482	1.87539e-19
ENSG00000069535	MAOB	3.481	1.83395e-06
ENSG00000179862	CITED4	3.476	2.96726e-12
ENSG00000234604	None	3.473	0.00014739
ENSG00000248873	SERBP1P6	3.466	7.10878e-07
ENSG00000126561	STAT5A	3.465	2.63299e-81
ENSG00000260806	PAPOLA-DT	3.46	0.000207505
ENSG00000287956	None	3.459	0.0120314
ENSG00000286303	None	3.454	0.0153806
ENSG00000145757	SPATA9	3.446	7.09508e-26
ENSG00000160318	CLDND2	3.44	4.08924e-06
ENSG00000227719	None	3.439	0.0492368
ENSG00000186472	PCLO	3.438	0.000100912
ENSG00000135218	CD36	3.437	6.60053e-16
ENSG00000133027	PEMT	3.433	4.52439e-23
ENSG00000273654	None	3.42	7.98978e-12
ENSG00000161594	KLHL10	3.419	6.46776e-21
ENSG00000186862	PDZD7	3.413	8.37968e-10
ENSG00000144649	GASK1A	3.404	7.58513e-08
ENSG00000130066	SAT1	3.403	2.20762e-46
ENSG00000287189	None	3.395	1.25793e-06
ENSG00000115138	POMC	3.395	0.00316304
ENSG00000286138	None	3.394	0.000339476
ENSG00000166821	PEX11A	3.39	8.73276e-145
ENSG00000119673	ACOT2	3.39	3.13354e-41
ENSG00000196139	AKR1C3	3.39	1.36533e-12
ENSG00000112972	HMGCS1	3.389	4.4781e-38
ENSG00000182921	GPATCH11P1	3.38	0.0030877
ENSG00000182253	SYNM	3.378	3.33932e-22
ENSG00000062485	CS	3.374	1.31032e-231
ENSG00000129151	BBOX1	3.368	1.94558e-15
ENSG00000147383	NSDHL	3.365	1.78539e-106
ENSG00000042286	AIFM2	3.363	4.82961e-60
ENSG00000073734	ABCB11	3.36	0.000610288
ENSG00000231942	HNRNPA1P36	3.357	0.00115158
ENSG00000170153	RNF150	3.355	1.16301e-15
ENSG00000072210	ALDH3A2	3.349	5.69843e-18
ENSG00000269067	ZNF728	3.348	0.0362524
ENSG00000134824	FADS2	3.347	1.35174e-15
ENSG00000284240	LINC02801	3.343	0.0121842
ENSG00000169239	CA5B	3.335	3.68223e-25
ENSG00000245904	BTG1-DT	3.333	1.79902e-07
ENSG00000131831	RAI2	3.331	8.79786e-10
ENSG00000166947	EPB42	3.331	0.0176026
ENSG00000067064	IDI1	3.329	2.74244e-96
ENSG00000145358	DDIT4L	3.329	3.24864e-11
ENSG00000232328	None	3.328	1.44943e-05
ENSG00000139318	DUSP6	3.321	4.81301e-24
ENSG00000136155	SCEL	3.319	0.0279849
ENSG00000138030	KHK	3.315	5.0165e-14
ENSG00000000005	TNMD	3.312	0.0333541
ENSG00000138646	HERC5	3.305	3.8957e-13
ENSG00000286649	None	3.298	0.0209016
ENSG00000213062	None	3.296	5.04831e-63
ENSG00000152133	GPATCH11	3.29	2.45777e-78
ENSG00000231948	HS1BP3-IT1	3.288	5.38565e-08
ENSG00000147872	PLIN2	3.282	4.54874e-108
ENSG00000230790	None	3.282	0.0399813
ENSG00000224488	SAMM50P1	3.28	0.000451639
ENSG00000233006	MIR3936HG	3.276	8.19763e-05
ENSG00000170525	PFKFB3	3.274	3.56738e-14
ENSG00000122035	RASL11A	3.274	4.80997e-06
ENSG00000173599	PC	3.271	5.02399e-18
ENSG00000184106	TREML3P	3.27	0.000884452
ENSG00000140009	ESR2	3.268	7.87942e-07
ENSG00000260898	ADPGK-AS1	3.263	5.93173e-39
ENSG00000176399	DMRTA1	3.262	3.70481e-13
ENSG00000225937	PCA3	3.258	0.000123428
ENSG00000255647	None	3.258	0.00321173
ENSG00000275025	None	3.256	0.000366605
ENSG00000236714	LINC01844	3.254	6.59313e-06
ENSG00000287127	None	3.254	0.000763572
ENSG00000159423	ALDH4A1	3.239	1.54626e-40
ENSG00000147606	SLC26A7	3.239	0.000826604
ENSG00000172987	HPSE2	3.238	0.03049
ENSG00000253958	CLDN23	3.235	1.47845e-09
ENSG00000196878	LAMB3	3.231	1.96501e-25
ENSG00000119547	ONECUT2	3.23	7.59457e-13
ENSG00000168309	FAM107A	3.229	0.000278064
ENSG00000238840	U8	3.229	0.000512502
ENSG00000151303	None	3.227	0.0120937
ENSG00000234753	FOXP4-AS1	3.22	7.60453e-07
ENSG00000133958	UNC79	3.212	7.88922e-32
ENSG00000066027	PPP2R5A	3.211	3.40818e-27
ENSG00000114631	PODXL2	3.21	1.52557e-16
ENSG00000128594	LRRC4	3.205	7.13436e-18
ENSG00000235700	CYCSP52	3.197	0.00624081
ENSG00000259869	None	3.195	0.00188901
ENSG00000187017	ESPN	3.195	0.00642796
ENSG00000256751	PLBD1-AS1	3.193	1.09794e-16
ENSG00000110042	DTX4	3.192	9.17409e-09
ENSG00000249641	HOXC13-AS	3.191	0.0383166
ENSG00000127249	ATP13A4	3.189	0.00161261
ENSG00000131473	ACLY	3.188	7.91598e-34
ENSG00000228175	GEMIN8P4	3.186	4.49401e-07
ENSG00000186583	SPATC1	3.183	0.0083482
ENSG00000287115	LINC02993	3.182	3.7844e-09
ENSG00000199476	Y	3.179	0.00139484
ENSG00000106772	PRUNE2	3.178	1.11627e-21
ENSG00000269425	None	3.176	0.0267111
ENSG00000172893	DHCR7	3.175	7.91536e-31
ENSG00000197296	FITM2	3.174	1.96752e-33
ENSG00000261578	None	3.17	1.68619e-17
ENSG00000167972	ABCA3	3.17	9.40756e-17
ENSG00000264520	None	3.17	0.00360462
ENSG00000203855	HSD3BP4	3.168	0.0492689
ENSG00000196781	TLE1	3.165	1.01463e-42
ENSG00000235033	DAAM2-AS1	3.158	1.78658e-07
ENSG00000204257	HLA-DMA	3.149	6.90809e-12
ENSG00000139428	MMAB	3.144	5.90021e-53
ENSG00000183655	KLHL25	3.142	1.51627e-22
ENSG00000121691	CAT	3.138	5.96281e-50
ENSG00000267122	None	3.137	0.0117973
ENSG00000197696	NMB	3.135	9.48813e-20
ENSG00000132846	ZBED3	3.134	1.30608e-36
ENSG00000269837	IPO5P1	3.134	3.76019e-06
ENSG00000233926	TLE1-DT	3.134	0.0055712
ENSG00000236754	None	3.131	0.0162915
ENSG00000140090	SLC24A4	3.13	4.17884e-05
ENSG00000285632	None	3.129	2.97687e-06
ENSG00000115194	SLC30A3	3.126	0.000447571
ENSG00000105737	GRIK5	3.123	1.75707e-05
ENSG00000143028	SYPL2	3.121	2.51371e-08
ENSG00000226913	BSN-DT	3.12	0.0286372
ENSG00000256564	None	3.118	4.62591e-05
ENSG00000156574	NODAL	3.117	1.80521e-08
ENSG00000108639	SYNGR2	3.114	7.61135e-25
ENSG00000189077	TMEM120A	3.106	1.3878e-40
ENSG00000164056	SPRY1	3.105	3.79416e-32
ENSG00000196715	VKORC1L1	3.097	2.23443e-131
ENSG00000238057	ZEB2-AS1	3.097	4.52393e-05
ENSG00000168792	ABHD15	3.096	2.69313e-156
ENSG00000235043	TECRP1	3.095	0.00032366
ENSG00000286622	None	3.092	0.0479958
ENSG00000144909	OSBPL11	3.087	1.51392e-162
ENSG00000231170	PDK4-AS1	3.087	0.00411944
ENSG00000138039	LHCGR	3.084	0.020498
ENSG00000177685	CRACR2B	3.083	1.89857e-06
ENSG00000091409	ITGA6	3.081	1.42641e-29
ENSG00000172137	CALB2	3.077	4.37167e-08
ENSG00000107147	KCNT1	3.077	0.0115126
ENSG00000131943	C19orf12	3.076	3.17434e-44
ENSG00000134463	ECHDC3	3.076	4.79742e-11
ENSG00000157514	TSC22D3	3.074	3.82897e-25
ENSG00000179314	WSCD1	3.074	1.59143e-07
ENSG00000164128	NPY1R	3.074	0.00222002
ENSG00000240122	FABP5P11	3.073	0.0346861
ENSG00000189367	KIAA0408	3.071	1.37864e-08
ENSG00000158769	F11R	3.069	2.11309e-09
ENSG00000158473	CD1D	3.059	0.0071067
ENSG00000214708	None	3.058	9.72168e-06
ENSG00000173653	RCE1	3.056	1.54716e-41
ENSG00000214691	LINC01913	3.055	8.30303e-05
ENSG00000138413	IDH1	3.053	2.26233e-89
ENSG00000203930	LINC00632	3.052	3.87974e-26
ENSG00000243316	GUCY2GP	3.05	7.57446e-06
ENSG00000135245	HILPDA	3.049	1.21734e-15
ENSG00000086712	TXLNG	3.046	2.64258e-114
ENSG00000166268	MYRFL	3.044	0.0440944
ENSG00000102032	RENBP	3.043	5.80485e-07
ENSG00000172602	RND1	3.043	0.0292345
ENSG00000287590	None	3.036	0.0231332
ENSG00000254109	RBPMS-AS1	3.034	6.03063e-48
ENSG00000164776	PHKG1	3.034	1.22896e-08
ENSG00000137713	PPP2R1B	3.033	7.34606e-37
ENSG00000270604	HCG17	3.029	0.00060828
ENSG00000207205	RNVU1-15	3.026	0.00817406
ENSG00000271270	TMCC1-DT	3.015	9.46765e-43
ENSG00000213160	KLHL23	3.013	2.63738e-28
ENSG00000226741	LINC02554	3.01	0.00909008
ENSG00000236732	RPL21P137	3.008	0.013415
ENSG00000153446	C16orf89	3.005	0.000397474
ENSG00000262693	ZFP3-DT	3.002	0.045777
ENSG00000258311	None	2.995	6.39647e-13
ENSG00000278540	ACACA	2.993	3.93242e-183
ENSG00000287576	None	2.991	2.10493e-15
ENSG00000230082	PRRT3-AS1	2.99	2.2185e-09
ENSG00000125531	FNDC11	2.987	0.0204636
ENSG00000051620	HEBP2	2.985	1.83639e-59
ENSG00000108219	TSPAN14	2.984	1.05031e-97
ENSG00000144481	TRPM8	2.984	6.72135e-07
ENSG00000134297	PLEKHA8P1	2.983	1.83193e-74
ENSG00000230188	RPL21P83	2.983	0.000281175
ENSG00000103064	SLC7A6	2.98	4.6659e-53
ENSG00000129214	SHBG	2.98	2.11313e-14
ENSG00000165795	NDRG2	2.976	4.01198e-12
ENSG00000258645	HSPE1P2	2.974	0.0151621
ENSG00000088836	SLC4A11	2.972	7.74765e-18
ENSG00000235286	None	2.968	0.0426852
ENSG00000198157	HMGN5	2.964	1.39116e-43
ENSG00000162746	FCRLB	2.964	1.70457e-19
ENSG00000227155	DOCK8-AS2	2.961	0.0184953
ENSG00000166816	LDHD	2.959	1.29679e-07
ENSG00000127903	ZNF835	2.959	0.000127451
ENSG00000285938	None	2.958	9.45417e-10
ENSG00000221916	C19orf73	2.957	1.84051e-05
ENSG00000166165	CKB	2.955	9.27199e-14
ENSG00000244301	AOX3P	2.954	0.0416736
ENSG00000251692	PTX4	2.951	0.0105919
ENSG00000232656	IDI2-AS1	2.949	2.46911e-10
ENSG00000137880	GCHFR	2.948	2.60938e-05
ENSG00000147813	NAPRT	2.945	2.87209e-13
ENSG00000164318	EGFLAM	2.944	3.01874e-13
ENSG00000284428	None	2.937	1.35818e-06
ENSG00000234160	None	2.936	1.32206e-21
ENSG00000177465	ACOT4	2.936	8.06701e-09
ENSG00000226679	None	2.934	1.51111e-05
ENSG00000095587	TLL2	2.932	5.8979e-05
ENSG00000166123	GPT2	2.923	8.26179e-31
ENSG00000100336	APOL4	2.921	1.68773e-05
ENSG00000119715	ESRRB	2.92	0.0159019
ENSG00000233012	HDAC1P2	2.919	0.0384744
ENSG00000137975	CLCA2	2.918	3.24185e-05
ENSG00000236617	CHFR-DT	2.917	1.67992e-09
ENSG00000115255	REEP6	2.915	3.17911e-10
ENSG00000011198	ABHD5	2.912	1.90119e-24
ENSG00000268756	None	2.912	0.0135499
ENSG00000228612	HK2P1	2.904	2.57755e-08
ENSG00000279649	None	2.896	9.3539e-18
ENSG00000235903	CPB2-AS1	2.893	1.79529e-09
ENSG00000197565	COL4A6	2.892	0.0187153
ENSG00000185909	KLHDC8B	2.89	8.41218e-31
ENSG00000242265	PEG10	2.89	2.20789e-19
ENSG00000140057	AK7	2.89	4.75423e-14
ENSG00000177494	ZBED2	2.888	0.000842292
ENSG00000206567	None	2.886	4.08153e-24
ENSG00000250240	None	2.884	7.12458e-23
ENSG00000279289	None	2.884	0.00132276
ENSG00000012660	ELOVL5	2.883	4.31901e-24
ENSG00000140961	OSGIN1	2.881	2.77007e-11
ENSG00000189157	FAM47E	2.878	1.29499e-08
ENSG00000164398	ACSL6	2.878	0.0393415
ENSG00000198355	PIM3	2.873	6.46776e-21
ENSG00000151131	NOPCHAP1	2.87	3.5779e-42
ENSG00000136160	EDNRB	2.867	8.43972e-11
ENSG00000140465	CYP1A1	2.867	0.00383251
ENSG00000022267	FHL1	2.866	7.51833e-62
ENSG00000179593	ALOX15B	2.863	0.00708514
ENSG00000111275	ALDH2	2.861	7.59678e-35
ENSG00000277075	H2AC8	2.861	0.000790829
ENSG00000182134	TDRKH	2.858	6.05521e-23
ENSG00000171316	CHD7	2.852	5.18476e-10
ENSG00000004468	CD38	2.846	6.12322e-07
ENSG00000133401	PDZD2	2.845	7.53771e-24
ENSG00000064989	CALCRL	2.839	3.74492e-28
ENSG00000238193	HADHBP1	2.839	0.0252246
ENSG00000231246	LINC02884	2.83	7.85684e-12
ENSG00000156381	ANKRD9	2.829	1.62823e-35
ENSG00000241362	RPL36AP43	2.828	0.00289502
ENSG00000287299	None	2.824	6.03944e-15
ENSG00000229271	None	2.82	0.00252561
ENSG00000160285	LSS	2.818	1.6266e-27
ENSG00000147251	DOCK11	2.817	3.74327e-49
ENSG00000128311	TST	2.812	9.03914e-26
ENSG00000278952	None	2.809	2.7575e-05
ENSG00000109846	CRYAB	2.803	6.95705e-32
ENSG00000238516	Y	2.797	0.0249959
ENSG00000115457	IGFBP2	2.796	0.0132945
ENSG00000237310	LINC03011	2.795	6.07629e-11
ENSG00000165185	KIAA1958	2.794	5.88345e-20
ENSG00000179094	PER1	2.792	1.07286e-15
ENSG00000278783	MIR6071	2.791	0.0212837
ENSG00000186150	UBL4B	2.791	0.0320962
ENSG00000115226	FNDC4	2.79	1.86441e-70
ENSG00000154639	CXADR	2.787	0.0437194
ENSG00000167772	ANGPTL4	2.771	3.77024e-07
ENSG00000261737	None	2.769	7.89113e-15
ENSG00000269976	None	2.767	0.0315894
ENSG00000286529	None	2.764	6.73003e-05
ENSG00000109819	PPARGC1A	2.764	0.00739735
ENSG00000132196	HSD17B7	2.761	4.64586e-49
ENSG00000226026	RWDD3-DT	2.759	4.64529e-09
ENSG00000255050	None	2.758	0.0382815
ENSG00000222389	RNU2-28P	2.757	0.00291922
ENSG00000171659	GPR34	2.752	0.000588333
ENSG00000253741	LNCOC1	2.749	3.9575e-13
ENSG00000151640	DPYSL4	2.748	0.000142967
ENSG00000287401	None	2.743	0.000276912
ENSG00000188613	NANOS1	2.737	1.26571e-24
ENSG00000178821	TMEM52	2.735	0.0222387
ENSG00000163993	S100P	2.733	0.000593131
ENSG00000059377	TBXAS1	2.732	2.31965e-11
ENSG00000261757	None	2.732	0.0022463
ENSG00000286299	None	2.728	4.70365e-10
ENSG00000158516	CPA2	2.727	0.00036148
ENSG00000248485	PCP4L1	2.727	0.0299478
ENSG00000119471	HSDL2	2.724	8.70242e-30
ENSG00000125246	CLYBL	2.722	3.28113e-14
ENSG00000015133	CCDC88C	2.718	9.89614e-06
ENSG00000248360	LINC00504	2.712	0.00107166
ENSG00000162878	PKDCC	2.707	1.04851e-15
ENSG00000286942	None	2.703	0.00103348
ENSG00000272425	None	2.7	0.0446268
ENSG00000253163	None	2.698	0.0268939
ENSG00000187446	CHP1	2.696	5.55585e-70
ENSG00000174697	LEP	2.696	0.0192337
ENSG00000101542	CDH20	2.695	0.00699465
ENSG00000110721	CHKA	2.694	2.03402e-34
ENSG00000224837	GCSHP5	2.694	0.0315575
ENSG00000108924	HLF	2.693	8.49822e-05
ENSG00000225112	None	2.692	0.0191433
ENSG00000082074	FYB1	2.69	0.0221522
ENSG00000177156	TALDO1	2.685	1.00799e-29
ENSG00000237505	PKN2-AS1	2.684	3.65846e-05
ENSG00000235079	ZRANB2-AS1	2.683	0.027208
ENSG00000254485	None	2.682	0.0194219
ENSG00000284959	None	2.681	4.68481e-06
ENSG00000226251	LINC02608	2.681	0.0307082
ENSG00000007944	MYLIP	2.68	3.20662e-17
ENSG00000174749	FAM241A	2.679	7.1813e-45
ENSG00000095209	TMEM38B	2.679	3.12106e-28
ENSG00000234393	None	2.678	0.00472109
ENSG00000252026	RNU6-1262P	2.675	1.219e-06
ENSG00000235823	OLMALINC	2.674	7.09574e-36
ENSG00000251139	None	2.674	7.94666e-05
ENSG00000180425	C11orf71	2.671	4.71205e-39
ENSG00000169083	AR	2.668	8.61902e-37
ENSG00000224786	CETN4P	2.668	3.43573e-15
ENSG00000271367	None	2.667	1.76922e-05
ENSG00000278535	DHRS11	2.665	5.64183e-26
ENSG00000228889	UBAC2-AS1	2.665	3.60424e-17
ENSG00000243819	RN7SL832P	2.662	0.00019108
ENSG00000164638	SLC29A4	2.658	5.03315e-11
ENSG00000201544	SNORA16B	2.651	0.00974977
ENSG00000079385	CEACAM1	2.648	0.000476862
ENSG00000162599	NFIA	2.645	1.52772e-42
ENSG00000213383	PP1P	2.644	0.0294975
ENSG00000110921	MVK	2.64	7.14035e-23
ENSG00000268223	ARL14EPL	2.639	0.00361909
ENSG00000163701	IL17RE	2.636	1.67811e-08
ENSG00000286828	None	2.635	4.87193e-09
ENSG00000183638	RP1L1	2.632	0.00011369
ENSG00000223573	TINCR	2.631	0.000174814
ENSG00000223901	None	2.629	4.61185e-06
ENSG00000287707	None	2.628	5.25267e-07
ENSG00000183048	SLC25A10	2.628	2.78621e-06
ENSG00000145113	MUC4	2.622	0.0214885
ENSG00000101347	SAMHD1	2.618	7.26141e-10
ENSG00000215845	TSTD1	2.609	0.0027657
ENSG00000156968	MPV17L	2.606	1.35988e-09
ENSG00000274322	None	2.603	0.0128078
ENSG00000104055	TGM5	2.601	0.0407023
ENSG00000156521	TYSND1	2.6	6.84554e-28
ENSG00000005187	ACSM3	2.6	2.9021e-06
ENSG00000149084	HSD17B12	2.599	1.93201e-100
ENSG00000164972	SPMIP6	2.595	3.28657e-05
ENSG00000161243	FBXO27	2.593	5.12623e-44
ENSG00000060762	MPC1	2.591	1.20981e-51
ENSG00000132361	CLUH	2.591	1.59457e-15
ENSG00000233585	ACAA2P1	2.588	6.45384e-05
ENSG00000196090	PTPRT	2.588	0.0027944
ENSG00000161912	ADCY10P1	2.587	1.43332e-13
ENSG00000178718	RPP25	2.587	2.05803e-06
ENSG00000144362	PHOSPHO2	2.586	2.03086e-13
ENSG00000277287	None	2.586	5.08746e-10
ENSG00000159399	HK2	2.581	6.11852e-29
ENSG00000188001	TPRG1	2.579	8.61712e-07
ENSG00000100714	MTHFD1	2.578	6.82318e-66
ENSG00000186104	CYP2R1	2.576	1.67415e-36
ENSG00000147576	ADHFE1	2.575	4.30216e-08
ENSG00000140527	WDR93	2.568	2.09447e-06
ENSG00000283709	FAM238C	2.565	5.60524e-05
ENSG00000224751	SHMT1P1	2.565	0.0277463
ENSG00000139438	FAM222A	2.562	2.79945e-10
ENSG00000092345	DAZL	2.562	0.0195426
ENSG00000124588	NQO2	2.56	2.06278e-38
ENSG00000066583	ISOC1	2.559	5.05542e-72
ENSG00000241570	PAQR9-AS1	2.558	0.0114455
ENSG00000219392	ZNF602P	2.556	0.0102654
ENSG00000178301	AQP11	2.555	1.31758e-20
ENSG00000166292	TMEM100	2.547	3.56762e-06
ENSG00000267421	ZFP28-DT	2.545	0.00241508
ENSG00000154928	EPHB1	2.544	2.25654e-09
ENSG00000139116	KIF21A	2.54	6.00042e-21
ENSG00000197766	CFD	2.54	0.000648961
ENSG00000090776	EFNB1	2.537	5.51673e-15
ENSG00000182704	TSKU	2.535	3.77153e-18
ENSG00000237976	RFX5-AS1	2.535	0.000187276
ENSG00000125508	SRMS	2.534	0.00304294
ENSG00000113161	HMGCR	2.532	6.92591e-33
ENSG00000173175	ADCY5	2.532	7.90554e-15
ENSG00000277369	None	2.532	1.027e-05
ENSG00000245468	LINC02447	2.531	0.000647723
ENSG00000076248	UNG	2.53	6.50396e-48
ENSG00000253785	None	2.519	4.18548e-05
ENSG00000109339	MAPK10	2.514	2.30056e-45
ENSG00000087299	L2HGDH	2.513	3.21139e-58
ENSG00000116141	MARK1	2.512	7.03925e-08
ENSG00000078795	PKD2L2	2.507	0.016915
ENSG00000275120	ZSCAN2-AS1	2.504	4.38021e-08
ENSG00000001084	GCLC	2.498	2.27614e-57
ENSG00000277968	None	2.494	0.0436063
ENSG00000236514	ZNF248-AS1	2.493	0.00744108
ENSG00000236333	TRHDE-AS1	2.49	1.75097e-15
ENSG00000263280	None	2.488	0.00204111
ENSG00000255085	None	2.487	0.000317838
ENSG00000261701	HPR	2.478	5.65466e-05
ENSG00000117479	SLC19A2	2.477	6.26057e-27
ENSG00000171786	NHLH1	2.477	0.000732257
ENSG00000144485	HES6	2.475	0.00182776
ENSG00000286472	None	2.47	0.0121449
ENSG00000278075	None	2.47	0.0286777
ENSG00000109084	TMEM97	2.469	4.79605e-60
ENSG00000259920	None	2.469	0.0014608
ENSG00000072071	ADGRL1	2.468	7.66216e-16
ENSG00000246250	None	2.464	9.85901e-05
ENSG00000279022	None	2.464	0.0101115
ENSG00000231201	None	2.461	0.0225372
ENSG00000184992	BRI3BP	2.457	1.60805e-97
ENSG00000203797	DDO	2.452	4.09072e-05
ENSG00000281491	DNAJB5-DT	2.45	0.0197766
ENSG00000258920	FOXN3-AS1	2.449	8.2519e-08
ENSG00000103150	MLYCD	2.439	4.08462e-137
ENSG00000168924	LETM1	2.439	7.57921e-64
ENSG00000189319	FAM53B	2.439	1.52352e-29
ENSG00000130052	STARD8	2.437	2.83018e-20
ENSG00000258818	RNASE4	2.436	4.20194e-08
ENSG00000228158	TLE1P1	2.434	0.000316742
ENSG00000261455	LINC01003	2.434	0.000393984
ENSG00000141447	OSBPL1A	2.43	5.23408e-29
ENSG00000234722	LINC01287	2.428	0.00444468
ENSG00000251230	MIR3945HG	2.426	0.0272286
ENSG00000119915	ELOVL3	2.424	1.40859e-07
ENSG00000146477	SLC22A3	2.418	2.72292e-09
ENSG00000152467	ZSCAN1	2.418	0.0428295
ENSG00000160752	FDPS	2.416	2.69316e-83
ENSG00000106780	MEGF9	2.413	3.37495e-32
ENSG00000119711	ALDH6A1	2.409	8.50472e-21
ENSG00000171612	SLC25A33	2.408	4.44634e-19
ENSG00000078124	ACER3	2.407	4.54759e-20
ENSG00000232818	RPS2P32	2.406	2.184e-05
ENSG00000270765	GAS2L2	2.404	0.0432875
ENSG00000286550	None	2.399	0.0374716
ENSG00000107104	KANK1	2.396	1.0146e-61
ENSG00000285103	EMICERI	2.395	0.0246995
ENSG00000274422	None	2.393	1.71926e-18
ENSG00000147894	C9orf72	2.392	6.50762e-35
ENSG00000132692	BCAN	2.391	0.00849449
ENSG00000277586	NEFL	2.39	0.0143571
ENSG00000120645	IQSEC3	2.389	1.387e-08
ENSG00000232821	None	2.388	3.91927e-07
ENSG00000279166	None	2.388	0.0133631
ENSG00000182890	GLUD2	2.387	6.71278e-33
ENSG00000204991	SPIRE2	2.385	3.97859e-13
ENSG00000122696	SLC25A51	2.384	8.96623e-28
ENSG00000228804	None	2.384	0.0407023
ENSG00000273061	CDC37L1-DT	2.383	6.93013e-16
ENSG00000265096	C1QTNF1-AS1	2.382	0.00592248
ENSG00000137054	POLR1E	2.378	2.34747e-46
ENSG00000187498	COL4A1	2.378	6.47869e-07
ENSG00000169684	CHRNA5	2.374	0.00101084
ENSG00000196470	SIAH1	2.373	1.20268e-29
ENSG00000266921	ZNF230-DT	2.373	3.3866e-15
ENSG00000221890	NPTXR	2.372	1.34415e-20
ENSG00000094963	FMO2	2.372	1.74959e-06
ENSG00000087842	PIR	2.368	4.91821e-22
ENSG00000143416	SELENBP1	2.366	2.13955e-07
ENSG00000274721	None	2.366	6.15224e-05
ENSG00000238131	LINC02854	2.365	0.0274199
ENSG00000246339	EXTL3-AS1	2.363	9.07387e-05
ENSG00000258572	None	2.36	0.000486138
ENSG00000121897	LIAS	2.358	2.10157e-34
ENSG00000152782	PANK1	2.352	7.78074e-16
ENSG00000145675	PIK3R1	2.352	9.76978e-11
ENSG00000252412	Y	2.352	0.0213217
ENSG00000006625	GGCT	2.351	3.07675e-40
ENSG00000204922	UQCC3	2.351	8.62552e-08
ENSG00000105835	NAMPT	2.349	2.83029e-19
ENSG00000232709	MARK2P9	2.346	0.0160192
ENSG00000117480	FAAH	2.345	7.96234e-06
ENSG00000266933	MADCAM1-AS1	2.345	0.0336022
ENSG00000132623	ANKEF1	2.344	3.63522e-09
ENSG00000229692	SOS1-IT1	2.343	4.06952e-07
ENSG00000213225	NOC2LP1	2.34	1.36547e-07
ENSG00000077420	APBB1IP	2.339	5.91194e-21
ENSG00000159164	SV2A	2.339	6.06244e-16
ENSG00000252965	Y	2.339	1.97798e-05
ENSG00000134548	SPX	2.338	3.95895e-06
ENSG00000188818	ZDHHC11	2.335	5.13786e-07
ENSG00000172179	PRL	2.335	0.000518603
ENSG00000259000	DOCK11P1	2.334	8.09647e-05
ENSG00000229436	None	2.333	0.0106841
ENSG00000104327	CALB1	2.33	0.000275306
ENSG00000275395	FCGBP	2.33	0.00113876
ENSG00000140905	GCSH	2.329	0.000133712
ENSG00000207344	SNORA22C	2.327	0.033392
ENSG00000140876	NUDT7	2.326	1.38691e-14
ENSG00000221963	APOL6	2.326	9.48224e-09
ENSG00000101670	LIPG	2.324	5.6146e-06
ENSG00000260572	PPM1L-DT	2.321	0.0219811
ENSG00000159915	ZNF233	2.319	1.41709e-06
ENSG00000225630	MTND2P28	2.318	0.0484004
ENSG00000072778	ACADVL	2.316	3.43569e-21
ENSG00000180509	KCNE1	2.316	0.000649049
ENSG00000235560	ZNF747-DT	2.314	0.000195029
ENSG00000185345	PRKN	2.313	3.61598e-19
ENSG00000122729	ACO1	2.312	1.8042e-91
ENSG00000234694	CDC20-DT	2.312	0.000302982
ENSG00000166896	ATP23	2.31	2.59007e-09
ENSG00000229980	TOB1-AS1	2.307	2.16861e-05
ENSG00000259985	None	2.307	0.00501149
ENSG00000228203	GRASLND	2.305	5.03669e-06
ENSG00000287825	None	2.305	0.00258385
ENSG00000231527	FAM27C	2.304	0.00260801
ENSG00000164976	MYORG	2.303	1.6438e-08
ENSG00000139531	SUOX	2.301	4.91116e-34
ENSG00000101230	ISM1	2.301	0.0460463
ENSG00000172201	ID4	2.3	1.06336e-06
ENSG00000251455	None	2.298	0.021168
ENSG00000215271	None	2.297	3.04496e-31
ENSG00000232447	MTND5P3	2.295	0.0443787
ENSG00000166682	TMPRSS5	2.291	0.0004551
ENSG00000135414	GDF11	2.29	5.29181e-42
ENSG00000286892	None	2.29	4.60814e-17
ENSG00000159212	CLIC6	2.289	0.000153978
ENSG00000139187	KLRG1	2.288	3.19614e-05
ENSG00000288007	None	2.288	0.00141778
ENSG00000177181	RIMKLA	2.284	0.015437
ENSG00000134533	RERG	2.283	0.016401
ENSG00000283240	None	2.281	0.000512881
ENSG00000233264	None	2.278	0.0278166
ENSG00000279175	None	2.275	0.015906
ENSG00000173727	FAUP4	2.274	1.38508e-27
ENSG00000280033	None	2.273	0.0110267
ENSG00000213839	TMX2P1	2.272	7.80392e-11
ENSG00000260274	None	2.272	1.80736e-05
ENSG00000258561	None	2.271	0.00293154
ENSG00000179604	CDC42EP4	2.27	1.28319e-15
ENSG00000232093	DCST1-AS1	2.27	0.00194488
ENSG00000227113	None	2.27	0.005363
ENSG00000196787	H2AC11	2.269	2.4724e-16
ENSG00000175772	LINC01106	2.269	6.87836e-05
ENSG00000171914	TLN2	2.268	2.08135e-68
ENSG00000198719	DLL1	2.268	0.003579
ENSG00000137133	HINT2	2.266	0.000458563
ENSG00000249695	None	2.265	0.00959216
ENSG00000135127	BICDL1	2.264	0.0481709
ENSG00000160326	SLC2A6	2.263	4.34004e-12
ENSG00000163931	TKT	2.259	2.46422e-12
ENSG00000171813	PWWP2B	2.258	9.36423e-08
ENSG00000205482	SPDYE18	2.258	0.035619
ENSG00000209082	MT-TL1	2.256	8.66284e-09
ENSG00000231327	LINC01816	2.256	0.00218753
ENSG00000143494	VASH2	2.254	5.05484e-10
ENSG00000171517	LPAR3	2.254	0.0471731
ENSG00000226055	PAICSP1	2.251	3.1271e-15
ENSG00000227471	AKR1B15	2.251	2.23178e-05
ENSG00000184678	H2BC21	2.25	2.8644e-18
ENSG00000101342	TLDC2	2.249	0.00117203
ENSG00000229644	NAMPTP1	2.246	8.55657e-11
ENSG00000167315	ACAA2	2.245	2.91472e-41
ENSG00000178537	SLC25A20	2.243	1.79639e-32
ENSG00000228768	MIR365BHG	2.243	0.00177398
ENSG00000138029	HADHB	2.242	6.14085e-32
ENSG00000257242	LINC01619	2.24	0.00462627
ENSG00000233593	LINC02609	2.239	1.08694e-13
ENSG00000253716	MINCR	2.238	7.12352e-16
ENSG00000175198	PCCA	2.237	3.74327e-49
ENSG00000001630	CYP51A1	2.231	4.16071e-07
ENSG00000023330	ALAS1	2.227	5.48945e-30
ENSG00000137285	TUBB2B	2.227	0.00480478
ENSG00000148730	EIF4EBP2	2.223	1.01185e-43
ENSG00000272320	None	2.217	1.03177e-13
ENSG00000140534	TICRR	2.216	2.92576e-23
ENSG00000185950	IRS2	2.216	1.00565e-08
ENSG00000273080	None	2.216	2.25008e-07
ENSG00000105379	ETFB	2.215	1.17949e-23
ENSG00000084754	HADHA	2.214	2.57077e-63
ENSG00000133835	HSD17B4	2.212	1.06746e-47
ENSG00000270020	None	2.21	0.0101568
ENSG00000197375	SLC22A5	2.208	5.02399e-18
ENSG00000138356	AOX1	2.207	0.00130249
ENSG00000084764	MAPRE3	2.206	1.25531e-34
ENSG00000112576	CCND3	2.202	6.31511e-20
ENSG00000270906	MTND4P35	2.2	0.000736773
ENSG00000234585	CCT6P3	2.199	1.20101e-12
ENSG00000113448	PDE4D	2.199	2.34433e-11
ENSG00000133800	LYVE1	2.196	0.00143738
ENSG00000108387	SEPTIN4	2.192	1.27567e-05
ENSG00000264290	None	2.192	8.27792e-05
ENSG00000143257	NR1I3	2.191	0.000231874
ENSG00000227848	SUCLA2-AS1	2.189	0.0238835
ENSG00000101605	MYOM1	2.187	5.0691e-14
ENSG00000201134	Y	2.184	0.00754881
ENSG00000136842	TMOD1	2.183	0.0122988
ENSG00000100412	ACO2	2.179	2.61614e-39
ENSG00000210196	MT-TP	2.177	0.000185784
ENSG00000286757	None	2.177	0.0471595
ENSG00000164330	EBF1	2.176	2.86547e-26
ENSG00000079459	FDFT1	2.175	6.47822e-69
ENSG00000163053	SLC16A14	2.171	2.25308e-05
ENSG00000280414	None	2.171	0.0455808
ENSG00000232295	None	2.165	0.015385
ENSG00000144648	ACKR2	2.164	4.53541e-05
ENSG00000205108	SPATA31F1	2.163	0.00696941
ENSG00000180998	GPR137C	2.162	6.74642e-07
ENSG00000078114	NEBL	2.161	0.000800741
ENSG00000271869	DCTN6-DT	2.158	0.00173533
ENSG00000112759	SLC29A1	2.156	4.93984e-22
ENSG00000185065	UFD1-AS1	2.155	0.000613894
ENSG00000114480	GBE1	2.154	6.97514e-64
ENSG00000073060	SCARB1	2.154	2.27744e-16
ENSG00000113163	CERT1	2.153	9.43075e-36
ENSG00000249693	SPMAP2L	2.152	0.000902256
ENSG00000171503	ETFDH	2.15	7.72371e-36
ENSG00000117500	TMED5	2.149	7.25882e-36
ENSG00000122547	EEPD1	2.149	5.86383e-05
ENSG00000116096	SPR	2.148	5.37805e-50
ENSG00000113916	BCL6	2.148	1.66364e-11
ENSG00000091128	LAMB4	2.148	0.00013984
ENSG00000235750	KIAA0040	2.147	0.0029434
ENSG00000081760	AACS	2.146	1.05368e-21
ENSG00000121057	AKAP1	2.143	5.77394e-24
ENSG00000267272	LINC01140	2.143	9.63409e-11
ENSG00000116574	RHOU	2.14	2.08315e-25
ENSG00000251333	RTN3P1	2.14	2.16753e-08
ENSG00000267372	None	2.14	0.00359226
ENSG00000173153	ESRRA	2.138	2.33438e-12
ENSG00000167705	RILP	2.135	9.01361e-11
ENSG00000246263	UBR5-DT	2.135	2.71297e-05
ENSG00000236618	PITPNA-AS1	2.135	2.97026e-05
ENSG00000198416	ZNF658B	2.133	0.000197018
ENSG00000236882	LINC01554	2.131	2.58605e-06
ENSG00000253102	None	2.13	1.53948e-06
ENSG00000249628	LINC00942	2.13	5.55342e-05
ENSG00000269951	None	2.129	1.93503e-08
ENSG00000284642	None	2.126	0.0151058
ENSG00000239899	RN7SL674P	2.125	0.0358511
ENSG00000256139	None	2.124	1.03104e-10
ENSG00000265511	None	2.124	0.00772278
ENSG00000249193	HSPD1P5	2.123	0.0140127
ENSG00000267650	None	2.12	0.0136659
ENSG00000181218	H2AC25	2.119	0.00526824
ENSG00000185000	DGAT1	2.118	5.84097e-12
ENSG00000188107	EYS	2.116	0.00244935
ENSG00000198417	MT1F	2.116	0.00724952
ENSG00000213904	LIPE-AS1	2.115	2.37175e-10
ENSG00000101489	CELF4	2.115	0.0238042
ENSG00000230648	None	2.115	0.0337459
ENSG00000144278	GALNT13	2.113	0.000118123
ENSG00000249637	ANKHD1-DT	2.112	2.88862e-06
ENSG00000117054	ACADM	2.111	2.10829e-49
ENSG00000237424	FOXD2-AS1	2.109	5.51077e-07
ENSG00000253886	None	2.109	0.0490186
ENSG00000131844	MCCC2	2.108	7.24068e-37
ENSG00000189134	NKAPL	2.104	4.6443e-20
ENSG00000247121	None	2.104	1.27442e-12
ENSG00000172771	EFCAB12	2.102	0.00674013
ENSG00000241399	CD302	2.1	3.8208e-19
ENSG00000173218	VANGL1	2.099	1.89648e-67
ENSG00000143815	LBR	2.095	7.57212e-30
ENSG00000233954	UQCRHL	2.093	4.69603e-07
ENSG00000173918	C1QTNF1	2.092	1.21734e-05
ENSG00000113504	SLC12A7	2.091	3.46396e-05
ENSG00000228436	RRAGC-DT	2.09	9.88461e-08
ENSG00000129244	ATP1B2	2.089	0.00859698
ENSG00000278991	None	2.087	9.9965e-05
ENSG00000133116	KL	2.087	0.00321041
ENSG00000233588	CYP51A1P2	2.086	0.0221839
ENSG00000196850	PPTC7	2.084	1.83369e-20
ENSG00000247596	TWF2	2.084	3.87122e-07
ENSG00000279900	None	2.084	0.00673395
ENSG00000163412	EIF4E3	2.082	2.06783e-16
ENSG00000272129	None	2.075	0.000136294
ENSG00000210164	MT-TG	2.073	5.71704e-06
ENSG00000256262	USP30-AS1	2.072	0.00893653
ENSG00000133639	BTG1	2.069	5.81862e-09
ENSG00000286492	None	2.068	4.03633e-05
ENSG00000118514	ALDH8A1	2.068	0.000455568
ENSG00000231185	SPRY4-AS1	2.067	3.01556e-07
ENSG00000023839	ABCC2	2.067	5.04742e-07
ENSG00000274605	PCCA-DT	2.064	1.18966e-27
ENSG00000198720	ANKRD13B	2.062	8.51577e-15
ENSG00000234327	ZNF232-AS1	2.062	2.14008e-05
ENSG00000186806	VSIG10L	2.061	9.70781e-11
ENSG00000165752	STK32C	2.06	2.1308e-14
ENSG00000052802	MSMO1	2.057	4.46082e-17
ENSG00000182379	NXPH4	2.053	0.000136158
ENSG00000112294	ALDH5A1	2.052	1.70889e-12
ENSG00000107099	DOCK8	2.052	0.000231984
ENSG00000131828	PDHA1	2.051	1.29114e-30
ENSG00000245060	LINC00847	2.047	5.69003e-07
ENSG00000247877	FAM174A-DT	2.047	0.00261844
ENSG00000224046	DMTF1-AS1	2.046	0.028982
ENSG00000205544	TMEM256	2.045	4.46599e-09
ENSG00000089847	ANKRD24	2.045	4.26461e-08
ENSG00000226851	ZNF277-AS1	2.045	3.45311e-06
ENSG00000163050	COQ8A	2.045	0.000403866
ENSG00000247626	2002-03-01	2.042	1.71379e-23
ENSG00000186469	GNG2	2.039	3.2842e-36
ENSG00000093144	ECHDC1	2.037	5.14076e-45
ENSG00000206527	HACD2	2.037	8.33404e-37
ENSG00000215277	RNF212B	2.037	0.00012664
ENSG00000134871	COL4A2	2.034	5.81713e-05
ENSG00000073417	PDE8A	2.031	5.89776e-29
ENSG00000137944	KYAT3	2.031	1.92733e-22
ENSG00000143858	SYT2	2.031	0.00335246
ENSG00000089220	PEBP1	2.03	5.28958e-66
ENSG00000140374	ETFA	2.03	1.5951e-39
ENSG00000213078	None	2.03	0.0316899
ENSG00000165029	ABCA1	2.027	2.25701e-27
ENSG00000167703	SLC43A2	2.027	9.13363e-15
ENSG00000128309	MPST	2.026	1.79866e-10
ENSG00000185669	SNAI3	2.022	4.70385e-09
ENSG00000105088	OLFM2	2.021	6.23849e-06
ENSG00000177994	C2orf73	2.021	0.0363497
ENSG00000170276	HSPB2	2.02	0.00183235
ENSG00000178761	FAM219B	2.019	3.12339e-41
ENSG00000234617	SNRK-AS1	2.019	0.000152053
ENSG00000196407	THEM5	2.014	1.16632e-05
ENSG00000267302	RNFT1-DT	2.012	0.000952526
ENSG00000169554	ZEB2	2.011	2.34487e-27
ENSG00000276633	None	2.009	0.0301971
ENSG00000162769	FLVCR1	2.008	1.42619e-15
ENSG00000180817	PPA1	2.007	9.16441e-21
ENSG00000123575	FAM199X	2.007	2.73923e-17
ENSG00000100116	GCAT	2.007	5.93535e-09
ENSG00000137486	ARRB1	2.002	3.85421e-33
ENSG00000160408	ST6GALNAC6	2.001	4.9155e-08
ENSG00000155542	SETD9	2	1.22629e-09
ENSG00000143198	MGST3	1.999	4.98487e-15
ENSG00000237766	GGTA2P	1.999	0.0243587
ENSG00000115306	SPTBN1	1.998	8.30495e-34
ENSG00000254180	None	1.998	0.0118071
ENSG00000227158	None	1.996	0.000286639
ENSG00000122863	CHST3	1.995	1.97958e-32
ENSG00000284735	None	1.991	0.0156116
ENSG00000286886	None	1.99	0.0275301
ENSG00000122779	TRIM24	1.987	2.12957e-30
ENSG00000213430	HSPD1P1	1.983	0.012677
ENSG00000273454	None	1.982	0.0335493
ENSG00000153094	BCL2L11	1.98	3.10866e-32
ENSG00000176597	B3GNT5	1.979	5.3289e-12
ENSG00000254682	DHCR7-DT	1.979	2.75085e-07
ENSG00000242715	CCDC169	1.978	2.62848e-05
ENSG00000023572	GLRX2	1.977	1.25496e-29
ENSG00000277481	PKD1L3	1.977	0.0316189
ENSG00000074660	SCARF1	1.974	0.00528041
ENSG00000271327	None	1.97	0.00310313
ENSG00000181652	ATG9B	1.969	0.00639331
ENSG00000153283	CD96	1.968	0.000157992
ENSG00000151136	ABTB3	1.963	0.000153957
ENSG00000248690	HAS2-AS1	1.961	8.90549e-19
ENSG00000226124	FTCDNL1	1.961	3.36743e-11
ENSG00000163932	PRKCD	1.96	8.14174e-16
ENSG00000172115	CYCS	1.952	8.51608e-28
ENSG00000112246	SIM1	1.95	1.18774e-11
ENSG00000228035	NGF-AS1	1.949	0.00106196
ENSG00000172731	LRRC20	1.947	2.47171e-12
ENSG00000090376	IRAK3	1.946	1.50678e-18
ENSG00000124215	CDH26	1.946	0.0177458
ENSG00000099840	IZUMO4	1.943	7.31022e-07
ENSG00000261600	None	1.943	0.00860877
ENSG00000230148	HOXB-AS1	1.942	4.94382e-10
ENSG00000114786	ABHD14A-ACY1	1.942	0.00279283
ENSG00000228463	None	1.941	8.74171e-05
ENSG00000111644	ACRBP	1.937	0.000418242
ENSG00000118094	TREH	1.936	0.00448749
ENSG00000073670	ADAM11	1.936	0.0161813
ENSG00000279041	None	1.933	6.09922e-07
ENSG00000143994	ABHD1	1.933	0.0155319
ENSG00000157510	AFAP1L1	1.932	8.41941e-19
ENSG00000169814	BTD	1.932	5.8896e-13
ENSG00000197943	PLCG2	1.929	0.000495482
ENSG00000152583	SPARCL1	1.929	0.0191947
ENSG00000121879	PIK3CA	1.928	4.19238e-48
ENSG00000205309	NT5M	1.922	0.000462529
ENSG00000158201	ABHD3	1.919	1.39097e-20
ENSG00000143158	MPC2	1.918	5.10747e-39
ENSG00000100605	ITPK1	1.917	1.01693e-12
ENSG00000124171	PARD6B	1.917	0.00290058
ENSG00000267397	None	1.917	0.00317197
ENSG00000124635	H2BC11	1.916	3.15034e-08
ENSG00000144668	ITGA9	1.916	0.000175213
ENSG00000130707	ASS1	1.915	2.67414e-17
ENSG00000236397	DDX11L2	1.914	0.00381425
ENSG00000167799	NUDT8	1.913	0.000401716
ENSG00000163449	TMEM169	1.912	7.04121e-07
ENSG00000283757	None	1.911	0.0317091
ENSG00000168781	PPIP5K1	1.908	2.54631e-60
ENSG00000004478	FKBP4	1.908	8.01715e-39
ENSG00000166228	PCBD1	1.907	4.63027e-18
ENSG00000104823	ECH1	1.905	5.07932e-08
ENSG00000204128	C2orf72	1.905	0.0300924
ENSG00000101856	PGRMC1	1.904	8.88951e-16
ENSG00000162735	PEX19	1.903	8.19063e-43
ENSG00000143674	MAP3K21	1.901	0.00245458
ENSG00000269293	ZSCAN16-AS1	1.9	5.19681e-15
ENSG00000280162	None	1.899	0.0309728
ENSG00000251257	None	1.898	0.0245759
ENSG00000054654	SYNE2	1.896	2.99276e-06
ENSG00000259088	None	1.895	1.63603e-06
ENSG00000107537	PHYH	1.893	4.63695e-26
ENSG00000279982	None	1.892	0.000178187
ENSG00000275552	None	1.89	0.000111407
ENSG00000243926	TIPARP-AS1	1.889	0.000780616
ENSG00000173848	NET1	1.888	9.02541e-21
ENSG00000161533	ACOX1	1.886	7.86367e-30
ENSG00000168003	SLC3A2	1.886	1.85497e-09
ENSG00000166813	KIF7	1.881	1.59933e-09
ENSG00000119787	ATL2	1.877	9.43192e-29
ENSG00000196502	SULT1A1	1.874	6.94261e-05
ENSG00000133315	MACROD1	1.871	0.000229818
ENSG00000186350	RXRA	1.869	1.50915e-16
ENSG00000248213	CICP16	1.867	0.0150768
ENSG00000105971	CAV2	1.864	7.16128e-20
ENSG00000198763	MT-ND2	1.864	6.87754e-15
ENSG00000178741	COX5A	1.862	1.28943e-21
ENSG00000185267	CDNF	1.862	4.0365e-08
ENSG00000287271	None	1.862	0.00105519
ENSG00000250091	DNAH10OS	1.861	6.32235e-16
ENSG00000273802	H2BC8	1.86	0.00114963
ENSG00000231856	None	1.859	0.00032615
ENSG00000137266	SLC22A23	1.858	1.73843e-15
ENSG00000226578	None	1.858	0.000241373
ENSG00000006432	MAP3K9	1.858	0.00599219
ENSG00000254689	LINC02235	1.857	0.0199749
ENSG00000151552	QDPR	1.855	1.41497e-49
ENSG00000204228	HSD17B8	1.855	5.27203e-05
ENSG00000106853	PTGR1	1.852	1.37646e-38
ENSG00000138101	DTNB	1.852	1.43995e-20
ENSG00000225793	TMEM30A-DT	1.851	9.54001e-10
ENSG00000169188	APEX2	1.848	1.52171e-40
ENSG00000104325	DECR1	1.847	9.0764e-23
ENSG00000234338	None	1.847	3.31329e-07
ENSG00000274290	H2BC6	1.847	0.01504
ENSG00000165194	PCDH19	1.846	0.0127054
ENSG00000231249	ITPR1-DT	1.846	0.0258304
ENSG00000177600	RPLP2	1.844	5.76984e-06
ENSG00000180921	FAM83H	1.843	3.79447e-07
ENSG00000177614	PGBD5	1.843	0.00389296
ENSG00000137274	BPHL	1.842	1.16398e-23
ENSG00000170214	ADRA1B	1.841	5.00081e-05
ENSG00000287001	None	1.84	1.78039e-05
ENSG00000175449	RFESD	1.84	2.95366e-05
ENSG00000174307	PHLDA3	1.839	3.33504e-11
ENSG00000122733	PHF24	1.839	0.0201653
ENSG00000214756	CSKMT	1.837	0.000482562
ENSG00000185825	BCAP31	1.836	2.946e-34
ENSG00000279407	None	1.836	1.17585e-07
ENSG00000133318	RTN3	1.835	8.86029e-34
ENSG00000106771	TMEM245	1.835	2.38581e-16
ENSG00000182950	CIMAP1C	1.833	0.0102575
ENSG00000232645	LINC01431	1.833	0.0241279
ENSG00000074416	MGLL	1.831	6.37321e-24
ENSG00000239445	ST3GAL6-AS1	1.831	0.00266624
ENSG00000079215	SLC1A3	1.827	5.53729e-08
ENSG00000171817	ZNF540	1.827	0.000107657
ENSG00000276791	None	1.827	0.0055211
ENSG00000226629	LINC00974	1.826	0.02901
ENSG00000198868	MTND4LP30	1.824	1.67493e-06
ENSG00000272542	None	1.824	0.00763655
ENSG00000135953	MFSD9	1.822	8.48179e-27
ENSG00000161642	ZNF385A	1.822	1.36594e-09
ENSG00000262468	LINC01569	1.822	1.09333e-05
ENSG00000171766	GATM	1.822	0.0400345
ENSG00000178449	COX14	1.819	1.9672e-12
ENSG00000237813	None	1.818	1.52784e-06
ENSG00000105963	ADAP1	1.818	0.0377583
ENSG00000174672	BRSK2	1.817	0.01723
ENSG00000176945	MUC20	1.816	0.0212837
ENSG00000165175	MID1IP1	1.815	1.23811e-12
ENSG00000139910	NOVA1	1.815	6.18029e-07
ENSG00000240652	None	1.814	0.000174724
ENSG00000231770	TMEM44-AS1	1.813	3.27486e-07
ENSG00000285458	C4orf36	1.813	0.0015628
ENSG00000081181	ARG2	1.812	2.53677e-07
ENSG00000223658	C1GALT1C1L	1.812	0.000203101
ENSG00000164742	ADCY1	1.81	0.00156888
ENSG00000169302	STK32A	1.807	0.00688882
ENSG00000138018	SELENOI	1.806	1.82754e-11
ENSG00000210174	MT-TR	1.806	0.00138546
ENSG00000233056	ERVH48-1	1.806	0.0112129
ENSG00000196220	SRGAP3	1.804	4.5766e-09
ENSG00000280010	None	1.804	0.00217914
ENSG00000184602	SNN	1.803	3.83308e-13
ENSG00000207468	SNORA19	1.803	2.55139e-05
ENSG00000286747	None	1.803	0.0297715
ENSG00000156709	AIFM1	1.802	3.11643e-21
ENSG00000215022	None	1.802	0.00445653
ENSG00000237748	UQCRBP1	1.802	0.0203871
ENSG00000277969	None	1.799	1.22827e-05
ENSG00000111716	LDHB	1.798	3.34509e-13
ENSG00000272525	BTF3-DT	1.798	0.00837466
ENSG00000263426	RN7SL471P	1.798	0.0239676
ENSG00000204388	HSPA1B	1.796	4.07011e-16
ENSG00000197872	CYRIA	1.796	9.15778e-05
ENSG00000105607	GCDH	1.795	9.09804e-13
ENSG00000104228	TRIM35	1.794	1.28532e-69
ENSG00000184005	ST6GALNAC3	1.791	1.26723e-05
ENSG00000272950	None	1.791	2.63144e-05
ENSG00000262587	None	1.791	0.0306877
ENSG00000250337	PURPL	1.79	4.10883e-20
ENSG00000006831	ADIPOR2	1.789	6.41812e-34
ENSG00000005022	SLC25A5	1.789	3.39575e-22
ENSG00000146054	TRIM7	1.787	0.00795662
ENSG00000160211	G6PD	1.785	1.09063e-09
ENSG00000262814	MRPL12	1.785	0.000660047
ENSG00000140403	DNAJA4	1.784	1.52994e-06
ENSG00000181322	NME9	1.784	0.000127451
ENSG00000175820	CCDC168	1.779	4.88856e-05
ENSG00000198130	HIBCH	1.777	5.9346e-27
ENSG00000095015	MAP3K1	1.776	2.2296e-08
ENSG00000167815	PRDX2	1.774	4.13787e-12
ENSG00000270441	LAMB2P1	1.774	0.0209961
ENSG00000179627	ZBTB42	1.773	1.71615e-06
ENSG00000215244	LINC02649	1.771	0.0134227
ENSG00000135926	TMBIM1	1.77	8.98755e-24
ENSG00000120832	MTERF2	1.77	8.37167e-15
ENSG00000166402	TUB	1.769	9.68209e-22
ENSG00000050426	LETMD1	1.769	1.59905e-16
ENSG00000198342	ZNF442	1.769	6.63764e-06
ENSG00000100335	MIEF1	1.768	3.08829e-77
ENSG00000225051	HMGB3P22	1.766	0.0193356
ENSG00000278396	None	1.765	0.000981058
ENSG00000144724	PTPRG	1.764	1.56547e-33
ENSG00000196208	GREB1	1.763	0.000362827
ENSG00000253392	None	1.763	0.00306277
ENSG00000278828	H3C10	1.762	0.00491101
ENSG00000015285	WAS	1.759	0.0231966
ENSG00000136383	ALPK3	1.758	3.27751e-06
ENSG00000150712	MTMR12	1.757	6.27627e-36
ENSG00000272498	None	1.757	0.00268958
ENSG00000141404	GNAL	1.756	8.45095e-07
ENSG00000108370	RGS9	1.756	0.00207972
ENSG00000287817	None	1.756	0.04928
ENSG00000174899	SLC66A1L	1.752	2.12483e-12
ENSG00000146411	SLC2A12	1.75	0.00485161
ENSG00000187686	KRT18P59	1.749	0.0298819
ENSG00000172366	MCRIP2	1.746	5.4198e-06
ENSG00000239300	None	1.745	0.0220117
ENSG00000101474	APMAP	1.744	2.61531e-22
ENSG00000221883	ARIH2OS	1.744	1.98587e-06
ENSG00000258302	None	1.744	0.00760928
ENSG00000286408	None	1.742	0.040661
ENSG00000121270	ABCC11	1.741	1.6064e-05
ENSG00000141441	GAREM1	1.739	7.4306e-12
ENSG00000136840	ST6GALNAC4	1.739	1.08094e-06
ENSG00000171155	C1GALT1C1	1.737	2.70228e-12
ENSG00000115904	SOS1	1.736	4.25326e-14
ENSG00000138162	TACC2	1.735	1.07247e-15
ENSG00000159023	EPB41	1.734	9.50985e-24
ENSG00000092445	TYRO3	1.734	7.7052e-16
ENSG00000256073	URB1-AS1	1.734	2.41058e-07
ENSG00000187678	SPRY4	1.734	2.52166e-07
ENSG00000138449	SLC40A1	1.734	0.00688882
ENSG00000177119	ANO6	1.733	5.30511e-34
ENSG00000163686	ABHD6	1.733	6.33573e-19
ENSG00000278177	None	1.732	0.000106313
ENSG00000178814	OPLAH	1.732	0.000170193
ENSG00000197191	CYSRT1	1.731	0.0292447
ENSG00000178343	SHISA3	1.729	0.00642565
ENSG00000263235	None	1.729	0.0414691
ENSG00000273133	None	1.728	0.00669624
ENSG00000228253	MT-ATP8	1.725	3.79619e-09
ENSG00000122490	SLC66A2	1.723	3.89596e-08
ENSG00000149260	CAPN5	1.722	1.47974e-13
ENSG00000283633	None	1.722	0.00192582
ENSG00000238018	SPTBN1-AS2	1.72	0.000484243
ENSG00000279233	None	1.72	0.00217444
ENSG00000172350	ABCG4	1.719	0.00111426
ENSG00000237234	None	1.718	0.002099
ENSG00000262580	None	1.718	0.00398353
ENSG00000064655	EYA2	1.718	0.00920921
ENSG00000248932	COPB2-DT	1.717	3.25168e-07
ENSG00000183624	HMCES	1.716	2.29136e-20
ENSG00000130312	MRPL34	1.716	4.38232e-19
ENSG00000164849	GPR146	1.716	0.000604365
ENSG00000256235	SMIM3	1.715	5.67709e-09
ENSG00000225806	None	1.708	0.00260016
ENSG00000101220	ADISSP	1.706	1.42775e-08
ENSG00000243244	STON1	1.706	1.51465e-05
ENSG00000272941	None	1.705	2.70991e-07
ENSG00000249215	NCOA4P4	1.705	0.0269574
ENSG00000072954	TMEM38A	1.704	4.35348e-06
ENSG00000196549	MME	1.703	1.98757e-21
ENSG00000163632	C3orf49	1.701	0.0177833
ENSG00000231050	GNB1-DT	1.701	0.0407023
ENSG00000117592	PRDX6	1.699	7.41742e-32
ENSG00000171723	GPHN	1.696	1.01029e-27
ENSG00000136997	MYC	1.695	8.40849e-09
ENSG00000237638	LINC02245	1.695	0.00554767
ENSG00000279278	None	1.694	2.25505e-06
ENSG00000269481	None	1.693	7.83818e-06
ENSG00000258501	EIF3LP1	1.693	0.0159657
ENSG00000113441	LNPEP	1.691	1.80138e-11
ENSG00000169683	LRRC45	1.691	2.14125e-06
ENSG00000230185	HSDL2-AS1	1.691	0.0181107
ENSG00000176720	BOK	1.689	4.5141e-08
ENSG00000072041	SLC6A15	1.688	2.02593e-10
ENSG00000157110	RBPMS	1.686	3.36402e-32
ENSG00000285533	RELA-DT	1.686	0.00516705
ENSG00000189283	FHIT	1.684	1.02291e-07
ENSG00000099251	HSD17B7P2	1.683	0.000188897
ENSG00000007933	FMO3	1.683	0.013224
ENSG00000214595	EML6	1.682	0.00021371
ENSG00000287091	None	1.681	4.69077e-08
ENSG00000233237	LINC00472	1.681	0.000107077
ENSG00000215417	MIR17HG	1.681	0.0076123
ENSG00000124782	RREB1	1.68	3.24032e-14
ENSG00000065809	FAM107B	1.68	3.59474e-09
ENSG00000177025	C19orf18	1.68	4.5211e-06
ENSG00000196972	SMIM10L2B	1.68	0.00273379
ENSG00000157600	TMEM164	1.678	1.74453e-37
ENSG00000135617	PRADC1	1.677	1.31691e-10
ENSG00000231367	LINC02613	1.677	0.00244796
ENSG00000240666	MME-AS1	1.677	0.00472109
ENSG00000134508	CABLES1	1.676	2.40583e-13
ENSG00000124374	PAIP2B	1.675	2.7173e-14
ENSG00000260630	SNAI3-AS1	1.675	4.76538e-12
ENSG00000143942	CHAC2	1.675	1.75226e-08
ENSG00000123983	ACSL3	1.674	9.45429e-23
ENSG00000122483	CCDC18	1.673	4.1152e-13
ENSG00000278611	ZNF426-DT	1.673	0.000360563
ENSG00000158373	H2BC5	1.672	1.57502e-08
ENSG00000132819	RBM38	1.671	7.2538e-05
ENSG00000077254	USP33	1.67	9.80665e-23
ENSG00000212907	MT-ND4L	1.67	1.60765e-09
ENSG00000164070	HSPA4L	1.669	7.08514e-15
ENSG00000238287	EXO5-DT	1.669	3.06759e-07
ENSG00000237232	ZNF295-AS1	1.669	0.00444093
ENSG00000082397	EPB41L3	1.668	6.0644e-13
ENSG00000286760	None	1.668	9.64471e-11
ENSG00000132205	EMILIN2	1.668	3.71079e-05
ENSG00000140391	TSPAN3	1.667	1.50873e-24
ENSG00000164898	FMC1	1.664	0.00206961
ENSG00000103534	TMC5	1.664	0.0293387
ENSG00000170540	ARL6IP1	1.663	5.68328e-16
ENSG00000101955	SRPX	1.663	0.000105546
ENSG00000153551	CMTM7	1.659	3.86274e-14
ENSG00000170634	ACYP2	1.659	4.65186e-12
ENSG00000047346	ATOSA	1.658	3.74115e-21
ENSG00000241935	HOGA1	1.657	0.0268574
ENSG00000245812	LINC02202	1.656	0.000429915
ENSG00000234614	C2CD4D-AS1	1.655	5.73341e-05
ENSG00000156735	BAG4	1.654	8.42421e-19
ENSG00000124249	KCNK15	1.654	3.05641e-11
ENSG00000083123	BCKDHB	1.653	3.90689e-14
ENSG00000065060	BLTP3A	1.648	8.56626e-35
ENSG00000100181	TPTEP1	1.648	0.000109254
ENSG00000233967	None	1.648	0.000367101
ENSG00000092607	TBX15	1.647	7.11036e-20
ENSG00000164061	BSN	1.645	2.13955e-07
ENSG00000116353	MECR	1.642	1.42711e-29
ENSG00000078070	MCCC1	1.64	1.55528e-22
ENSG00000255100	TSKU-AS1	1.639	0.000809887
ENSG00000227354	RBM26-AS1	1.639	0.00247431
ENSG00000100347	SAMM50	1.638	3.0182e-50
ENSG00000180525	DIP2C-AS1	1.638	0.00811787
ENSG00000157193	LRP8	1.637	9.01361e-11
ENSG00000108813	DLX4	1.637	0.00576123
ENSG00000186260	MRTFB	1.636	5.67028e-17
ENSG00000144749	LRIG1	1.636	2.8454e-13
ENSG00000250326	USP38-DT	1.636	5.05513e-09
ENSG00000272335	None	1.636	2.56655e-08
ENSG00000164211	STARD4	1.635	1.88526e-13
ENSG00000154217	PITPNC1	1.634	3.88407e-31
ENSG00000176438	SYNE3	1.634	2.86823e-06
ENSG00000229388	TAF12-DT	1.633	1.68478e-05
ENSG00000005810	MYCBP2	1.632	2.91877e-11
ENSG00000164741	DLC1	1.632	4.03187e-11
ENSG00000236901	MIR600HG	1.631	1.40176e-05
ENSG00000287918	None	1.631	1.84051e-05
ENSG00000198886	MT-ND4	1.63	4.88175e-08
ENSG00000180385	EMC3-AS1	1.628	4.12164e-07
ENSG00000267321	SNHG30	1.627	3.57299e-09
ENSG00000213516	RBMXL1	1.624	3.02406e-18
ENSG00000234630	None	1.624	0.020241
ENSG00000198380	GFPT1	1.623	4.71826e-30
ENSG00000254319	LINC03021	1.623	1.1208e-06
ENSG00000273604	EPOP	1.623	8.35919e-05
ENSG00000263004	AKAP1-DT	1.622	0.000137826
ENSG00000249790	LINC02972	1.619	0.00407026
ENSG00000143199	ADCY10	1.619	0.0203399
ENSG00000271755	None	1.618	0.00621175
ENSG00000272211	None	1.618	0.0356828
ENSG00000134318	ROCK2	1.617	5.66869e-09
ENSG00000165209	STRBP	1.617	0.000139653
ENSG00000183570	PCBP3	1.616	0.000307196
ENSG00000108179	PPIF	1.615	2.55286e-13
ENSG00000075234	TTC38	1.613	2.09532e-21
ENSG00000138640	FAM13A	1.613	1.51259e-15
ENSG00000008311	AASS	1.613	2.17465e-10
ENSG00000171135	JAGN1	1.612	8.57591e-18
ENSG00000198899	MT-ATP6	1.611	2.06459e-09
ENSG00000198888	MT-ND1	1.611	1.52089e-06
ENSG00000234203	None	1.61	0.0498564
ENSG00000273344	PAXIP1-DT	1.609	2.27777e-09
ENSG00000053254	FOXN3	1.606	2.63481e-25
ENSG00000109062	NHERF1	1.606	3.00855e-08
ENSG00000113328	CCNG1	1.605	1.8269e-14
ENSG00000159388	BTG2	1.605	5.79205e-06
ENSG00000260329	TMEM263-DT	1.604	0.00298856
ENSG00000128694	OSGEPL1	1.603	2.10034e-24
ENSG00000199053	MIR324	1.603	0.00756863
ENSG00000288095	None	1.599	0.0107398
ENSG00000187231	SESTD1	1.598	9.48295e-46
ENSG00000167291	TBC1D16	1.596	1.75036e-10
ENSG00000172159	FRMD3	1.596	0.00421703
ENSG00000215458	AATBC	1.596	0.0143988
ENSG00000164309	CMYA5	1.595	2.58758e-05
ENSG00000225855	RUSC1-AS1	1.595	5.81713e-05
ENSG00000214654	B3GALT9	1.594	3.32074e-09
ENSG00000100304	TTLL12	1.593	6.43717e-08
ENSG00000048162	NOP16	1.592	2.38184e-17
ENSG00000248309	MEF2C-AS1	1.591	0.0016651
ENSG00000117834	SLC5A9	1.591	0.00543708
ENSG00000153721	CNKSR3	1.589	6.00561e-07
ENSG00000260776	GOLGA6FP	1.589	0.0214013
ENSG00000140807	NKD1	1.589	0.0490246
ENSG00000078053	AMPH	1.587	5.85168e-10
ENSG00000187068	C3orf70	1.586	2.0773e-05
ENSG00000261366	MANEA-DT	1.586	0.00190069
ENSG00000143149	ALDH9A1	1.585	5.9637e-75
ENSG00000198648	STK39	1.585	1.7716e-26
ENSG00000087301	TXNDC16	1.585	7.51547e-20
ENSG00000047634	SCML1	1.584	4.75008e-21
ENSG00000266412	NCOA4	1.582	7.72025e-22
ENSG00000146859	TMEM140	1.582	4.48956e-16
ENSG00000161618	ALDH16A1	1.582	1.25552e-06
ENSG00000170802	FOXN2	1.581	1.60444e-06
ENSG00000182512	GLRX5	1.579	4.66359e-20
ENSG00000114767	RRP9	1.578	0.000243062
ENSG00000074855	ANO8	1.577	1.98297e-08
ENSG00000274104	None	1.577	0.0306279
ENSG00000122694	GLIPR2	1.575	3.89702e-17
ENSG00000173698	ADGRG2	1.574	0.00118993
ENSG00000287574	None	1.574	0.0371533
ENSG00000181192	DHTKD1	1.573	1.18373e-25
ENSG00000272277	None	1.573	0.0444863
ENSG00000229344	MTCO2P12	1.571	5.8483e-06
ENSG00000175040	CHST2	1.571	0.000308617
ENSG00000169021	UQCRFS1	1.57	1.42617e-15
ENSG00000286485	None	1.569	0.0122698
ENSG00000162402	USP24	1.567	9.15594e-18
ENSG00000130559	CAMSAP1	1.567	2.29874e-14
ENSG00000143891	GALM	1.566	6.28182e-20
ENSG00000253327	RAD21-AS1	1.566	2.51422e-06
ENSG00000124406	ATP8A1	1.566	0.00105212
ENSG00000134480	CCNH	1.564	3.29159e-27
ENSG00000170027	YWHAG	1.564	5.34246e-14
ENSG00000260618	None	1.564	0.00749693
ENSG00000271646	IRF2-DT	1.563	1.36633e-07
ENSG00000225511	LINC00475	1.563	1.63605e-05
ENSG00000179152	TCAIM	1.562	3.7959e-28
ENSG00000125037	EMC3	1.562	8.70492e-16
ENSG00000204839	MROH6	1.562	0.00310097
ENSG00000198585	NUDT16	1.56	6.19393e-22
ENSG00000185046	ANKS1B	1.56	0.0336294
ENSG00000091140	DLD	1.559	2.64256e-27
ENSG00000105784	RUNDC3B	1.559	0.0044788
ENSG00000033327	GAB2	1.558	3.64983e-07
ENSG00000076641	PAG1	1.557	3.4906e-05
ENSG00000121104	FAM117A	1.556	3.50347e-14
ENSG00000171105	INSR	1.556	1.4418e-13
ENSG00000255468	B4GAT1-DT	1.556	2.95366e-05
ENSG00000169116	PARM1	1.556	0.000148132
ENSG00000114302	PRKAR2A	1.555	9.91154e-12
ENSG00000143126	CELSR2	1.553	0.00151011
ENSG00000164967	RPP25L	1.552	2.45597e-07
ENSG00000273055	None	1.552	0.00208541
ENSG00000182378	PLCXD1	1.55	1.68959e-10
ENSG00000184381	PLA2G6	1.55	8.28448e-05
ENSG00000213885	RPL13AP7	1.549	0.0028878
ENSG00000100285	NEFH	1.546	0.00402451
ENSG00000173660	UQCRH	1.542	5.91005e-28
ENSG00000130150	MOSPD2	1.542	5.84406e-15
ENSG00000246705	H2AJ	1.542	7.16661e-06
ENSG00000154493	C10orf90	1.542	3.41885e-05
ENSG00000111254	AKAP3	1.541	1.00602e-05
ENSG00000111271	ACAD10	1.539	1.37685e-32
ENSG00000183828	NUDT14	1.538	0.00384717
ENSG00000286176	None	1.538	0.0399065
ENSG00000146072	TNFRSF21	1.534	2.69961e-05
ENSG00000245532	NEAT1	1.534	0.000215953
ENSG00000157653	C9orf43	1.534	0.000254121
ENSG00000287733	None	1.534	0.0395113
ENSG00000188559	RALGAPA2	1.533	5.11717e-19
ENSG00000178425	NT5DC1	1.533	2.68809e-16
ENSG00000054793	ATP9A	1.533	1.76456e-13
ENSG00000157184	CPT2	1.531	3.19448e-20
ENSG00000183154	None	1.531	0.0176199
ENSG00000106025	TSPAN12	1.53	1.97321e-06
ENSG00000283208	None	1.53	0.0370613
ENSG00000198382	UVRAG	1.526	1.45048e-47
ENSG00000223923	TNS1-AS1	1.525	0.0405526
ENSG00000179091	CYC1	1.523	6.41196e-12
ENSG00000142949	PTPRF	1.523	1.57298e-05
ENSG00000235194	PPP1R3E	1.522	2.43692e-30
ENSG00000130164	LDLR	1.522	3.44184e-11
ENSG00000176834	VSIG10	1.521	8.28707e-07
ENSG00000110497	AMBRA1	1.52	4.06193e-20
ENSG00000268996	MAN1B1-DT	1.519	0.000131188
ENSG00000268182	SMIM17	1.518	0.00077356
ENSG00000278970	HEIH	1.516	0.000447343
ENSG00000257052	PRPF19-DT	1.516	0.00435048
ENSG00000180354	MTURN	1.515	1.79876e-26
ENSG00000226002	GTF2IP14	1.515	0.000367553
ENSG00000170382	LRRN2	1.514	0.0478318
ENSG00000223382	LINC01778	1.513	0.0103354
ENSG00000153363	LINC00467	1.512	7.77537e-17
ENSG00000169599	NFU1	1.512	9.78185e-16
ENSG00000144381	HSPD1	1.511	4.63718e-23
ENSG00000125319	HROB	1.511	9.10446e-08
ENSG00000224769	MUC20P1	1.511	0.0157476
ENSG00000221968	FADS3	1.51	2.40635e-07
ENSG00000086544	ITPKC	1.509	2.60663e-21
ENSG00000127884	ECHS1	1.507	4.73016e-15
ENSG00000217648	PARLP2	1.507	1.66988e-05
ENSG00000270681	None	1.507	0.0150851
ENSG00000069702	TGFBR3	1.503	0.0483892
ENSG00000205209	SCGB2B2	1.502	7.77437e-05
ENSG00000144357	UBR3	1.501	7.72571e-17
ENSG00000263766	KPNB1-DT	1.501	0.00175375
ENSG00000155085	AK9	1.499	3.3111e-09
ENSG00000106591	MRPL32	1.497	1.24072e-25
ENSG00000112319	EYA4	1.496	0.0148354
ENSG00000181754	AMIGO1	1.495	2.59029e-15
ENSG00000163344	PMVK	1.495	2.1982e-12
ENSG00000132970	WASF3	1.494	3.05076e-33
ENSG00000226686	LINC01535	1.494	0.000540275
ENSG00000118971	CCND2	1.494	0.00599558
ENSG00000120899	PTK2B	1.492	0.000244486
ENSG00000198689	SLC9A6	1.49	2.98011e-12
ENSG00000263177	MTND1P8	1.49	0.00300276
ENSG00000125457	MIF4GD	1.488	2.4279e-08
ENSG00000196544	BORCS6	1.488	0.00143676
ENSG00000078804	TP53INP2	1.487	6.77251e-26
ENSG00000123545	NDUFAF4	1.487	5.38484e-07
ENSG00000167964	RAB26	1.487	0.0100865
ENSG00000119227	PIGZ	1.486	8.76587e-14
ENSG00000175538	KCNE3	1.486	6.18636e-06
ENSG00000213199	ASIC3	1.486	0.00438838
ENSG00000149089	APIP	1.485	7.52941e-27
ENSG00000168496	FEN1	1.485	4.96002e-13
ENSG00000263843	MIF4GD-DT	1.484	0.035532
ENSG00000104953	TLE6	1.484	0.0365621
ENSG00000228716	DHFR	1.483	2.06696e-11
ENSG00000154079	SDHAF4	1.482	0.000248816
ENSG00000283341	None	1.482	0.0221521
ENSG00000241878	PISD	1.481	2.16722e-16
ENSG00000112039	FANCE	1.479	9.84579e-07
ENSG00000163541	SUCLG1	1.478	4.39804e-17
ENSG00000260949	None	1.477	0.00159795
ENSG00000274105	None	1.477	0.00184113
ENSG00000134255	CEPT1	1.476	5.47633e-18
ENSG00000154359	LONRF1	1.476	1.49096e-10
ENSG00000245534	RORA-AS1	1.476	0.0236114
ENSG00000225920	RIMKLBP2	1.472	0.00848447
ENSG00000288670	None	1.47	3.74824e-17
ENSG00000261141	None	1.47	0.0453774
ENSG00000167468	GPX4	1.469	9.91015e-06
ENSG00000175536	LIPT2	1.469	0.00740285
ENSG00000110435	PDHX	1.468	5.58684e-22
ENSG00000260708	TBC1D22A-DT	1.468	0.0012028
ENSG00000162777	DENND2D	1.468	0.00508009
ENSG00000104763	ASAH1	1.466	5.83723e-24
ENSG00000196547	MAN2A2	1.465	2.31e-12
ENSG00000270964	MAP2K5-DT	1.465	0.00318859
ENSG00000047621	C12orf4	1.463	6.71043e-25
ENSG00000010318	PHF7	1.463	3.97859e-13
ENSG00000154814	OXNAD1	1.462	1.43346e-20
ENSG00000198712	MT-CO2	1.462	3.83322e-11
ENSG00000151117	TMEM86A	1.46	2.15821e-05
ENSG00000196636	SDHAF3	1.459	4.02067e-12
ENSG00000069020	MAST4	1.459	5.72682e-11
ENSG00000172469	MANEA	1.459	3.7042e-09
ENSG00000286369	None	1.459	0.00599113
ENSG00000250012	SLC41A3-AS1	1.458	0.0205558
ENSG00000008130	NADK	1.457	1.54761e-16
ENSG00000184508	HDDC3	1.457	8.77521e-06
ENSG00000247271	ZBED5-AS1	1.457	2.70622e-05
ENSG00000165355	FBXO33	1.455	2.90267e-21
ENSG00000147400	CETN2	1.455	2.58072e-14
ENSG00000109929	SC5D	1.455	2.00391e-10
ENSG00000269982	None	1.455	6.60544e-06
ENSG00000175602	CCDC85B	1.455	0.0110831
ENSG00000138095	LRPPRC	1.452	6.36821e-18
ENSG00000165868	HSPA12A	1.452	3.66608e-16
ENSG00000137992	DBT	1.452	5.43787e-14
ENSG00000121753	ADGRB2	1.452	2.05977e-05
ENSG00000130475	FCHO1	1.452	0.0149352
ENSG00000179195	ZNF664	1.451	1.10976e-17
ENSG00000100994	PYGB	1.451	1.3473e-12
[truncated: 7,769 more rows]

## Sheet: D9-LGHF100 vs D0-LGHF100
Gene ID	Gene Name	Log2FC	FDR
ENSG00000175445	LPL	20.707	1.34141e-108
ENSG00000181092	ADIPOQ	18.449	8.23877e-107
ENSG00000124253	PCK1	18.153	5.04993e-81
ENSG00000133317	LGALS12	17.161	1.28889e-70
ENSG00000184811	TRARG1	16.104	2.12901e-57
ENSG00000187288	CIDEC	15.446	8.88399e-90
ENSG00000160862	AZGP1	15.34	3.52234e-55
ENSG00000151365	THRSP	15.092	4.58771e-165
ENSG00000055957	ITIH1	14.711	1.18292e-50
ENSG00000170323	FABP4	14.422	0
ENSG00000184601	C14orf180	14.119	2.13398e-41
ENSG00000226482	ADIPOQ-AS1	14.056	2.96094e-46
ENSG00000167588	GPD1	14.005	0
ENSG00000267653	None	13.079	1.3426e-36
ENSG00000135447	PPP1R1A	12.868	5.43413e-41
ENSG00000166819	PLIN1	12.496	0
ENSG00000214456	PLIN5	12.161	1.22775e-32
ENSG00000181234	TMEM132C	12.068	2.56093e-34
ENSG00000167676	PLIN4	11.842	7.23572e-225
ENSG00000144908	ALDH1L1	11.831	2.84471e-178
ENSG00000165269	AQP7	11.814	3.12417e-40
ENSG00000118432	CNR1	11.777	2.32651e-28
ENSG00000286322	None	11.635	1.27882e-30
ENSG00000287148	LINCADL	11.484	3.65618e-33
ENSG00000277737	None	11.448	4.03472e-31
ENSG00000186466	AQP7P1	11.415	1.87494e-27
ENSG00000010319	SEMA3G	11.199	4.89436e-127
ENSG00000171303	KCNK3	11.174	1.31859e-160
ENSG00000135144	DTX1	11.102	2.97916e-77
ENSG00000124003	MOGAT1	10.97	6.93266e-29
ENSG00000152270	PDE3B	10.826	3.11783e-162
ENSG00000167613	LAIR1	10.555	7.19218e-28
ENSG00000134962	KLB	10.503	4.89339e-148
ENSG00000122756	CNTFR	10.476	2.52621e-55
ENSG00000122378	PRXL2A	10.427	4.93529e-111
ENSG00000182782	HCAR2	10.381	9.90704e-27
ENSG00000277363	SRCIN1	10.358	9.18432e-65
ENSG00000009950	MLXIPL	10.159	2.14765e-35
ENSG00000079435	LIPE	10.139	1.80217e-134
ENSG00000237289	CKMT1B	10.044	1.38905e-21
ENSG00000122859	NEUROG3	9.948	2.4762e-17
ENSG00000246022	ALDH1L1-AS2	9.944	2.89151e-23
ENSG00000138207	RBP4	9.904	7.9935e-88
ENSG00000162706	CADM3	9.883	3.86664e-25
ENSG00000176381	PRR18	9.746	5.08141e-22
ENSG00000091513	TF	9.718	2.34503e-108
ENSG00000228971	LINC02607	9.701	1.80755e-23
ENSG00000173208	ABCD2	9.656	8.90468e-162
ENSG00000079689	SCGN	9.596	2.47494e-18
ENSG00000181856	SLC2A4	9.579	7.60606e-98
ENSG00000267385	None	9.579	1.50708e-17
ENSG00000186188	FFAR4	9.499	1.22242e-20
ENSG00000198223	CSF2RA	9.481	1.42104e-21
ENSG00000185818	NAT8L	9.407	2.9252e-81
ENSG00000237159	CNTFR-AS1	9.364	2.86991e-20
ENSG00000226549	SCDP1	9.353	3.53564e-49
ENSG00000087085	ACHE	9.324	1.01956e-66
ENSG00000165959	CLMN	9.271	2.47748e-225
ENSG00000168004	PLAAT5	9.237	1.06227e-176
ENSG00000130876	SLC7A10	9.235	8.56166e-27
ENSG00000189221	MAOA	9.216	2.80352e-50
ENSG00000109906	ZBTB16	9.131	3.43387e-67
ENSG00000186205	MTARC1	9.114	2.54696e-160
ENSG00000258498	DIO3OS	9.105	1.50823e-15
ENSG00000257017	HP	9.066	6.06849e-33
ENSG00000164120	HPGD	9.042	1.19439e-60
ENSG00000245848	CEBPA	9.039	1.13918e-89
ENSG00000213088	ACKR1	8.978	5.90484e-18
ENSG00000139445	FOXN4	8.973	7.35542e-17
ENSG00000104267	CA2	8.972	8.6817e-18
ENSG00000253686	LINC01484	8.871	2.31729e-45
ENSG00000259916	AQP7B	8.824	6.70416e-14
ENSG00000226025	None	8.784	2.9111e-12
ENSG00000039537	C6	8.735	1.33324e-28
ENSG00000274080	None	8.694	5.80782e-39
ENSG00000171596	NMUR1	8.675	4.19843e-18
ENSG00000099194	SCD	8.645	7.15648e-200
ENSG00000255020	TDH-AS1	8.6	4.21553e-07
ENSG00000115112	TFCP2L1	8.566	6.23502e-13
ENSG00000148600	CDHR1	8.486	8.07905e-16
ENSG00000076555	ACACB	8.48	1.89875e-270
ENSG00000085265	FCN1	8.443	1.20302e-15
ENSG00000203878	CHIAP2	8.419	1.72859e-17
ENSG00000286506	None	8.407	1.12105e-15
ENSG00000285000	None	8.338	3.60544e-37
ENSG00000105357	MYH14	8.222	7.444e-28
ENSG00000175567	UCP2	8.177	6.61919e-49
ENSG00000179520	SLC17A8	8.164	3.14643e-12
ENSG00000111181	SLC6A12	8.162	4.28809e-07
ENSG00000267714	None	8.143	3.76326e-11
ENSG00000173930	SLCO4C1	8.074	2.12589e-53
ENSG00000269736	None	8.069	3.28432e-14
ENSG00000275897	None	8.056	7.07901e-21
ENSG00000181997	AQP7P2	8.036	4.06011e-16
ENSG00000007314	SCN4A	8.007	8.66114e-37
ENSG00000241158	ADAMTS9-AS1	7.984	1.27989e-31
ENSG00000107593	PKD2L1	7.969	2.98132e-13
ENSG00000134216	CHIA	7.902	4.57449e-15
ENSG00000228522	None	7.878	2.90514e-12
ENSG00000004799	PDK4	7.856	1.46099e-56
ENSG00000236961	None	7.772	1.80524e-08
ENSG00000279853	None	7.743	3.08965e-08
ENSG00000158571	PFKFB1	7.739	2.2653e-84
ENSG00000239911	PRKAG2-AS1	7.728	9.33388e-13
ENSG00000163884	KLF15	7.727	1.24963e-97
ENSG00000149654	CDH22	7.698	4.16876e-12
ENSG00000261787	TCF24	7.67	1.88604e-10
ENSG00000234688	CACNG2-DT	7.65	3.98964e-12
ENSG00000140968	IRF8	7.634	1.10593e-12
ENSG00000160179	ABCG1	7.634	5.95107e-49
ENSG00000235263	None	7.622	2.17034e-08
ENSG00000255398	HCAR3	7.611	1.93469e-10
ENSG00000018625	ATP1A2	7.607	3.5784e-51
ENSG00000143171	RXRG	7.604	6.83527e-30
ENSG00000122254	HS3ST2	7.592	1.81682e-07
ENSG00000250802	ZBED3-AS1	7.585	2.02609e-132
ENSG00000145506	NKD2	7.566	3.73148e-15
ENSG00000005249	PRKAR2B	7.56	6.99236e-135
ENSG00000206043	C18orf63	7.554	2.44128e-09
ENSG00000134160	TRPM1	7.542	3.91859e-12
ENSG00000091129	NRCAM	7.521	3.98514e-190
ENSG00000197406	DIO3	7.502	9.59295e-06
ENSG00000068781	STON1-GTF2A1L	7.484	9.79408e-56
ENSG00000135917	SLC19A3	7.463	6.89342e-91
ENSG00000165730	STOX1	7.433	9.29214e-51
ENSG00000130203	APOE	7.405	2.52273e-23
ENSG00000245293	CYP2U1-AS1	7.392	1.13901e-106
ENSG00000203531	None	7.383	5.33951e-07
ENSG00000215483	LINC00598	7.316	1.3222e-52
ENSG00000131471	AOC3	7.28	1.42378e-50
ENSG00000174175	SELP	7.264	5.82277e-11
ENSG00000154153	RETREG1	7.258	2.69148e-36
ENSG00000010310	GIPR	7.218	1.36763e-16
ENSG00000229961	None	7.167	9.40761e-09
ENSG00000187726	DNAJB13	7.163	6.16938e-09
ENSG00000169710	FASN	7.162	6.16986e-80
ENSG00000254965	C1DP5	7.151	7.05582e-10
ENSG00000176136	MC5R	7.129	1.29189e-08
ENSG00000120049	KCNIP2	7.123	1.41468e-107
ENSG00000243818	None	7.117	1.75435e-05
ENSG00000185640	KRT79	7.093	2.60601e-54
ENSG00000166689	PLEKHA7	7.056	5.54766e-60
ENSG00000286342	None	7.046	2.81986e-08
ENSG00000128268	MGAT3	7.032	6.73026e-21
ENSG00000285732	None	6.961	5.97577e-10
ENSG00000186458	DEFB132	6.947	9.88029e-11
ENSG00000263718	SEPTIN9-DT	6.942	1.22936e-15
ENSG00000157152	SYN2	6.941	1.49278e-107
ENSG00000251448	None	6.935	1.23216e-10
ENSG00000248809	LINC01095	6.926	3.32809e-07
ENSG00000006047	YBX2	6.921	2.7365e-31
ENSG00000180066	LINC02870	6.896	1.27586e-07
ENSG00000234944	LINC02623	6.896	5.13673e-10
ENSG00000225670	CADM3-AS1	6.869	4.31175e-07
ENSG00000096060	FKBP5	6.861	3.33471e-120
ENSG00000161905	ALOX15	6.834	8.56418e-05
ENSG00000170262	MRAP	6.82	3.55363e-39
ENSG00000244062	ACSL3P1	6.807	1.02545e-09
ENSG00000108551	RASD1	6.806	1.47906e-88
ENSG00000260105	AOC4P	6.799	1.71519e-25
ENSG00000224940	PRRT4	6.785	1.99789e-28
ENSG00000166862	CACNG2	6.782	2.48469e-07
ENSG00000119927	GPAM	6.777	1.52142e-50
ENSG00000162877	PM20D1	6.773	8.68199e-42
ENSG00000123689	G0S2	6.757	1.99415e-39
ENSG00000258603	None	6.756	1.9968e-10
ENSG00000287189	None	6.749	2.45345e-10
ENSG00000129988	LBP	6.739	5.80851e-14
ENSG00000124203	ZNF831	6.685	3.4729e-05
ENSG00000272989	LINC02012	6.678	1.40445e-07
ENSG00000114646	CSPG5	6.655	6.39209e-28
ENSG00000142973	CYP4B1	6.655	2.86403e-06
ENSG00000143125	PROK1	6.653	1.66459e-05
ENSG00000230731	LINC02938	6.621	1.82184e-07
ENSG00000236154	None	6.621	7.0581e-06
ENSG00000149485	FADS1	6.62	0
ENSG00000249173	LINC01093	6.588	3.1717e-09
ENSG00000179921	GPBAR1	6.584	1.28573e-52
ENSG00000271252	None	6.581	3.89048e-14
ENSG00000137878	GCOM1	6.545	8.94392e-55
ENSG00000160307	S100B	6.521	3.39015e-12
ENSG00000065325	GLP2R	6.513	5.63435e-37
ENSG00000226145	KRT16P6	6.511	4.30677e-06
ENSG00000131480	AOC2	6.489	4.54e-147
ENSG00000248295	DDX43P1	6.483	8.76855e-06
ENSG00000151726	ACSL1	6.448	0
ENSG00000164434	FABP7	6.448	3.12729e-10
ENSG00000131482	G6PC1	6.439	1.86866e-06
ENSG00000155846	PPARGC1B	6.425	2.56155e-56
ENSG00000129596	CDO1	6.385	2.34384e-83
ENSG00000198734	F5	6.385	1.47409e-61
ENSG00000244122	UGT1A7	6.382	2.14516e-05
ENSG00000254211	LINC01485	6.358	5.92678e-06
ENSG00000251216	None	6.349	1.06253e-06
ENSG00000171903	CYP4F11	6.333	5.3912e-07
ENSG00000267130	None	6.306	6.06819e-08
ENSG00000201544	SNORA16B	6.302	4.41711e-07
ENSG00000169418	NPR1	6.301	1.06035e-29
ENSG00000123612	ACVR1C	6.289	5.14079e-36
ENSG00000278972	None	6.286	0.027736
ENSG00000173372	C1QA	6.284	0.0109333
ENSG00000262759	MRPS21P9	6.269	2.49231e-05
ENSG00000158104	HPD	6.248	2.44718e-47
ENSG00000287306	None	6.242	1.21802e-07
ENSG00000119686	FLVCR2	6.213	7.34368e-35
ENSG00000125931	CITED1	6.211	1.22038e-10
ENSG00000176974	SHMT1	6.211	2.22086e-64
ENSG00000229088	MTND1P10	6.211	0.000110994
ENSG00000134028	ADAMDEC1	6.207	0.000877195
ENSG00000280087	None	6.204	5.48367e-14
ENSG00000084674	APOB	6.203	4.05427e-19
ENSG00000099260	PALMD	6.199	1.69131e-66
ENSG00000214513	NOTO	6.18	0.000195553
ENSG00000103546	SLC6A2	6.177	0.0117091
ENSG00000025434	NR1H3	6.17	3.37091e-110
ENSG00000178538	CA8	6.13	0.00218479
ENSG00000197291	RAMP2-AS1	6.127	4.27928e-65
ENSG00000062282	DGAT2	6.122	5.13055e-87
ENSG00000166823	MESP1	6.119	3.80374e-09
ENSG00000151632	AKR1C2	6.111	2.98821e-37
ENSG00000264215	None	6.111	8.15696e-08
ENSG00000168237	GLYCTK	6.1	2.09795e-47
ENSG00000173432	SAA1	6.074	1.09045e-10
ENSG00000261120	None	6.067	0.00185326
ENSG00000164129	NPY5R	6.063	0.00108805
ENSG00000149809	TM7SF2	6.057	1.39316e-76
ENSG00000287458	None	6.055	0.00424727
ENSG00000131069	ACSS2	6.044	6.26287e-234
ENSG00000166501	PRKCB	6.029	0.0131172
ENSG00000231982	MCF2L2P1	6.018	2.64667e-17
ENSG00000233334	FAM53B-AS1	6.014	1.01338e-05
ENSG00000280057	None	6.007	0.00169196
ENSG00000176194	CIDEA	5.994	0.000196994
ENSG00000185924	RTN4RL1	5.991	4.01819e-10
ENSG00000173369	C1QB	5.978	0.000890885
ENSG00000057294	PKP2	5.965	1.71484e-42
ENSG00000255040	MORF4L1P3	5.954	9.74932e-06
ENSG00000131771	PPP1R1B	5.947	3.43471e-14
ENSG00000206549	None	5.947	0.000481184
ENSG00000146221	TCTE1	5.926	0.000160335
ENSG00000166947	EPB42	5.925	8.65102e-06
ENSG00000196616	ADH1B	5.916	3.43405e-08
ENSG00000260102	LINC01070	5.902	0.000239796
ENSG00000283213	None	5.888	0.0142611
ENSG00000120875	DUSP4	5.883	4.54727e-30
ENSG00000157150	TIMP4	5.882	1.33615e-69
ENSG00000187997	C17orf99	5.882	3.09733e-05
ENSG00000169006	NTSR2	5.877	2.57375e-05
ENSG00000287575	None	5.872	7.8751e-07
ENSG00000123243	ITIH5	5.853	6.06849e-33
ENSG00000000938	FGR	5.848	7.84594e-17
ENSG00000175556	LONRF3	5.846	6.93266e-29
ENSG00000123360	PDE1B	5.84	6.01009e-11
ENSG00000089127	OAS1	5.838	3.56895e-48
ENSG00000164556	FAM183BP	5.835	2.88187e-06
ENSG00000056998	GYG2	5.829	3.22701e-73
ENSG00000198099	ADH4	5.829	8.20602e-27
ENSG00000182902	SLC25A18	5.826	3.39005e-61
ENSG00000112214	FHL5	5.823	0.000611985
ENSG00000130940	CASZ1	5.819	1.62102e-13
ENSG00000178997	EXD1	5.807	0.00211821
ENSG00000227141	None	5.804	8.22851e-05
ENSG00000132746	ALDH3B2	5.803	1.30303e-05
ENSG00000214897	PNMA6E	5.8	0.00586674
ENSG00000223572	CKMT1A	5.79	0.0003407
ENSG00000223342	None	5.785	0.000528623
ENSG00000234076	TPRG1-AS1	5.776	1.50587e-12
ENSG00000253811	None	5.772	0.00104307
ENSG00000167107	ACSF2	5.758	8.75889e-133
ENSG00000177666	PNPLA2	5.719	3.19091e-67
ENSG00000171236	LRG1	5.714	0.00153365
ENSG00000224650	IGHV3-74	5.683	0.0253693
ENSG00000231724	None	5.665	4.21844e-05
ENSG00000163251	FZD5	5.664	1.16392e-41
ENSG00000225889	None	5.65	5.9094e-10
ENSG00000283529	None	5.633	0.00270056
ENSG00000157884	CIB4	5.624	9.76157e-05
ENSG00000236732	RPL21P137	5.621	8.69256e-06
ENSG00000237986	CELF2-AS2	5.614	0.0101059
ENSG00000008323	PLEKHG6	5.598	1.3557e-36
ENSG00000213373	LINC00671	5.591	9.20296e-06
ENSG00000230790	None	5.586	0.000236303
ENSG00000274560	None	5.586	0.00727613
ENSG00000232328	None	5.584	8.01967e-08
ENSG00000095370	SH2D3C	5.577	1.44629e-31
ENSG00000267233	HNRNPA3P16	5.574	0.0298131
ENSG00000228133	None	5.561	0.000116887
ENSG00000228278	ORM2	5.559	1.39114e-06
ENSG00000258819	LINC02289	5.542	9.11146e-14
ENSG00000138796	HADH	5.528	2.05968e-281
ENSG00000117594	HSD11B1	5.527	4.45284e-16
ENSG00000267909	CCDC177	5.527	0.0195132
ENSG00000225378	None	5.52	0.000690792
ENSG00000232233	LINC02043	5.52	8.75572e-09
ENSG00000198794	SCAMP5	5.512	2.89604e-83
ENSG00000205517	RGL3	5.509	4.77613e-14
ENSG00000162194	LBHD1	5.507	1.90581e-48
ENSG00000101098	RIMS4	5.503	4.84641e-42
ENSG00000150907	FOXO1	5.483	2.4467e-101
ENSG00000115616	SLC9A2	5.475	0.000104824
ENSG00000272347	None	5.433	4.89253e-06
ENSG00000256120	SOX5-AS1	5.43	0.00312086
ENSG00000254826	None	5.42	2.27043e-09
ENSG00000198574	SH2D1B	5.416	9.76953e-05
ENSG00000286942	None	5.399	1.20988e-06
ENSG00000233751	RRAS2P2	5.389	0.00532025
ENSG00000286559	None	5.388	0.000212382
ENSG00000184828	ZBTB7C	5.374	1.28547e-15
ENSG00000171368	TPPP	5.373	2.4443e-07
ENSG00000100344	PNPLA3	5.37	3.79005e-62
ENSG00000169174	PCSK9	5.368	6.66136e-35
ENSG00000258615	None	5.363	0.000549598
ENSG00000225472	NFIB-AS1	5.358	0.00599223
ENSG00000259416	LINC02883	5.356	0.00107191
ENSG00000223656	HMGB3P10	5.353	0.000913307
ENSG00000229456	RLIMP1	5.349	5.76685e-05
ENSG00000140873	ADAMTS18	5.347	9.49796e-11
ENSG00000274940	MIR8083	5.343	0.0018284
ENSG00000135077	HAVCR2	5.336	1.18665e-39
ENSG00000248530	BCL2L12P1	5.334	0.00129135
ENSG00000186204	CYP4F12	5.323	1.95139e-07
ENSG00000236136	ADORA2BP1	5.32	0.000184642
ENSG00000285427	SOD2-OT1	5.315	5.84766e-25
ENSG00000287657	None	5.305	0.0170603
ENSG00000167701	GPT	5.3	1.26569e-39
ENSG00000138678	GPAT3	5.293	4.38026e-43
ENSG00000224614	TNK2-AS1	5.29	2.9386e-24
ENSG00000258408	NT5CP2	5.286	0.00939451
ENSG00000169242	EFNA1	5.282	1.24537e-16
ENSG00000228695	CES1P1	5.282	3.52905e-09
ENSG00000172901	LVRN	5.278	1.40099e-83
ENSG00000112964	GHR	5.277	1.80276e-80
ENSG00000232814	COL4A2-AS1	5.263	1.97968e-07
ENSG00000267646	None	5.256	0.00332993
ENSG00000188803	SHISA6	5.253	0.0182256
ENSG00000155886	SLC24A2	5.251	1.67358e-07
ENSG00000255050	None	5.247	2.54303e-05
ENSG00000203685	STUM	5.244	2.89867e-07
ENSG00000286153	RUNX1-AS1	5.24	2.07276e-21
ENSG00000233574	None	5.236	4.3197e-06
ENSG00000254027	LNMICC	5.232	3.38506e-10
ENSG00000271880	None	5.23	2.94499e-07
ENSG00000279836	None	5.221	0.00284892
ENSG00000178175	ZNF366	5.212	0.00787339
ENSG00000130222	GADD45G	5.202	1.30865e-13
ENSG00000183784	DOCK8-AS1	5.198	0.0102106
ENSG00000134243	SORT1	5.192	3.63604e-195
ENSG00000255222	SETP17	5.19	0.0277549
ENSG00000230710	LINC00332	5.188	0.00631241
ENSG00000203859	HSD3B2	5.184	0.0489377
ENSG00000050767	COL23A1	5.183	0.0245398
ENSG00000130294	KIF1A	5.177	1.94799e-09
ENSG00000241735	FABP5P3	5.177	2.02691e-05
ENSG00000176134	None	5.174	0.00278982
ENSG00000163995	ABLIM2	5.171	2.5033e-31
ENSG00000169750	RAC3	5.171	9.80885e-28
ENSG00000196600	SLC22A25	5.165	0.00779072
ENSG00000064886	CHI3L2	5.163	4.06247e-27
ENSG00000171773	NXNL1	5.16	2.12985e-06
ENSG00000169692	AGPAT2	5.133	3.10398e-37
ENSG00000278685	IQCA1L	5.129	0.00364479
ENSG00000255639	None	5.124	0.00386324
ENSG00000165409	TSHR	5.12	8.94077e-16
ENSG00000196917	HCAR1	5.118	2.66255e-38
ENSG00000104237	RP1	5.102	5.64661e-13
ENSG00000204930	FAM221B	5.096	2.89867e-07
ENSG00000286806	None	5.092	0.00268682
ENSG00000176485	PLAAT3	5.09	1.08333e-30
ENSG00000263033	None	5.073	0.000302323
ENSG00000207773	MIR642A	5.045	0.00284494
ENSG00000188778	ADRB3	5.041	0.0460991
ENSG00000262179	MYMX	5.041	0.000665408
ENSG00000221986	MYBPHL	5.04	0.00138558
ENSG00000248286	None	5.038	0.000189156
ENSG00000274021	None	5.034	1.42414e-51
ENSG00000198848	CES1	5.031	9.6273e-28
ENSG00000214578	HMGN2P15	5.021	8.88852e-09
ENSG00000135114	OASL	5.002	2.60353e-12
ENSG00000174804	FZD4	5	8.22791e-90
ENSG00000254135	None	4.996	0.00458091
ENSG00000054690	PLEKHH1	4.992	5.01404e-68
ENSG00000254054	None	4.988	0.0208595
ENSG00000215595	C20orf202	4.977	0.00658546
ENSG00000287590	None	4.967	0.000974968
ENSG00000080293	SCTR	4.948	0.000159819
ENSG00000243316	GUCY2GP	4.94	1.78359e-09
ENSG00000138670	RASGEF1B	4.935	7.13938e-28
ENSG00000166347	CYB5A	4.929	1.86009e-53
ENSG00000161267	BDH1	4.903	1.45486e-50
ENSG00000224251	None	4.903	7.42222e-18
ENSG00000259707	None	4.901	0.00710522
ENSG00000100077	GRK3	4.898	1.65232e-94
ENSG00000131951	LRRC9	4.891	2.42231e-07
ENSG00000263155	MYZAP	4.888	8.68689e-29
ENSG00000164687	FABP5	4.886	1.22325e-29
ENSG00000043591	ADRB1	4.874	0.00063365
ENSG00000178342	KCNG2	4.873	0.000415472
ENSG00000095637	SORBS1	4.867	2.7666e-58
ENSG00000137142	IGFBPL1	4.865	1.62257e-29
ENSG00000103528	SYT17	4.859	2.87626e-13
ENSG00000211445	GPX3	4.85	9.2166e-28
ENSG00000285727	None	4.849	0.0280445
ENSG00000065609	SNAP91	4.848	6.89585e-10
ENSG00000147465	STAR	4.835	9.15687e-34
ENSG00000254814	None	4.824	5.94452e-12
ENSG00000070159	PTPN3	4.822	6.09725e-36
ENSG00000131401	NAPSB	4.82	0.0426468
ENSG00000169252	ADRB2	4.815	1.26689e-08
ENSG00000165731	RET	4.813	2.46937e-06
ENSG00000225779	None	4.804	0.00298515
ENSG00000249641	HOXC13-AS	4.803	0.000468685
ENSG00000287333	None	4.792	0.0150511
ENSG00000203855	HSD3BP4	4.79	0.00429888
ENSG00000198312	BMS1P9	4.783	0.00709198
ENSG00000237948	MTATP6P20	4.783	0.0092319
ENSG00000269933	None	4.766	1.2293e-07
ENSG00000237515	SHISA9	4.74	0.0109899
ENSG00000260062	GOLGA2P11	4.736	0.00219627
ENSG00000101938	CHRDL1	4.734	6.65038e-10
ENSG00000211829	TRDC	4.724	0.00013597
ENSG00000186150	UBL4B	4.711	0.000194055
ENSG00000198208	RPS6KL1	4.706	1.07222e-16
ENSG00000116133	DHCR24	4.705	1.78884e-56
ENSG00000184227	ACOT1	4.699	1.43448e-26
ENSG00000167508	MVD	4.696	3.90146e-46
ENSG00000099282	TSPAN15	4.695	2.46261e-26
ENSG00000135424	ITGA7	4.684	5.90766e-28
ENSG00000186480	INSIG1	4.681	7.4077e-108
ENSG00000271338	None	4.679	0.000266673
ENSG00000070731	ST6GALNAC2	4.678	8.7437e-05
ENSG00000095203	EPB41L4B	4.672	8.55518e-33
ENSG00000150768	DLAT	4.67	0
ENSG00000130208	APOC1	4.653	3.8734e-31
ENSG00000253125	None	4.647	7.99196e-08
ENSG00000107295	SH3GL2	4.644	0.00772589
ENSG00000253217	None	4.644	0.00245246
ENSG00000141524	TMC6	4.638	1.46284e-15
ENSG00000258466	None	4.636	0.022406
ENSG00000120907	ADRA1A	4.635	4.70765e-07
ENSG00000132681	ATP1A4	4.632	0.000199796
ENSG00000249771	None	4.622	0.0025848
ENSG00000182077	PTCHD3	4.621	0.000178844
ENSG00000282692	None	4.618	0.000584786
ENSG00000132170	PPARG	4.616	9.59391e-129
ENSG00000288067	None	4.61	0.0260474
ENSG00000234426	None	4.607	0.0258343
ENSG00000172179	PRL	4.606	6.20023e-09
ENSG00000120437	ACAT2	4.602	8.25867e-169
ENSG00000160868	CYP3A4	4.596	0.0120418
ENSG00000255804	OR6J1	4.591	0.0228475
ENSG00000227188	MGAT3-AS1	4.587	0.00647529
ENSG00000275025	None	4.576	4.2138e-06
ENSG00000119283	TRIM67	4.575	2.10885e-07
ENSG00000287468	None	4.573	0.00859477
ENSG00000254582	PSMA2P1	4.564	3.97671e-10
ENSG00000238840	U8	4.558	0.000122478
ENSG00000155368	DBI	4.545	2.18875e-201
ENSG00000166104	None	4.545	1.49387e-06
ENSG00000048540	LMO3	4.542	3.44817e-28
ENSG00000115425	PECR	4.54	6.89009e-100
ENSG00000174145	NWD2	4.526	0.0012621
ENSG00000111684	LPCAT3	4.522	3.26637e-165
ENSG00000177685	CRACR2B	4.519	4.89061e-12
ENSG00000255471	PRSS23-AS1	4.519	8.81589e-41
ENSG00000272068	BCAN-AS1	4.509	0.000435622
ENSG00000117507	FMO6P	4.506	0.0269395
ENSG00000235434	RNF186-AS1	4.501	0.00678589
ENSG00000231561	CEACAMP5	4.5	0.0182957
ENSG00000254650	MTCYBP41	4.495	0.0118348
ENSG00000230769	RFKP4	4.489	0.0233596
ENSG00000102996	MMP15	4.485	2.46618e-35
ENSG00000285601	None	4.481	0.00410705
ENSG00000275598	None	4.473	0.0159108
ENSG00000103723	AP3B2	4.471	5.22494e-21
ENSG00000267296	CEBPA-DT	4.471	5.63587e-27
ENSG00000047457	CP	4.461	0.000327844
ENSG00000120332	TNN	4.461	0.000268421
ENSG00000176919	C8G	4.461	0.00299567
ENSG00000186862	PDZD7	4.459	8.3025e-16
ENSG00000130775	THEMIS2	4.458	8.87304e-76
ENSG00000250479	CHCHD10	4.457	1.51909e-48
ENSG00000174417	TRHR	4.454	0.00427558
ENSG00000205669	ACOT6	4.45	0.00926578
ENSG00000187758	ADH1A	4.449	2.92193e-15
ENSG00000163638	ADAMTS9	4.446	8.1812e-41
ENSG00000177182	CLVS1	4.446	0.0199607
ENSG00000270885	RASL10B	4.444	3.0412e-53
ENSG00000197142	ACSL5	4.437	1.42219e-43
ENSG00000132692	BCAN	4.436	2.26709e-06
ENSG00000118729	CASQ2	4.419	0.0142854
ENSG00000100346	CACNA1I	4.417	0.017686
ENSG00000258993	None	4.417	0.014249
ENSG00000253428	LINC01942	4.413	0.0493628
ENSG00000266977	None	4.413	0.0245074
ENSG00000076706	MCAM	4.412	4.4279e-16
ENSG00000244998	ASTILCS	4.411	0.00310488
ENSG00000166831	RBPMS2	4.407	3.63209e-26
ENSG00000261594	TPBGL	4.404	4.89755e-11
ENSG00000235286	None	4.401	0.00413417
ENSG00000177465	ACOT4	4.399	2.59178e-17
ENSG00000265121	None	4.39	0.00653479
ENSG00000287514	None	4.39	1.3519e-08
ENSG00000128218	VPREB3	4.383	0.0196791
ENSG00000272405	None	4.37	5.97938e-23
ENSG00000107736	CDH23	4.369	3.04893e-12
ENSG00000232884	None	4.367	0.00417872
ENSG00000221866	PLXNA4	4.351	5.03033e-87
ENSG00000214708	None	4.35	4.59892e-11
ENSG00000198624	CCDC69	4.349	8.99246e-38
ENSG00000107551	RASSF4	4.347	6.06927e-46
ENSG00000139832	RAB20	4.347	1.59848e-57
ENSG00000234115	None	4.347	0.00673754
ENSG00000134532	SOX5	4.346	2.77301e-31
ENSG00000224222	LINC02636	4.345	0.0317509
ENSG00000183549	ACSM5	4.338	1.40935e-07
ENSG00000257220	PRXL2AP1	4.336	0.034764
ENSG00000166575	TMEM135	4.321	0
ENSG00000108960	MMD	4.316	5.37212e-54
ENSG00000285420	PDGFRL2P	4.312	1.06597e-10
ENSG00000124440	HIF3A	4.306	5.44286e-12
ENSG00000171227	TMEM37	4.305	3.11561e-35
ENSG00000251774	RNU6-377P	4.305	0.0362723
ENSG00000003147	ICA1	4.304	1.25112e-16
ENSG00000262445	None	4.302	0.0066164
ENSG00000186335	SLC36A2	4.294	0.00519314
ENSG00000189420	ZFP92	4.294	8.60931e-21
ENSG00000169313	P2RY12	4.28	3.3191e-12
ENSG00000201643	SNORA14A	4.279	3.7036e-23
ENSG00000257808	None	4.257	0.0050141
ENSG00000182118	FAM89A	4.255	6.02849e-51
ENSG00000158473	CD1D	4.249	0.000314011
ENSG00000226009	KCNIP2-AS1	4.249	1.4061e-08
ENSG00000254632	None	4.244	0.0303873
ENSG00000152642	GPD1L	4.238	4.41436e-233
ENSG00000230911	PPIHP1	4.236	6.21471e-11
ENSG00000240122	FABP5P11	4.233	0.00194027
ENSG00000134121	CHL1	4.23	8.28945e-07
ENSG00000007174	DNAH9	4.224	0.00121617
ENSG00000123080	CDKN2C	4.222	5.33439e-87
ENSG00000152926	ZNF117	4.21	1.11598e-40
ENSG00000025039	RRAGD	4.209	6.96652e-11
ENSG00000248485	PCP4L1	4.202	0.000760035
ENSG00000118804	STBD1	4.196	2.57335e-28
ENSG00000147155	EBP	4.191	1.36267e-58
ENSG00000177301	KCNA2	4.19	2.24407e-06
ENSG00000265273	PGDP1	4.19	2.95139e-11
ENSG00000139155	SLCO1C1	4.188	0.00857073
ENSG00000086300	SNX10	4.18	7.62192e-25
ENSG00000170145	SIK2	4.176	2.45995e-193
ENSG00000261522	None	4.171	0.0461723
ENSG00000242741	LINC02005	4.165	0.0254411
ENSG00000264006	AKR1C8	4.165	0.0048288
ENSG00000249138	None	4.164	8.73253e-06
ENSG00000136457	CHAD	4.161	1.59645e-13
ENSG00000162391	FAM151A	4.16	6.41549e-05
ENSG00000179862	CITED4	4.155	2.22081e-16
ENSG00000185813	PCYT2	4.152	3.46105e-60
ENSG00000275216	LINC03061	4.148	0.0437401
ENSG00000196092	PAX5	4.137	0.00121796
ENSG00000235033	DAAM2-AS1	4.131	3.35081e-12
ENSG00000155265	GOLGA7B	4.129	1.57861e-09
ENSG00000070019	GUCY2C	4.128	0.000163289
ENSG00000053438	NNAT	4.118	1.38915e-23
ENSG00000069535	MAOB	4.118	9.05008e-09
ENSG00000117791	MTARC2	4.117	5.68854e-67
ENSG00000187474	FPR3	4.114	8.40494e-10
ENSG00000143554	SLC27A3	4.109	1.60029e-45
ENSG00000178821	TMEM52	4.109	0.00126615
ENSG00000197891	SLC22A12	4.105	0.0162403
ENSG00000285632	None	4.101	8.79212e-11
ENSG00000143839	REN	4.096	5.26421e-06
ENSG00000162753	SLC9C2	4.095	0.0176874
ENSG00000134324	LPIN1	4.092	1.17296e-138
ENSG00000101695	RNF125	4.09	2.52356e-52
ENSG00000277631	PGM5P3-AS1	4.087	4.08155e-08
ENSG00000165272	AQP3	4.077	3.80821e-24
ENSG00000280339	None	4.071	4.77427e-36
ENSG00000072310	SREBF1	4.07	3.85211e-30
ENSG00000107242	PIP5K1B	4.064	9.73949e-08
ENSG00000187134	AKR1C1	4.064	8.37135e-10
ENSG00000243584	PRICKLE1P1	4.057	0.0314006
ENSG00000280003	None	4.054	0.0476413
ENSG00000140009	ESR2	4.052	2.66795e-10
ENSG00000092345	DAZL	4.043	0.000342651
ENSG00000142657	PGD	4.04	8.22187e-76
ENSG00000152078	TLCD4	4.02	2.17431e-22
ENSG00000213462	ERV3-1	4.02	3.37761e-33
ENSG00000100075	SLC25A1	4.017	1.89217e-90
ENSG00000161594	KLHL10	4.016	8.05692e-28
ENSG00000228158	TLE1P1	4.016	3.15419e-08
ENSG00000225611	CCDC13-AS2	4.008	0.00557808
ENSG00000271373	NANOGP3	4.006	6.84428e-05
ENSG00000288046	None	4.002	1.03615e-15
ENSG00000280078	None	3.997	0.0379481
ENSG00000234884	GRK3-AS1	3.994	0.00249957
ENSG00000131730	CKMT2	3.993	3.08502e-22
ENSG00000254912	MPHOSPH10P2	3.991	0.0438389
ENSG00000198797	BRINP2	3.988	0.00171272
ENSG00000287780	None	3.982	0.0386583
ENSG00000121769	FABP3	3.979	6.09465e-18
ENSG00000227591	HSD11B1-AS1	3.971	2.42249e-23
ENSG00000286608	None	3.968	0.030291
ENSG00000148175	STOM	3.966	1.85403e-38
ENSG00000197147	LRRC8B	3.964	1.503e-47
ENSG00000263834	MIR4635	3.962	0.00614123
ENSG00000261578	None	3.96	7.24114e-27
ENSG00000130193	THEM6	3.957	1.59403e-30
ENSG00000273391	None	3.956	0.00866935
ENSG00000189377	CXCL17	3.934	0.0397707
ENSG00000050628	PTGER3	3.932	4.4433e-27
ENSG00000171791	BCL2	3.924	1.59266e-19
ENSG00000008394	MGST1	3.919	3.65373e-92
ENSG00000134463	ECHDC3	3.919	4.55263e-17
ENSG00000166106	ADAMTS15	3.919	2.41579e-14
ENSG00000113231	PDE8B	3.913	2.3745e-26
ENSG00000270513	None	3.912	0.0057951
ENSG00000124615	MOCS1	3.907	6.73941e-73
ENSG00000199476	Y	3.903	0.00049226
ENSG00000133328	PLAAT2	3.897	0.0301008
ENSG00000286430	None	3.897	3.85057e-05
ENSG00000134824	FADS2	3.896	6.31292e-21
ENSG00000274330	None	3.889	0.00316028
ENSG00000131398	KCNC3	3.885	4.3275e-07
ENSG00000205269	TMEM170B	3.881	2.47219e-30
ENSG00000284240	LINC02801	3.877	0.00296821
ENSG00000250240	None	3.875	2.06891e-36
ENSG00000270948	MTDHP1	3.874	0.029777
ENSG00000227527	None	3.873	9.10943e-25
ENSG00000256947	None	3.873	2.27192e-05
ENSG00000157617	C2CD2	3.87	5.82195e-103
ENSG00000160339	FCN2	3.86	0.00756159
ENSG00000042445	RETSAT	3.85	5.41246e-104
ENSG00000065833	ME1	3.847	1.44843e-122
ENSG00000158528	PPP1R9A	3.847	1.91199e-27
ENSG00000187017	ESPN	3.841	0.00147372
ENSG00000099875	MKNK2	3.833	2.31788e-47
ENSG00000225051	HMGB3P22	3.833	3.04637e-06
ENSG00000168263	KCNV2	3.83	0.000994815
ENSG00000261231	LINC02133	3.828	0.0151948
ENSG00000107147	KCNT1	3.825	0.00135818
ENSG00000264666	None	3.822	0.0295943
ENSG00000288531	None	3.819	0.0213623
ENSG00000156574	NODAL	3.814	8.80901e-12
ENSG00000204103	MAFB	3.814	1.2731e-19
ENSG00000177076	ACER2	3.81	1.55716e-78
ENSG00000147383	NSDHL	3.806	4.25487e-136
ENSG00000105880	DLX5	3.794	0.0330243
ENSG00000233725	NRAD1	3.789	0.0265578
ENSG00000139631	CSAD	3.785	1.37583e-38
ENSG00000135744	AGT	3.774	5.82196e-21
ENSG00000287956	None	3.763	0.00375988
ENSG00000099797	TECR	3.762	3.77687e-50
ENSG00000151303	None	3.759	0.0058505
ENSG00000170525	PFKFB3	3.755	1.88437e-18
ENSG00000228692	None	3.754	0.000630159
ENSG00000164128	NPY1R	3.753	0.000101341
ENSG00000130066	SAT1	3.752	2.54102e-56
ENSG00000101542	CDH20	3.751	8.33149e-05
ENSG00000238232	None	3.745	0.0409314
ENSG00000261838	None	3.745	0.00895634
ENSG00000004809	SLC22A16	3.737	0.0458214
ENSG00000172137	CALB2	3.732	3.46264e-11
ENSG00000135821	GLUL	3.729	6.48891e-72
ENSG00000169738	DCXR	3.729	1.37325e-35
ENSG00000260898	ADPGK-AS1	3.725	4.91162e-48
ENSG00000273363	None	3.725	0.0104278
ENSG00000135437	RDH5	3.716	1.30367e-14
ENSG00000120645	IQSEC3	3.706	3.0469e-18
ENSG00000248873	SERBP1P6	3.706	9.71155e-07
ENSG00000000005	TNMD	3.699	0.0127844
ENSG00000166148	AVPR1A	3.687	0.0382911
ENSG00000152133	GPATCH11	3.682	4.32923e-98
ENSG00000265511	None	3.682	1.50912e-06
ENSG00000254990	None	3.679	2.16516e-09
ENSG00000126561	STAT5A	3.677	1.27101e-91
ENSG00000234753	FOXP4-AS1	3.677	8.86526e-09
ENSG00000133401	PDZD2	3.672	1.07597e-38
ENSG00000161896	IP6K3	3.663	0.0497514
ENSG00000164048	ZNF589	3.663	4.52584e-67
ENSG00000287401	None	3.661	4.41556e-07
ENSG00000119673	ACOT2	3.649	8.4112e-48
ENSG00000127948	POR	3.647	3.33699e-37
ENSG00000253404	CTNNA1-AS1	3.644	0.00378227
ENSG00000263232	ATP5F1AP3	3.632	0.00739134
ENSG00000237310	LINC03011	3.631	7.0171e-16
ENSG00000259630	FABP5P9	3.626	0.0279831
ENSG00000258545	RHOXF1-AS1	3.624	1.73958e-07
ENSG00000286138	None	3.624	0.000109247
ENSG00000259762	None	3.623	1.67277e-05
ENSG00000126106	TMEM53	3.62	1.52386e-55
ENSG00000279200	None	3.62	0.00569786
ENSG00000185432	TMT1A	3.618	7.84594e-17
ENSG00000137265	IRF4	3.614	0.000863949
ENSG00000131477	RAMP2	3.612	7.9013e-11
ENSG00000233073	GRM3-AS1	3.611	0.0117783
ENSG00000042286	AIFM2	3.609	5.11912e-69
ENSG00000103740	ACSBG1	3.609	0.00169289
ENSG00000105131	EPHX3	3.6	0.0389348
ENSG00000280294	None	3.599	0.0119582
ENSG00000205038	PKHD1L1	3.596	3.45682e-05
ENSG00000244301	AOX3P	3.595	0.00942693
ENSG00000143819	EPHX1	3.592	3.72696e-49
ENSG00000166821	PEX11A	3.587	5.35202e-163
ENSG00000134072	CAMK1	3.583	1.4781e-55
ENSG00000112972	HMGCS1	3.579	1.72073e-42
ENSG00000114790	ARHGEF26	3.575	2.36954e-82
ENSG00000227719	None	3.575	0.0439439
ENSG00000180616	SSTR2	3.571	5.4744e-12
ENSG00000160801	PTH1R	3.569	9.56902e-20
ENSG00000174669	SLC29A2	3.559	1.65331e-21
ENSG00000287115	LINC02993	3.556	1.99728e-11
ENSG00000067064	IDI1	3.55	1.85644e-109
ENSG00000259869	None	3.55	0.000332535
ENSG00000255507	UVRAG-DT	3.549	1.69018e-09
ENSG00000249693	SPMAP2L	3.545	7.9155e-07
ENSG00000267651	None	3.543	0.0281452
ENSG00000272172	None	3.535	0.0152464
ENSG00000188763	FZD9	3.534	0.0432969
ENSG00000166912	MTMR10	3.533	2.51945e-137
ENSG00000235043	TECRP1	3.528	6.27685e-05
ENSG00000258986	TMEM179	3.525	0.000110332
ENSG00000176399	DMRTA1	3.521	3.20362e-15
ENSG00000154316	TDH	3.52	0.0136819
ENSG00000172840	PDP2	3.52	1.40631e-31
ENSG00000269985	FARS2-AS1	3.52	0.0015022
ENSG00000139428	MMAB	3.513	8.45087e-66
ENSG00000231050	GNB1-DT	3.513	9.25565e-06
ENSG00000135245	HILPDA	3.504	1.85751e-20
ENSG00000274322	None	3.491	0.000609102
ENSG00000256564	None	3.489	2.19077e-06
ENSG00000234362	LINC01914	3.488	6.89766e-20
ENSG00000173599	PC	3.483	2.01205e-20
ENSG00000168309	FAM107A	3.481	8.00666e-05
ENSG00000062485	CS	3.479	1.78036e-246
ENSG00000108639	SYNGR2	3.475	1.78588e-30
ENSG00000135604	STX11	3.474	3.19401e-19
ENSG00000285907	None	3.469	0.0350471
ENSG00000104177	MYEF2	3.468	7.90405e-39
ENSG00000245904	BTG1-DT	3.466	3.50884e-08
ENSG00000172893	DHCR7	3.46	1.44109e-36
ENSG00000227258	SMIM2-AS1	3.459	5.85498e-11
ENSG00000238961	SNORA47	3.458	0.00177514
ENSG00000165113	GKAP1	3.456	7.59179e-19
ENSG00000182253	SYNM	3.451	3.11817e-23
ENSG00000137880	GCHFR	3.45	7.18356e-07
ENSG00000129214	SHBG	3.444	4.18392e-18
ENSG00000259000	DOCK11P1	3.437	3.31777e-09
ENSG00000204257	HLA-DMA	3.436	4.36401e-14
ENSG00000138074	SLC5A6	3.433	1.1967e-68
ENSG00000165795	NDRG2	3.428	1.19516e-15
ENSG00000281491	DNAJB5-DT	3.427	0.00137121
ENSG00000152463	OLAH	3.426	7.90679e-09
ENSG00000170522	ELOVL6	3.424	1.6482e-48
ENSG00000255474	GAU1	3.422	0.000389504
ENSG00000133027	PEMT	3.419	5.35834e-23
ENSG00000183655	KLHL25	3.418	1.95693e-26
ENSG00000173653	RCE1	3.416	9.47826e-52
ENSG00000241570	PAQR9-AS1	3.41	0.00241736
ENSG00000101842	VSIG1	3.409	0.0498547
ENSG00000138030	KHK	3.408	1.08341e-14
ENSG00000237972	TUBG1P	3.403	0.0117363
ENSG00000272625	None	3.403	0.00183503
ENSG00000286649	None	3.401	0.0075156
ENSG00000170153	RNF150	3.393	4.45508e-16
ENSG00000122971	ACADS	3.391	2.59076e-29
ENSG00000174697	LEP	3.391	0.00213451
ENSG00000115255	REEP6	3.389	1.35325e-13
ENSG00000107485	GATA3	3.388	4.60307e-07
ENSG00000237238	BMS1P10	3.386	3.42993e-10
ENSG00000110042	DTX4	3.384	8.53775e-10
ENSG00000159164	SV2A	3.384	1.15981e-32
ENSG00000280033	None	3.383	0.000136682
ENSG00000250934	None	3.381	5.94575e-11
ENSG00000140807	NKD1	3.379	7.48753e-06
ENSG00000186583	SPATC1	3.378	0.00368071
ENSG00000188582	PAQR9	3.368	1.50704e-08
ENSG00000258818	RNASE4	3.364	1.85571e-14
ENSG00000124743	KLHL31	3.363	1.74765e-05
ENSG00000269976	None	3.354	0.0038952
ENSG00000258311	None	3.35	3.53321e-16
ENSG00000131473	ACLY	3.348	2.55944e-37
ENSG00000235319	None	3.348	0.000404722
ENSG00000163590	PPM1L	3.347	2.18313e-13
ENSG00000279490	None	3.346	0.0395866
ENSG00000171786	NHLH1	3.337	2.67268e-06
ENSG00000253549	CA3-AS1	3.337	0.0279871
ENSG00000146477	SLC22A3	3.335	5.78629e-17
ENSG00000249695	None	3.334	8.78859e-05
ENSG00000156381	ANKRD9	3.332	1.12488e-48
ENSG00000197766	CFD	3.331	3.80662e-06
ENSG00000229759	MRPS18AP1	3.326	3.25672e-07
ENSG00000128594	LRRC4	3.325	2.4521e-19
ENSG00000196715	VKORC1L1	3.324	1.79677e-151
ENSG00000167972	ABCA3	3.323	2.06526e-18
ENSG00000189157	FAM47E	3.323	2.342e-12
ENSG00000136155	SCEL	3.322	0.0245641
ENSG00000204161	TMEM273	3.31	0.000324661
ENSG00000164879	CA3	3.308	0.000195659
ENSG00000260672	None	3.297	0.0335879
ENSG00000259448	LINC02352	3.293	0.000424613
ENSG00000132846	ZBED3	3.292	2.04327e-40
ENSG00000168792	ABHD15	3.29	8.65907e-178
ENSG00000224821	COL4A2-AS2	3.284	0.000801001
ENSG00000132958	TPTE2	3.281	0.00428114
ENSG00000179841	AKAP5	3.281	4.12723e-21
ENSG00000149124	GLYAT	3.279	0.0377194
ENSG00000139354	GAS2L3	3.278	7.53673e-17
ENSG00000144909	OSBPL11	3.278	1.51167e-183
ENSG00000197565	COL4A6	3.273	0.00601331
ENSG00000246523	FZD4-DT	3.268	7.43495e-38
ENSG00000124194	GDAP1L1	3.261	2.71746e-06
ENSG00000258422	None	3.261	0.04722
ENSG00000110921	MVK	3.257	2.19882e-34
ENSG00000101049	SGK2	3.256	6.39413e-06
ENSG00000253741	LNCOC1	3.255	2.67002e-17
ENSG00000255621	None	3.255	0.021302
ENSG00000234160	None	3.254	9.39943e-27
ENSG00000286529	None	3.254	4.85964e-06
ENSG00000228889	UBAC2-AS1	3.251	1.76954e-24
ENSG00000102032	RENBP	3.247	7.76933e-08
ENSG00000086712	TXLNG	3.246	4.48293e-130
ENSG00000157514	TSC22D3	3.246	4.97977e-28
ENSG00000164972	SPMIP6	3.242	1.40265e-07
ENSG00000103064	SLC7A6	3.238	1.28089e-62
ENSG00000128311	TST	3.238	1.35841e-33
ENSG00000256746	MADD-AS1	3.235	9.5438e-06
ENSG00000206964	Y	3.23	1.52462e-05
ENSG00000218748	DBIP1	3.23	0.000472337
ENSG00000132196	HSD17B7	3.225	9.15531e-61
ENSG00000279026	None	3.224	1.2013e-23
ENSG00000278952	None	3.223	1.74883e-06
ENSG00000263535	AK4P1	3.222	0.0343966
ENSG00000160285	LSS	3.219	9.73444e-36
ENSG00000254109	RBPMS-AS1	3.217	5.58091e-53
ENSG00000228612	HK2P1	3.215	1.95168e-09
ENSG00000261978	None	3.21	0.0231
ENSG00000110721	CHKA	3.205	2.83747e-48
ENSG00000164638	SLC29A4	3.204	1.69738e-15
ENSG00000232656	IDI2-AS1	3.201	3.60112e-12
ENSG00000166123	GPT2	3.199	8.16636e-37
ENSG00000278535	DHRS11	3.199	3.1683e-37
ENSG00000159423	ALDH4A1	3.196	1.14401e-39
ENSG00000066027	PPP2R5A	3.193	4.9669e-27
ENSG00000249487	LINC01586	3.186	0.000949916
ENSG00000186472	PCLO	3.185	0.00015133
ENSG00000226578	None	3.182	2.1658e-08
ENSG00000138646	HERC5	3.178	1.55021e-12
ENSG00000140465	CYP1A1	3.178	0.00198482
ENSG00000119139	TJP2	3.177	6.65179e-10
ENSG00000179314	WSCD1	3.176	7.19082e-08
ENSG00000256751	PLBD1-AS1	3.176	1.81583e-18
ENSG00000205364	MT1M	3.174	2.89679e-05
ENSG00000114631	PODXL2	3.17	3.41784e-16
ENSG00000177494	ZBED2	3.17	0.000170471
ENSG00000203930	LINC00632	3.169	3.22979e-28
ENSG00000287377	None	3.169	0.00230735
ENSG00000181652	ATG9B	3.164	4.60635e-06
ENSG00000280162	None	3.161	0.00074291
ENSG00000250282	None	3.158	0.000586137
ENSG00000287064	None	3.157	0.0196677
ENSG00000259005	None	3.155	0.0279552
ENSG00000071073	MGAT4A	3.153	0.000715901
ENSG00000163083	INHBB	3.153	0.0430252
ENSG00000117479	SLC19A2	3.151	4.01659e-43
ENSG00000164056	SPRY1	3.149	4.5998e-33
ENSG00000260912	None	3.148	7.35542e-17
ENSG00000072210	ALDH3A2	3.146	4.91866e-16
ENSG00000064989	CALCRL	3.145	1.15073e-34
ENSG00000214872	SMTNL1	3.145	0.00693863
ENSG00000243069	ARHGEF26-AS1	3.14	0.00658285
ENSG00000121691	CAT	3.137	4.82498e-50
ENSG00000213062	None	3.135	5.13361e-62
ENSG00000269425	None	3.135	0.0285758
ENSG00000187498	COL4A1	3.121	2.32677e-11
ENSG00000073350	LLGL2	3.114	0.0147147
ENSG00000252026	RNU6-1262P	3.113	1.26644e-08
ENSG00000183638	RP1L1	3.109	4.25958e-06
ENSG00000198157	HMGN5	3.106	6.26119e-48
ENSG00000131097	HIGD1B	3.099	0.0165683
ENSG00000134042	MRO	3.094	8.58826e-11
ENSG00000254859	None	3.094	0.000392885
ENSG00000287127	None	3.094	0.000119136
ENSG00000242265	PEG10	3.093	3.65613e-22
ENSG00000275630	None	3.093	0.00248581
ENSG00000124302	CHST8	3.092	6.17374e-05
ENSG00000228175	GEMIN8P4	3.092	3.197e-06
ENSG00000138413	IDH1	3.089	1.45769e-91
ENSG00000235330	RPL12P25	3.089	0.0168368
ENSG00000270006	C16orf95-DT	3.089	0.0233479
ENSG00000133056	PIK3C2B	3.087	4.95913e-65
ENSG00000125246	CLYBL	3.086	2.22406e-17
ENSG00000131943	C19orf12	3.085	1.24499e-44
ENSG00000255085	None	3.079	5.44877e-06
ENSG00000268223	ARL14EPL	3.077	0.000859606
ENSG00000273654	None	3.07	9.70945e-11
ENSG00000151640	DPYSL4	3.066	1.61178e-05
ENSG00000133958	UNC79	3.064	5.94775e-30
ENSG00000166816	LDHD	3.057	3.86699e-08
ENSG00000112936	C7	3.056	0.000512385
ENSG00000278540	ACACA	3.054	5.21885e-191
ENSG00000286757	None	3.049	0.00460309
ENSG00000012660	ELOVL5	3.048	6.16149e-27
ENSG00000145757	SPATA9	3.047	1.02142e-21
ENSG00000287367	None	3.043	0.0134005
ENSG00000128833	MYO5C	3.04	5.73145e-11
ENSG00000051620	HEBP2	3.038	1.19815e-61
ENSG00000185909	KLHDC8B	3.032	4.64275e-34
ENSG00000162878	PKDCC	3.031	1.48868e-19
ENSG00000227910	None	3.027	0.012125
ENSG00000275120	ZSCAN2-AS1	3.024	3.79509e-11
ENSG00000284642	None	3.024	0.000598269
ENSG00000226186	ELOCP21	3.023	0.0381476
ENSG00000271500	None	3.02	0.0286667
ENSG00000232093	DCST1-AS1	3.019	0.000101919
ENSG00000286299	None	3.019	7.25055e-12
ENSG00000164318	EGFLAM	3.018	5.49055e-14
ENSG00000185345	PRKN	3.017	1.96621e-31
ENSG00000182134	TDRKH	3.015	4.10075e-26
ENSG00000188001	TPRG1	3.006	5.77227e-09
ENSG00000169239	CA5B	3.001	1.30468e-20
ENSG00000171316	CHD7	2.992	5.38095e-11
ENSG00000145824	CXCL14	2.991	8.84499e-07
ENSG00000254362	None	2.99	0.0110455
ENSG00000226851	ZNF277-AS1	2.986	4.52278e-11
ENSG00000287299	None	2.986	6.1555e-17
ENSG00000196781	TLE1	2.985	2.92438e-38
ENSG00000285938	None	2.98	7.64871e-10
ENSG00000131831	RAI2	2.977	2.01652e-08
ENSG00000169435	RASSF6	2.977	0.000849454
ENSG00000246339	EXTL3-AS1	2.976	6.98613e-07
ENSG00000235750	KIAA0040	2.975	1.90242e-05
ENSG00000108219	TSPAN14	2.972	5.13087e-97
ENSG00000286364	None	2.971	0.0423232
ENSG00000201772	SNORA5C	2.965	0.0225616
ENSG00000136160	EDNRB	2.964	1.50176e-11
ENSG00000169684	CHRNA5	2.958	3.17093e-05
ENSG00000173175	ADCY5	2.954	1.10218e-19
ENSG00000224786	CETN4P	2.952	3.58655e-18
ENSG00000166165	CKB	2.948	8.94338e-14
ENSG00000106772	PRUNE2	2.944	8.6808e-19
ENSG00000250068	None	2.944	0.00345075
ENSG00000109846	CRYAB	2.939	4.43082e-35
ENSG00000122035	RASL11A	2.938	4.02437e-05
ENSG00000285103	EMICERI	2.935	0.00336385
ENSG00000189077	TMEM120A	2.934	1.83357e-36
ENSG00000270765	GAS2L2	2.934	0.0119603
ENSG00000143028	SYPL2	2.926	1.59903e-07
ENSG00000129151	BBOX1	2.925	1.42422e-12
ENSG00000251819	RNU6-322P	2.918	0.00971001
ENSG00000229314	ORM1	2.915	0.0184481
ENSG00000066583	ISOC1	2.914	3.31645e-93
ENSG00000230082	PRRT3-AS1	2.913	4.85515e-09
ENSG00000137713	PPP2R1B	2.911	3.75219e-34
ENSG00000229953	BCAN-AS2	2.91	0.000132393
ENSG00000125531	FNDC11	2.908	0.00788089
ENSG00000135218	CD36	2.908	1.10768e-11
ENSG00000145113	MUC4	2.908	0.0068567
ENSG00000238193	HADHBP1	2.905	0.0293323
ENSG00000236714	LINC01844	2.903	6.98713e-05
ENSG00000198355	PIM3	2.902	2.80866e-21
ENSG00000088836	SLC4A11	2.899	1.02199e-16
ENSG00000139116	KIF21A	2.898	4.09406e-27
ENSG00000087299	L2HGDH	2.895	6.19288e-78
ENSG00000139318	DUSP6	2.891	1.70005e-18
ENSG00000132361	CLUH	2.888	3.67313e-19
ENSG00000180720	CHRM4	2.886	0.00031636
ENSG00000226251	LINC02608	2.885	0.00808697
ENSG00000275029	HMGB1P24	2.871	0.0257111
ENSG00000011198	ABHD5	2.863	9.28582e-24
ENSG00000285627	None	2.858	0.00887588
ENSG00000079215	SLC1A3	2.856	2.28148e-18
ENSG00000276633	None	2.856	0.00183874
ENSG00000113161	HMGCR	2.854	1.11271e-41
ENSG00000231948	HS1BP3-IT1	2.854	1.72743e-06
ENSG00000145358	DDIT4L	2.839	1.75071e-08
ENSG00000159399	HK2	2.838	6.06778e-35
ENSG00000197296	FITM2	2.836	5.54723e-27
ENSG00000253958	CLDN23	2.836	1.28486e-07
ENSG00000261701	HPR	2.83	1.10705e-05
ENSG00000261600	None	2.829	9.48823e-05
ENSG00000072858	SIDT1	2.826	0.00252386
ENSG00000158769	F11R	2.826	2.58778e-08
ENSG00000116141	MARK1	2.824	8.72829e-10
ENSG00000180425	C11orf71	2.819	2.18544e-45
ENSG00000196664	TLR7	2.819	0.00159846
ENSG00000229436	None	2.819	0.00129123
ENSG00000231246	LINC02884	2.819	7.97814e-12
ENSG00000140961	OSGIN1	2.817	7.17817e-11
ENSG00000180638	SLC47A2	2.815	0.00110954
ENSG00000069812	HES2	2.814	0.000918026
ENSG00000134297	PLEKHA8P1	2.813	1.81742e-67
ENSG00000230758	SNAP23P1	2.813	0.0182238
ENSG00000022267	FHL1	2.812	1.2447e-59
ENSG00000196139	AKR1C3	2.802	6.38428e-09
ENSG00000267264	None	2.8	0.0120863
ENSG00000228536	LYPLAL1-AS1	2.799	0.000742392
ENSG00000109819	PPARGC1A	2.797	0.00607965
ENSG00000115290	GRB14	2.797	2.45626e-12
ENSG00000138039	LHCGR	2.797	0.0212534
ENSG00000154162	CDH12	2.794	0.00777364
ENSG00000229644	NAMPTP1	2.791	2.95161e-16
ENSG00000182704	TSKU	2.789	6.82714e-22
ENSG00000179094	PER1	2.786	1.067e-15
ENSG00000135414	GDF11	2.785	6.14352e-62
ENSG00000274300	MIR6864	2.784	0.0330287
ENSG00000227934	None	2.783	0.0192127
ENSG00000213365	None	2.774	0.0214182
ENSG00000174326	SLC16A11	2.773	0.0412556
ENSG00000147813	NAPRT	2.763	8.6301e-12
ENSG00000166682	TMPRSS5	2.762	4.77408e-06
ENSG00000177156	TALDO1	2.76	1.88671e-31
ENSG00000235823	OLMALINC	2.76	1.14106e-38
ENSG00000105835	NAMPT	2.759	2.20101e-26
ENSG00000213160	KLHL23	2.759	3.07484e-24
ENSG00000271239	None	2.759	0.0183528
ENSG00000161243	FBXO27	2.758	2.70834e-50
ENSG00000234722	LINC01287	2.757	0.00105185
ENSG00000229425	None	2.756	6.04225e-05
ENSG00000265195	MIR4312	2.755	0.0134009
ENSG00000107104	KANK1	2.748	3.93814e-81
ENSG00000171813	PWWP2B	2.743	6.76864e-11
ENSG00000147251	DOCK11	2.733	2.11033e-46
ENSG00000259407	None	2.731	1.2323e-07
ENSG00000117834	SLC5A9	2.724	4.11514e-07
ENSG00000224003	YES1P1	2.718	0.00938584
ENSG00000226741	LINC02554	2.718	0.015784
ENSG00000111275	ALDH2	2.717	1.25611e-31
ENSG00000210196	MT-TP	2.71	1.7449e-06
ENSG00000236333	TRHDE-AS1	2.704	3.31478e-18
ENSG00000100714	MTHFD1	2.702	1.54743e-72
ENSG00000119547	ONECUT2	2.698	4.17349e-10
ENSG00000237505	PKN2-AS1	2.694	1.79148e-05
ENSG00000134871	COL4A2	2.693	4.18152e-08
ENSG00000103534	TMC5	2.691	0.000335799
ENSG00000151131	NOPCHAP1	2.687	3.42422e-37
ENSG00000185669	SNAI3	2.687	4.0818e-14
ENSG00000238057	ZEB2-AS1	2.684	0.000202907
ENSG00000188613	NANOS1	2.683	2.78202e-24
ENSG00000175170	FAM182B	2.682	0.0040381
ENSG00000015133	CCDC88C	2.679	1.35072e-05
ENSG00000165185	KIAA1958	2.679	1.71802e-18
ENSG00000169083	AR	2.679	3.0567e-37
ENSG00000205362	MT1A	2.679	0.00029848
ENSG00000213904	LIPE-AS1	2.671	8.43869e-16
ENSG00000074660	SCARF1	2.669	9.32311e-05
ENSG00000283930	PLD5P1	2.668	0.00576398
ENSG00000005187	ACSM3	2.667	8.83187e-07
ENSG00000023330	ALAS1	2.666	9.49972e-43
ENSG00000213199	ASIC3	2.664	7.15561e-08
ENSG00000170214	ADRA1B	2.662	1.99035e-09
ENSG00000261757	None	2.66	0.000674494
ENSG00000119915	ELOVL3	2.659	3.75346e-09
ENSG00000122729	ACO1	2.655	1.46955e-120
ENSG00000168924	LETM1	2.655	1.2378e-75
ENSG00000119471	HSDL2	2.654	2.10005e-28
ENSG00000241399	CD302	2.653	3.34808e-30
ENSG00000233585	ACAA2P1	2.643	2.3664e-05
ENSG00000185523	SPATA45	2.642	0.0138945
ENSG00000249628	LINC00942	2.64	3.59335e-07
ENSG00000197768	STPG3	2.639	0.0216961
ENSG00000249379	GCLC-AS1	2.639	0.00299639
ENSG00000149084	HSD17B12	2.637	1.26405e-103
ENSG00000280401	None	2.637	0.00697593
ENSG00000077420	APBB1IP	2.632	1.84161e-26
ENSG00000101347	SAMHD1	2.631	5.18219e-10
ENSG00000244256	RN7SL130P	2.626	0.000519954
ENSG00000001084	GCLC	2.623	2.92893e-63
ENSG00000187446	CHP1	2.623	2.32151e-66
ENSG00000273619	RPS21-DT	2.623	0.0102075
ENSG00000274902	None	2.619	0.00384843
ENSG00000158516	CPA2	2.618	0.000107751
ENSG00000231943	PGM5P4-AS1	2.613	0.0166041
ENSG00000286817	None	2.613	0.00156142
ENSG00000144481	TRPM8	2.607	1.25903e-05
ENSG00000004468	CD38	2.605	1.49976e-06
ENSG00000144362	PHOSPHO2	2.605	7.21155e-14
ENSG00000147872	PLIN2	2.605	2.48137e-68
ENSG00000073060	SCARB1	2.602	1.34088e-23
ENSG00000152782	PANK1	2.6	2.83144e-19
ENSG00000267122	None	2.596	0.0327737
ENSG00000249215	NCOA4P4	2.595	0.000179814
ENSG00000215271	None	2.593	1.0369e-39
ENSG00000223901	None	2.582	6.07085e-06
ENSG00000100412	ACO2	2.581	5.67152e-55
ENSG00000196878	LAMB3	2.579	1.25018e-16
ENSG00000186104	CYP2R1	2.571	9.65582e-37
ENSG00000015285	WAS	2.57	0.000513204
ENSG00000259581	TYRO3P	2.562	0.0267839
ENSG00000160752	FDPS	2.561	8.00814e-94
ENSG00000103150	MLYCD	2.56	8.1877e-153
ENSG00000233588	CYP51A1P2	2.56	0.0045744
ENSG00000134548	SPX	2.555	2.49338e-06
ENSG00000286256	None	2.552	0.0133413
ENSG00000129946	SHC2	2.55	0.0217351
ENSG00000233056	ERVH48-1	2.55	0.000403657
ENSG00000234585	CCT6P3	2.549	1.72465e-16
ENSG00000265386	RN7SL219P	2.546	0.0148988
ENSG00000286861	None	2.543	0.00266056
ENSG00000124588	NQO2	2.542	5.53979e-38
ENSG00000270876	ZNF30-AS1	2.54	0.0474439
ENSG00000183154	None	2.536	3.2296e-05
ENSG00000197696	NMB	2.534	1.12625e-13
ENSG00000240666	MME-AS1	2.532	1.05786e-05
ENSG00000134339	SAA2	2.529	0.0383809
ENSG00000139438	FAM222A	2.529	3.20292e-10
ENSG00000183048	SLC25A10	2.522	9.40126e-06
ENSG00000090776	EFNB1	2.521	7.28944e-15
ENSG00000164841	TMEM74	2.516	0.0114511
ENSG00000278075	None	2.516	0.0239998
ENSG00000091409	ITGA6	2.515	4.42794e-20
ENSG00000133835	HSD17B4	2.515	1.52167e-61
ENSG00000109084	TMEM97	2.513	2.01222e-62
ENSG00000258920	FOXN3-AS1	2.513	4.35791e-08
ENSG00000115226	FNDC4	2.511	2.11459e-57
ENSG00000167703	SLC43A2	2.509	3.39269e-22
ENSG00000141293	SKAP1	2.503	0.0190816
ENSG00000203441	LINC00449	2.502	0.00153995
ENSG00000267272	LINC01140	2.502	2.32067e-14
ENSG00000225112	None	2.5	0.0361857
ENSG00000246263	UBR5-DT	2.5	5.48701e-07
ENSG00000197375	SLC22A5	2.497	5.1649e-23
ENSG00000233665	None	2.497	0.0496792
ENSG00000255100	TSKU-AS1	2.497	4.85906e-08
ENSG00000247970	None	2.496	0.0004373
ENSG00000167799	NUDT8	2.495	3.81029e-06
ENSG00000162769	FLVCR1	2.494	1.29751e-23
ENSG00000060762	MPC1	2.483	1.06417e-47
ENSG00000006625	GGCT	2.48	8.17778e-45
ENSG00000260193	LINC02846	2.48	0.0372306
ENSG00000147576	ADHFE1	2.478	1.38725e-07
ENSG00000279649	None	2.478	1.58934e-13
ENSG00000236882	LINC01554	2.477	3.49917e-08
ENSG00000118094	TREH	2.475	0.000189782
ENSG00000160318	CLDND2	2.474	0.000863929
ENSG00000128309	MPST	2.471	3.46869e-15
ENSG00000239445	ST3GAL6-AS1	2.47	3.14784e-05
ENSG00000148730	EIF4EBP2	2.469	6.47549e-54
ENSG00000137054	POLR1E	2.468	4.11998e-50
ENSG00000144648	ACKR2	2.468	1.43077e-06
ENSG00000273061	CDC37L1-DT	2.465	7.64266e-17
ENSG00000185000	DGAT1	2.464	6.04436e-16
ENSG00000182379	NXPH4	2.463	2.81184e-06
ENSG00000081760	AACS	2.461	2.08786e-28
ENSG00000175772	LINC01106	2.46	1.23032e-05
ENSG00000279982	None	2.459	4.76915e-07
ENSG00000112576	CCND3	2.458	1.04091e-24
ENSG00000162599	NFIA	2.456	6.62234e-37
ENSG00000189367	KIAA0408	2.456	2.43257e-07
ENSG00000213078	None	2.456	0.0137507
ENSG00000175198	PCCA	2.454	2.44078e-59
ENSG00000261054	SYNM-AS2	2.454	0.0183569
ENSG00000160808	MYL3	2.453	0.00159849
ENSG00000139531	SUOX	2.451	1.20709e-38
ENSG00000260805	None	2.45	0.000498557
ENSG00000069764	PLA2G10	2.448	6.31975e-07
ENSG00000230188	RPL21P83	2.448	0.00202683
ENSG00000236618	PITPNA-AS1	2.448	1.27827e-06
ENSG00000287574	None	2.447	0.000606783
ENSG00000072954	TMEM38A	2.446	8.95189e-12
ENSG00000272829	None	2.446	0.0187425
ENSG00000279204	None	2.443	7.09943e-10
ENSG00000078124	ACER3	2.442	9.89772e-21
ENSG00000112759	SLC29A1	2.441	4.28204e-28
ENSG00000247596	TWF2	2.441	1.55594e-09
ENSG00000264290	None	2.44	2.28428e-06
ENSG00000143416	SELENBP1	2.439	7.15011e-08
ENSG00000093144	ECHDC1	2.438	2.39401e-64
ENSG00000141447	OSBPL1A	2.437	2.85233e-29
ENSG00000261455	LINC01003	2.437	0.000359868
ENSG00000206567	None	2.436	3.78629e-18
ENSG00000178718	RPP25	2.434	7.90764e-06
ENSG00000196972	SMIM10L2B	2.434	6.12392e-06
ENSG00000260776	GOLGA6FP	2.434	0.000159787
ENSG00000213225	NOC2LP1	2.433	3.7826e-08
ENSG00000108924	HLF	2.432	0.00031636
ENSG00000133315	MACROD1	2.432	8.19376e-07
ENSG00000246250	None	2.432	0.000107073
ENSG00000106780	MEGF9	2.429	9.27826e-33
ENSG00000287539	None	2.429	0.0413699
ENSG00000171503	ETFDH	2.428	1.31437e-45
ENSG00000141314	RHBDL3	2.425	0.00529915
ENSG00000229484	LINC02766	2.424	0.000458184
ENSG00000237424	FOXD2-AS1	2.424	1.15537e-08
ENSG00000101605	MYOM1	2.423	3.54958e-17
ENSG00000157510	AFAP1L1	2.423	4.5708e-29
ENSG00000230148	HOXB-AS1	2.423	3.50135e-15
ENSG00000132915	PDE6A	2.422	0.0214974
ENSG00000163932	PRKCD	2.421	8.53725e-24
ENSG00000172771	EFCAB12	2.419	0.00169218
ENSG00000140057	AK7	2.418	7.39634e-11
ENSG00000254682	DHCR7-DT	2.417	2.27831e-10
ENSG00000173918	C1QTNF1	2.413	2.81645e-07
ENSG00000113448	PDE4D	2.41	1.56264e-13
ENSG00000236617	CHFR-DT	2.41	1.78809e-07
ENSG00000094963	FMO2	2.409	8.26544e-07
ENSG00000079459	FDFT1	2.408	1.78321e-84
ENSG00000163931	TKT	2.408	5.6638e-14
ENSG00000113916	BCL6	2.407	2.69805e-14
ENSG00000105088	OLFM2	2.406	4.17829e-08
ENSG00000160326	SLC2A6	2.403	1.73694e-13
ENSG00000283709	FAM238C	2.397	0.000102585
ENSG00000117054	ACADM	2.396	1.39827e-63
ENSG00000131828	PDHA1	2.396	1.34657e-41
ENSG00000140527	WDR93	2.395	8.99169e-06
ENSG00000286892	None	2.389	5.88135e-19
ENSG00000249790	LINC02972	2.388	1.64598e-05
ENSG00000272721	EIF2B5-DT	2.387	0.0228996
ENSG00000221890	NPTXR	2.384	7.16771e-21
ENSG00000144649	GASK1A	2.38	0.000203964
ENSG00000156521	TYSND1	2.38	1.30488e-23
ENSG00000233006	MIR3936HG	2.38	0.00390832
ENSG00000137975	CLCA2	2.379	0.000836179
ENSG00000161642	ZNF385A	2.378	9.2494e-16
ENSG00000162746	FCRLB	2.378	2.74979e-13
ENSG00000121270	ABCC11	2.376	8.138e-10
ENSG00000143199	ADCY10	2.376	0.000537676
ENSG00000272950	None	2.375	1.06218e-07
ENSG00000169403	PTAFR	2.372	0.0173474
ENSG00000164776	PHKG1	2.371	9.07442e-06
ENSG00000072071	ADGRL1	2.369	1.02022e-14
ENSG00000132623	ANKEF1	2.369	2.12688e-09
ENSG00000134533	RERG	2.367	0.0126202
ENSG00000185950	IRS2	2.366	6.92617e-10
ENSG00000171659	GPR34	2.364	0.00252519
ENSG00000274422	None	2.364	2.68997e-18
ENSG00000186469	GNG2	2.363	1.51909e-48
ENSG00000288695	None	2.356	0.0176801
ENSG00000121057	AKAP1	2.352	8.01148e-29
ENSG00000166796	LDHC	2.352	0.0485239
ENSG00000089847	ANKRD24	2.351	1.82993e-10
ENSG00000127903	ZNF835	2.345	0.0027334
ENSG00000263280	None	2.343	0.00262185
ENSG00000262050	None	2.342	0.0159905
ENSG00000174038	C9orf131	2.337	0.0338276
ENSG00000121897	LIAS	2.336	3.07284e-34
ENSG00000189319	FAM53B	2.332	3.61511e-27
ENSG00000185065	UFD1-AS1	2.325	9.43837e-05
ENSG00000251139	None	2.325	0.000313072
ENSG00000165194	PCDH19	2.324	0.00109709
ENSG00000257681	None	2.324	0.0310513
ENSG00000259458	MGC15885	2.319	0.00509795
ENSG00000233264	None	2.317	0.0316915
ENSG00000182950	CIMAP1C	2.316	0.00047381
ENSG00000154217	PITPNC1	2.314	1.47409e-61
ENSG00000271270	TMCC1-DT	2.311	3.33124e-26
ENSG00000226026	RWDD3-DT	2.307	9.78168e-07
ENSG00000225630	MTND2P28	2.302	0.0458035
ENSG00000271367	None	2.3	0.000177327
ENSG00000187193	MT1X	2.299	6.2264e-07
ENSG00000260941	LINC00622	2.299	0.00975805
ENSG00000115194	SLC30A3	2.298	0.0103473
ENSG00000272941	None	2.298	2.13217e-12
ENSG00000238131	LINC02854	2.297	0.0394467
ENSG00000267567	None	2.297	0.0048607
ENSG00000232821	None	2.292	7.48926e-07
ENSG00000117500	TMED5	2.289	1.05784e-40
ENSG00000163050	COQ8A	2.288	6.84291e-05
ENSG00000209082	MT-TL1	2.288	4.45596e-09
ENSG00000172201	ID4	2.286	1.08747e-06
ENSG00000131844	MCCC2	2.285	2.43351e-43
ENSG00000184992	BRI3BP	2.284	2.4757e-85
ENSG00000087842	PIR	2.283	1.22049e-20
ENSG00000247121	None	2.282	9.93002e-15
ENSG00000231185	SPRY4-AS1	2.28	1.14686e-08
ENSG00000101489	CELF4	2.278	0.014966
ENSG00000284428	None	2.277	0.000145265
ENSG00000072778	ACADVL	2.276	1.42707e-20
ENSG00000119711	ALDH6A1	2.275	9.24968e-19
ENSG00000136383	ALPK3	2.275	6.70271e-10
ENSG00000271327	None	2.273	0.000461011
ENSG00000107099	DOCK8	2.269	2.56871e-05
ENSG00000101670	LIPG	2.267	8.76254e-06
ENSG00000166228	PCBD1	2.267	2.25767e-25
ENSG00000173153	ESRRA	2.263	8.76349e-14
ENSG00000163702	IL17RC	2.261	7.61598e-06
ENSG00000229692	SOS1-IT1	2.261	8.31196e-07
ENSG00000231856	None	2.26	5.62663e-06
ENSG00000109339	MAPK10	2.257	1.72112e-37
ENSG00000171914	TLN2	2.257	8.24945e-68
ENSG00000167705	RILP	2.256	4.53652e-12
ENSG00000204922	UQCC3	2.256	2.59163e-07
ENSG00000116096	SPR	2.254	7.01592e-55
ENSG00000135953	MFSD9	2.254	2.48723e-40
ENSG00000174749	FAM241A	2.253	4.15365e-32
ENSG00000142949	PTPRF	2.252	3.98535e-11
ENSG00000272498	None	2.252	8.83734e-05
ENSG00000178537	SLC25A20	2.251	7.01e-33
ENSG00000178761	FAM219B	2.25	3.4075e-51
ENSG00000159915	ZNF233	2.249	2.57708e-06
ENSG00000076248	UNG	2.247	4.32389e-38
ENSG00000241095	CYP51A1P1	2.246	0.0163173
ENSG00000161912	ADCY10P1	2.245	6.98945e-11
ENSG00000125510	OPRL1	2.24	0.00113579
ENSG00000134508	CABLES1	2.238	3.00137e-23
ENSG00000162735	PEX19	2.237	4.0877e-59
ENSG00000237976	RFX5-AS1	2.236	0.00134746
ENSG00000113504	SLC12A7	2.235	7.84191e-06
ENSG00000286303	None	2.235	0.0465872
ENSG00000073417	PDE8A	2.234	5.48477e-35
ENSG00000229282	None	2.232	0.0149597
ENSG00000287721	None	2.232	0.0278624
ENSG00000184678	H2BC21	2.23	4.35465e-18
ENSG00000270587	FAM136DP	2.228	0.00246976
ENSG00000074416	MGLL	2.227	3.71866e-35
ENSG00000206187	LINC02346	2.226	0.00436746
ENSG00000171612	SLC25A33	2.217	1.24214e-16
ENSG00000232818	RPS2P32	2.216	9.67606e-05
ENSG00000184106	TREML3P	2.215	0.0332685
ENSG00000226629	LINC00974	2.215	0.00469482
ENSG00000234694	CDC20-DT	2.215	0.000670996
ENSG00000286782	None	2.213	0.00482702
ENSG00000270175	None	2.212	2.91405e-15
ENSG00000253785	None	2.211	0.000236152
ENSG00000099840	IZUMO4	2.207	1.442e-08
ENSG00000122779	TRIM24	2.207	2.07521e-37
ENSG00000175820	CCDC168	2.203	2.96007e-07
ENSG00000084764	MAPRE3	2.201	1.71754e-34
ENSG00000277969	None	2.201	6.25436e-08
ENSG00000287576	None	2.199	4.59439e-09
ENSG00000095209	TMEM38B	2.198	2.15334e-19
ENSG00000167315	ACAA2	2.195	9.57881e-40
ENSG00000267421	ZFP28-DT	2.195	0.00681935
ENSG00000279022	None	2.195	0.0136052
ENSG00000229271	None	2.193	0.0184964
ENSG00000233593	LINC02609	2.192	4.94201e-13
ENSG00000198720	ANKRD13B	2.191	1.15243e-16
ENSG00000198719	DLL1	2.19	0.00726991
ENSG00000104327	CALB1	2.186	0.000536219
ENSG00000105668	UPK1A	2.185	0.00320957
ENSG00000144485	HES6	2.185	0.00615296
ENSG00000238018	SPTBN1-AS2	2.185	4.4407e-06
ENSG00000145675	PIK3R1	2.181	2.05828e-09
ENSG00000270638	None	2.181	0.00308711
ENSG00000279699	None	2.181	0.0303962
ENSG00000105737	GRIK5	2.18	0.00266081
ENSG00000266921	ZNF230-DT	2.178	2.46831e-13
ENSG00000182890	GLUD2	2.176	4.93784e-28
ENSG00000234630	None	2.176	0.0013463
ENSG00000122863	CHST3	2.175	1.69939e-38
ENSG00000250073	ESAM-AS1	2.175	0.00783872
ENSG00000100336	APOL4	2.174	0.00177538
ENSG00000172366	MCRIP2	2.174	8.21996e-09
ENSG00000234604	None	2.173	0.0101829
ENSG00000253102	None	2.173	5.14149e-07
ENSG00000122547	EEPD1	2.172	4.31424e-05
ENSG00000125508	SRMS	2.172	0.0284218
ENSG00000130164	LDLR	2.171	5.08506e-22
ENSG00000251333	RTN3P1	2.171	4.46126e-09
ENSG00000215244	LINC02649	2.16	0.00195086
ENSG00000259920	None	2.157	0.00501644
ENSG00000006831	ADIPOR2	2.156	4.6097e-49
ENSG00000147894	C9orf72	2.153	5.34774e-29
ENSG00000247624	CPEB2-DT	2.153	0.0172311
ENSG00000263004	AKAP1-DT	2.152	2.3735e-07
ENSG00000159388	BTG2	2.15	4.44484e-10
ENSG00000271755	None	2.15	0.000122183
ENSG00000250091	DNAH10OS	2.147	7.16035e-21
ENSG00000084754	HADHA	2.145	1.34204e-59
ENSG00000186806	VSIG10L	2.144	9.38951e-12
ENSG00000272109	None	2.144	0.048219
ENSG00000173727	FAUP4	2.143	8.19661e-25
ENSG00000118514	ALDH8A1	2.142	0.000249328
ENSG00000265096	C1QTNF1-AS1	2.142	0.0258479
ENSG00000169554	ZEB2	2.139	6.03475e-31
ENSG00000178814	OPLAH	2.138	1.97436e-06
ENSG00000138029	HADHB	2.133	4.46922e-29
ENSG00000241362	RPL36AP43	2.133	0.0118097
ENSG00000259438	MAPK6-DT	2.132	2.84724e-05
ENSG00000159588	CCDC17	2.131	0.004858
ENSG00000004478	FKBP4	2.129	3.27686e-48
ENSG00000091128	LAMB4	2.128	8.96359e-05
ENSG00000078804	TP53INP2	2.126	2.61186e-52
ENSG00000158201	ABHD3	2.126	1.4189e-25
ENSG00000205309	NT5M	2.123	9.46151e-05
ENSG00000133116	KL	2.122	0.00183093
ENSG00000141449	GREB1L	2.122	0.0196096
ENSG00000092445	TYRO3	2.116	2.39824e-23
ENSG00000235903	CPB2-AS1	2.116	7.89527e-06
ENSG00000257242	LINC01619	2.114	0.00595988
ENSG00000090376	IRAK3	2.113	7.71643e-22
ENSG00000229980	TOB1-AS1	2.113	7.45891e-05
ENSG00000287091	None	2.113	1.59183e-12
ENSG00000285677	None	2.108	0.00125204
ENSG00000206674	RNU6-945P	2.107	0.0449326
ENSG00000215845	TSTD1	2.107	0.0130743
ENSG00000180509	KCNE1	2.106	0.000892006
ENSG00000162188	GNG3	2.104	0.0345861
ENSG00000007944	MYLIP	2.102	5.14264e-11
ENSG00000239282	CASTOR1	2.101	1.44063e-05
ENSG00000141622	ARK2C	2.098	0.0432978
ENSG00000268119	None	2.098	0.0413662
ENSG00000143674	MAP3K21	2.097	0.000849873
ENSG00000164976	MYORG	2.097	2.84874e-07
ENSG00000233967	None	2.097	2.68439e-06
ENSG00000144749	LRIG1	2.096	2.49683e-21
ENSG00000052802	MSMO1	2.094	9.27157e-18
ENSG00000277586	NEFL	2.094	0.0331204
ENSG00000143158	MPC2	2.09	2.50483e-46
ENSG00000165752	STK32C	2.089	7.51204e-15
ENSG00000137486	ARRB1	2.083	5.47067e-36
ENSG00000089220	PEBP1	2.081	2.13102e-69
ENSG00000287707	None	2.081	5.77109e-05
ENSG00000201134	Y	2.079	0.00850684
ENSG00000140391	TSPAN3	2.077	8.93878e-38
ENSG00000127578	WFIKKN1	2.075	0.00177116
ENSG00000214691	LINC01913	2.074	0.0065792
ENSG00000123892	RAB38	2.073	0.0493724
ENSG00000164309	CMYA5	2.073	1.92879e-08
ENSG00000196502	SULT1A1	2.073	1.18215e-05
ENSG00000182921	GPATCH11P1	2.072	0.0345583
ENSG00000122696	SLC25A51	2.071	2.8039e-21
ENSG00000233237	LINC00472	2.07	9.85812e-07
ENSG00000273133	None	2.069	0.000394587
ENSG00000179057	IGSF22	2.066	0.0400879
ENSG00000130052	STARD8	2.064	3.61624e-15
ENSG00000163449	TMEM169	2.062	6.15193e-08
ENSG00000231327	LINC01816	2.061	0.00644186
ENSG00000136367	ZFHX2	2.056	5.94798e-10
ENSG00000188818	ZDHHC11	2.056	7.84035e-06
ENSG00000269951	None	2.054	3.65304e-08
ENSG00000250571	GLI4	2.053	6.35055e-09
ENSG00000270720	None	2.049	0.0461974
ENSG00000280010	None	2.049	0.000398987
ENSG00000140876	NUDT7	2.048	7.31043e-12
ENSG00000286828	None	2.047	1.58648e-06
ENSG00000114480	GBE1	2.046	9.4145e-58
ENSG00000154928	EPHB1	2.042	1.97735e-06
ENSG00000279278	None	2.036	8.14294e-09
ENSG00000108387	SEPTIN4	2.034	6.12096e-05
ENSG00000137274	BPHL	2.034	1.81846e-29
ENSG00000239593	None	2.034	0.035148
ENSG00000169188	APEX2	2.033	3.96315e-49
ENSG00000237638	LINC02245	2.028	0.000409752
ENSG00000171766	GATM	2.027	0.0270923
ENSG00000247626	2002-03-01	2.024	3.0837e-23
ENSG00000120832	MTERF2	2.023	2.75553e-19
ENSG00000138356	AOX1	2.02	0.00331377
ENSG00000101856	PGRMC1	2.019	1.01512e-17
ENSG00000117266	CDK18	2.019	0.0176013
ENSG00000234828	IQCM	2.019	0.00900337
ENSG00000221883	ARIH2OS	2.018	2.32653e-08
ENSG00000196549	MME	2.017	7.32533e-30
ENSG00000248360	LINC00504	2.016	0.00175761
ENSG00000253180	None	2.016	0.00327463
ENSG00000123575	FAM199X	2.011	1.91912e-17
ENSG00000151552	QDPR	2.011	2.20278e-58
ENSG00000261737	None	2.01	1.63025e-08
ENSG00000263766	KPNB1-DT	2.01	2.32652e-06
ENSG00000188859	FAM78B	2.009	0.0123505
ENSG00000279233	None	2.009	0.000229735
ENSG00000203797	DDO	2.008	0.000675699
ENSG00000205086	LINC02898	2.008	0.0147795
ENSG00000234393	None	2.007	0.0303785
ENSG00000156968	MPV17L	2.005	3.66273e-06
ENSG00000228436	RRAGC-DT	2.005	3.01066e-07
ENSG00000105379	ETFB	2.003	1.3447e-19
ENSG00000287960	None	2.001	0.0199476
ENSG00000150054	MPP7	2	0.000460963
ENSG00000174307	PHLDA3	1.999	3.79081e-13
ENSG00000122490	SLC66A2	1.998	1.06865e-10
ENSG00000279953	None	1.998	0.0249901
ENSG00000225511	LINC00475	1.996	1.442e-08
ENSG00000173848	NET1	1.995	3.31434e-23
ENSG00000100335	MIEF1	1.992	3.64418e-98
ENSG00000196470	SIAH1	1.989	3.40183e-21
ENSG00000095587	TLL2	1.986	0.00811696
ENSG00000001630	CYP51A1	1.985	7.43076e-06
ENSG00000277287	None	1.985	2.2466e-06
ENSG00000099251	HSD17B7P2	1.984	7.63053e-06
ENSG00000115306	SPTBN1	1.984	2.0079e-33
ENSG00000144278	GALNT13	1.984	0.00029853
ENSG00000221916	C19orf73	1.984	0.00632665
ENSG00000163686	ABHD6	1.983	1.06908e-24
ENSG00000140374	ETFA	1.979	9.39162e-38
ENSG00000104325	DECR1	1.978	3.7499e-26
ENSG00000156709	AIFM1	1.978	1.61869e-25
ENSG00000157600	TMEM164	1.978	3.5023e-52
ENSG00000173218	VANGL1	1.977	5.2543e-60
ENSG00000047346	ATOSA	1.976	7.24541e-30
ENSG00000231249	ITPR1-DT	1.976	0.0217054
ENSG00000285679	None	1.973	0.000643456
ENSG00000153094	BCL2L11	1.972	2.17695e-32
ENSG00000163412	EIF4E3	1.972	6.2056e-15
ENSG00000284735	None	1.972	0.0154588
ENSG00000111644	ACRBP	1.969	0.000288676
ENSG00000132819	RBM38	1.968	2.02858e-06
ENSG00000008311	AASS	1.966	4.06609e-15
ENSG00000172115	CYCS	1.966	2.82871e-28
ENSG00000176720	BOK	1.966	1.09095e-10
ENSG00000170439	TMT1B	1.965	0.0355869
ENSG00000183624	HMCES	1.965	1.47834e-26
ENSG00000124782	RREB1	1.963	3.54075e-19
ENSG00000167306	MYO5B	1.963	2.41281e-05
ENSG00000265158	LRRC37A7P	1.963	0.0130051
ENSG00000183785	TUBA8	1.96	0.0380524
ENSG00000248690	HAS2-AS1	1.96	3.70788e-19
ENSG00000113163	CERT1	1.956	9.27044e-30
ENSG00000223923	TNS1-AS1	1.956	0.00575231
ENSG00000230658	KLHL7-DT	1.955	0.00274091
ENSG00000256139	None	1.954	2.50776e-09
ENSG00000135926	TMBIM1	1.951	8.54555e-29
ENSG00000137266	SLC22A23	1.946	5.49773e-17
ENSG00000180921	FAM83H	1.946	6.64953e-08
ENSG00000212807	OR2A42	1.946	0.0175839
ENSG00000274105	None	1.944	1.64757e-05
ENSG00000101474	APMAP	1.943	1.25786e-27
ENSG00000206527	HACD2	1.943	1.05124e-33
ENSG00000230773	None	1.943	0.0486723
ENSG00000116353	MECR	1.941	6.18385e-41
ENSG00000226055	PAICSP1	1.941	5.38187e-12
ENSG00000278396	None	1.94	0.000225945
ENSG00000234338	None	1.935	4.21867e-08
ENSG00000179627	ZBTB42	1.934	1.30237e-07
ENSG00000181218	H2AC25	1.934	0.00980279
ENSG00000249193	HSPD1P5	1.934	0.0250156
ENSG00000124171	PARD6B	1.933	0.00257475
ENSG00000223573	TINCR	1.933	0.00477619
ENSG00000228035	NGF-AS1	1.933	0.000874258
ENSG00000065809	FAM107B	1.932	6.41316e-12
ENSG00000198468	FLVCR1-DT	1.932	5.56478e-08
ENSG00000225937	PCA3	1.931	0.0280751
ENSG00000253632	None	1.93	0.0436129
ENSG00000081181	ARG2	1.929	3.04449e-08
ENSG00000213430	HSPD1P1	1.929	0.0090681
ENSG00000272143	FGF14-AS2	1.929	0.0105981
ENSG00000101342	TLDC2	1.928	0.00444837
ENSG00000188779	SKOR1	1.928	0.0287485
ENSG00000260456	C16orf95	1.928	0.011063
ENSG00000119787	ATL2	1.926	2.24607e-30
ENSG00000137285	TUBB2B	1.924	0.0162486
ENSG00000168003	SLC3A2	1.924	7.18331e-10
ENSG00000259032	ENSAP2	1.924	0.0100975
ENSG00000285533	RELA-DT	1.921	0.00104426
ENSG00000186350	RXRA	1.919	1.86082e-17
ENSG00000256235	SMIM3	1.919	4.42743e-11
ENSG00000167772	ANGPTL4	1.917	0.000641515
ENSG00000186417	GLDN	1.916	0.047572
ENSG00000152583	SPARCL1	1.915	0.0161489
ENSG00000247092	SNHG10	1.913	1.881e-11
ENSG00000107537	PHYH	1.912	7.70043e-27
ENSG00000149260	CAPN5	1.912	1.36763e-16
ENSG00000105607	GCDH	1.911	1.82304e-14
ENSG00000114767	RRP9	1.909	5.40755e-06
ENSG00000106771	TMEM245	1.907	1.16994e-17
ENSG00000078114	NEBL	1.906	0.00301637
ENSG00000197653	DNAH10	1.906	4.19954e-08
ENSG00000252965	Y	1.904	0.000144755
ENSG00000260274	None	1.904	0.000423804
ENSG00000151117	TMEM86A	1.903	1.20168e-08
ENSG00000175003	SLC22A1	1.902	0.0452602
ENSG00000019169	MARCO	1.9	0.000969901
ENSG00000177119	ANO6	1.9	7.52156e-41
ENSG00000248445	SEMA6A-AS1	1.899	0.0197735
ENSG00000267650	None	1.898	0.0275687
ENSG00000172731	LRRC20	1.895	8.09226e-12
ENSG00000053254	FOXN3	1.894	5.09821e-35
ENSG00000196407	THEM5	1.894	4.0397e-05
ENSG00000204991	SPIRE2	1.894	9.69337e-09
ENSG00000224097	None	1.892	0.0207169
ENSG00000272525	BTF3-DT	1.892	0.00264029
ENSG00000260630	SNAI3-AS1	1.89	4.34434e-15
ENSG00000109062	NHERF1	1.889	4.29078e-11
ENSG00000143257	NR1I3	1.889	0.00161295
ENSG00000164211	STARD4	1.885	1.05413e-17
ENSG00000288007	None	1.884	0.00509512
ENSG00000023572	GLRX2	1.882	5.21272e-27
ENSG00000274605	PCCA-DT	1.882	1.10779e-22
ENSG00000144668	ITGA9	1.88	0.000200796
ENSG00000198763	MT-ND2	1.88	3.3786e-15
ENSG00000243244	STON1	1.88	1.31438e-06
ENSG00000130475	FCHO1	1.876	0.00128445
ENSG00000249242	TMEM150C	1.875	0.00215172
ENSG00000287817	None	1.875	0.0211398
ENSG00000143126	CELSR2	1.874	8.6507e-05
ENSG00000110497	AMBRA1	1.873	2.92493e-30
ENSG00000196787	H2AC11	1.873	4.13121e-12
ENSG00000236514	ZNF248-AS1	1.873	0.0439169
ENSG00000271869	DCTN6-DT	1.873	0.00635392
ENSG00000214595	EML6	1.871	2.81055e-05
ENSG00000006432	MAP3K9	1.868	0.00893078
ENSG00000141441	GAREM1	1.868	1.21536e-13
ENSG00000233954	UQCRHL	1.868	4.71347e-06
ENSG00000161533	ACOX1	1.866	2.65811e-29
ENSG00000121879	PIK3CA	1.864	3.55413e-45
ENSG00000169282	KCNAB1	1.864	3.14427e-20
ENSG00000198417	MT1F	1.863	0.0178034
ENSG00000267096	None	1.862	0.0449051
ENSG00000150712	MTMR12	1.86	2.53732e-40
ENSG00000178803	ADORA2A-AS1	1.859	0.030452
ENSG00000180817	PPA1	1.858	5.26056e-18
ENSG00000271447	MMP28	1.857	0.0232388
ENSG00000177025	C19orf18	1.855	3.53605e-07
ENSG00000076351	SLC46A1	1.854	7.49668e-13
ENSG00000143815	LBR	1.853	1.26461e-23
ENSG00000229388	TAF12-DT	1.853	6.60438e-07
ENSG00000121753	ADGRB2	1.852	2.67404e-08
ENSG00000204228	HSD17B8	1.852	3.3217e-05
ENSG00000139910	NOVA1	1.851	3.09501e-07
ENSG00000095015	MAP3K1	1.85	4.34142e-09
ENSG00000235560	ZNF747-DT	1.849	0.00127633
ENSG00000104823	ECH1	1.846	1.20403e-07
ENSG00000105971	CAV2	1.845	1.4749e-19
ENSG00000177614	PGBD5	1.845	0.00343359
ENSG00000108179	PPIF	1.843	3.47339e-17
ENSG00000184381	PLA2G6	1.843	1.68129e-06
ENSG00000175040	CHST2	1.842	1.60369e-05
ENSG00000181192	DHTKD1	1.842	4.09273e-35
ENSG00000251455	None	1.841	0.0412136
ENSG00000178301	AQP11	1.84	3.81457e-12
ENSG00000112294	ALDH5A1	1.839	8.72725e-11
ENSG00000171723	GPHN	1.839	7.6136e-33
ENSG00000188559	RALGAPA2	1.839	4.06247e-27
ENSG00000258572	None	1.838	0.00583372
ENSG00000278828	H3C10	1.838	0.00427184
ENSG00000273080	None	1.837	2.8941e-05
ENSG00000185825	BCAP31	1.836	2.18319e-34
ENSG00000199053	MIR324	1.836	0.00155956
ENSG00000145244	CORIN	1.835	0.0310013
ENSG00000146859	TMEM140	1.834	1.85426e-21
ENSG00000198886	MT-ND4	1.834	5.25913e-10
ENSG00000245468	LINC02447	1.834	0.0166041
ENSG00000130559	CAMSAP1	1.833	1.98085e-19
ENSG00000184602	SNN	1.833	1.18842e-13
ENSG00000263089	None	1.833	0.048975
ENSG00000138101	DTNB	1.832	2.86405e-20
ENSG00000187678	SPRY4	1.832	3.90224e-08
ENSG00000274290	H2BC6	1.832	0.016391
ENSG00000100605	ITPK1	1.83	1.0244e-11
ENSG00000178741	COX5A	1.828	5.34242e-21
ENSG00000047634	SCML1	1.827	7.23925e-28
ENSG00000137944	KYAT3	1.827	2.06526e-18
ENSG00000181790	ADGRB1	1.826	0.0121613
ENSG00000196739	COL27A1	1.826	6.42878e-05
ENSG00000273055	None	1.826	0.000214804
ENSG00000275395	FCGBP	1.826	0.0147846
ENSG00000124785	NRN1	1.825	1.28957e-18
ENSG00000158186	MRAS	1.825	4.02608e-15
ENSG00000157110	RBPMS	1.824	1.35921e-37
ENSG00000064655	EYA2	1.823	0.00484519
ENSG00000104953	TLE6	1.823	0.00867636
ENSG00000123983	ACSL3	1.823	6.03232e-27
ENSG00000286176	None	1.823	0.00755659
ENSG00000243989	ACY1	1.82	0.00037908
ENSG00000167815	PRDX2	1.818	9.67967e-13
ENSG00000255234	CCDC90B-AS1	1.817	0.0402688
ENSG00000284959	None	1.816	0.00227363
ENSG00000272320	None	1.815	1.17304e-09
ENSG00000008735	MAPK8IP2	1.814	1.17356e-05
ENSG00000075234	TTC38	1.814	5.96595e-27
ENSG00000104228	TRIM35	1.814	1.87232e-71
ENSG00000223658	C1GALT1C1L	1.813	0.000155341
ENSG00000229344	MTCO2P12	1.813	4.54582e-09
ENSG00000095066	HOOK2	1.809	7.64406e-06
ENSG00000162777	DENND2D	1.809	0.000348613
ENSG00000198648	STK39	1.807	2.56753e-34
ENSG00000166813	KIF7	1.805	7.02172e-09
ENSG00000108813	DLX4	1.802	0.0017947
ENSG00000138162	TACC2	1.802	6.15803e-17
ENSG00000278991	None	1.8	0.000724809
ENSG00000232295	None	1.799	0.0424145
ENSG00000215458	AATBC	1.797	0.00454732
ENSG00000275468	None	1.797	0.00877149
ENSG00000279608	None	1.797	0.0387902
ENSG00000167711	SERPINF2	1.796	0.0452086
ENSG00000198585	NUDT16	1.796	6.11917e-29
ENSG00000106415	GLCCI1	1.795	1.42365e-09
ENSG00000278611	ZNF426-DT	1.794	9.4831e-05
ENSG00000169021	UQCRFS1	1.79	4.19588e-20
ENSG00000168781	PPIP5K1	1.788	2.69997e-54
ENSG00000196850	PPTC7	1.788	2.35085e-15
ENSG00000073734	ABCB11	1.787	0.0391634
ENSG00000176945	MUC20	1.786	0.0221431
ENSG00000125319	HROB	1.781	7.7345e-11
ENSG00000130312	MRPL34	1.78	1.70837e-20
ENSG00000279041	None	1.779	4.11757e-06
ENSG00000279605	None	1.779	0.00731068
ENSG00000101220	ADISSP	1.776	2.75669e-09
ENSG00000144724	PTPRG	1.776	4.16799e-34
ENSG00000169683	LRRC45	1.776	5.61218e-07
ENSG00000133318	RTN3	1.775	9.14251e-32
ENSG00000215414	PSMA6P1	1.774	0.00447627
ENSG00000078070	MCCC1	1.773	1.87368e-26
ENSG00000144031	ANKRD53	1.773	5.06866e-06
ENSG00000156959	LHFPL4	1.773	0.0219058
ENSG00000248309	MEF2C-AS1	1.773	0.000328872
ENSG00000112246	SIM1	1.772	7.55984e-10
ENSG00000182512	GLRX5	1.772	3.48079e-25
ENSG00000269293	ZSCAN16-AS1	1.772	2.33742e-13
ENSG00000272129	None	1.772	0.000877874
ENSG00000212907	MT-ND4L	1.77	1.18394e-10
ENSG00000110435	PDHX	1.767	1.37209e-31
ENSG00000270419	CAHM	1.765	0.0297369
ENSG00000198380	GFPT1	1.764	1.8989e-35
ENSG00000213516	RBMXL1	1.764	1.5996e-21
ENSG00000235194	PPP1R3E	1.761	1.47328e-40
ENSG00000155542	SETD9	1.759	8.59902e-08
ENSG00000138640	FAM13A	1.755	2.32866e-18
ENSG00000196547	MAN2A2	1.755	1.92184e-17
ENSG00000268996	MAN1B1-DT	1.754	7.45558e-06
ENSG00000185245	GP1BA	1.753	6.97937e-11
ENSG00000130150	MOSPD2	1.751	3.74855e-19
ENSG00000163053	SLC16A14	1.751	0.000574466
ENSG00000113790	EHHADH	1.749	9.0198e-30
ENSG00000120158	RCL1	1.747	7.00669e-25
ENSG00000183307	TMEM121B	1.747	0.0234649
ENSG00000270681	None	1.745	0.00225032
ENSG00000287868	None	1.745	0.0036639
ENSG00000124374	PAIP2B	1.744	5.07897e-16
ENSG00000153064	BANK1	1.744	3.94906e-11
ENSG00000249637	ANKHD1-DT	1.744	0.000127635
ENSG00000250012	SLC41A3-AS1	1.744	0.00183961
ENSG00000234617	SNRK-AS1	1.741	0.000912615
ENSG00000121104	FAM117A	1.739	2.56169e-17
ENSG00000230513	THAP7-AS1	1.738	6.12777e-07
ENSG00000139187	KLRG1	1.734	0.00205718
ENSG00000137133	HINT2	1.73	0.00656263
ENSG00000157343	ARMC12	1.73	0.049603
ENSG00000226124	FTCDNL1	1.73	4.95521e-10
ENSG00000172717	GARIN2	1.729	0.0142133
ENSG00000162402	USP24	1.728	1.5656e-21
ENSG00000270441	LAMB2P1	1.727	0.0217856
ENSG00000178425	NT5DC1	1.726	1.47044e-20
ENSG00000189134	NKAPL	1.726	4.53429e-14
ENSG00000198130	HIBCH	1.725	1.47697e-25
ENSG00000104763	ASAH1	1.722	6.74212e-33
ENSG00000204839	MROH6	1.722	0.000877874
ENSG00000270890	None	1.722	0.0041731
ENSG00000120068	HOXB8	1.72	5.85618e-11
ENSG00000130821	SLC6A8	1.72	4.058e-09
ENSG00000283633	None	1.72	0.00176099
ENSG00000225793	TMEM30A-DT	1.719	9.50169e-09
ENSG00000273058	None	1.719	0.00194871
ENSG00000204388	HSPA1B	1.718	6.95481e-15
ENSG00000116574	RHOU	1.717	9.45549e-17
ENSG00000127124	HIVEP3	1.717	4.489e-10
ENSG00000165806	CASP7	1.713	1.51444e-37
ENSG00000117480	FAAH	1.709	0.00164035
ENSG00000181322	NME9	1.708	0.000240043
ENSG00000270426	None	1.708	0.0190666
ENSG00000205209	SCGB2B2	1.707	5.06866e-06
ENSG00000132970	WASF3	1.704	5.64195e-43
ENSG00000183864	TOB2	1.703	9.18951e-21
ENSG00000198382	UVRAG	1.703	2.10523e-59
ENSG00000079385	CEACAM1	1.699	0.0169992
ENSG00000100181	TPTEP1	1.697	5.76811e-05
ENSG00000117400	MPL	1.697	0.000567587
ENSG00000228253	MT-ATP8	1.696	6.36054e-09
ENSG00000100347	SAMM50	1.694	7.06701e-54
ENSG00000234614	C2CD4D-AS1	1.694	3.54027e-05
ENSG00000236423	LINC01134	1.691	0.000266812
ENSG00000122733	PHF24	1.69	0.0337017
ENSG00000265458	NARF-AS2	1.689	0.00162022
ENSG00000157184	CPT2	1.687	9.26688e-25
ENSG00000166402	TUB	1.686	6.80327e-20
ENSG00000110675	ELMOD1	1.684	0.0289589
ENSG00000130997	POLN	1.684	2.96929e-06
ENSG00000246705	H2AJ	1.684	6.90225e-07
ENSG00000144199	FAHD2B	1.683	0.000924698
ENSG00000088682	COQ9	1.681	1.28563e-13
ENSG00000140534	TICRR	1.681	6.96596e-14
ENSG00000114786	ABHD14A-ACY1	1.68	0.00311482
ENSG00000164330	EBF1	1.679	5.02476e-16
ENSG00000160785	SLC25A44	1.673	2.26308e-36
ENSG00000184508	HDDC3	1.673	2.10862e-07
ENSG00000089820	ARHGAP4	1.671	0.0259678
ENSG00000165029	ABCA1	1.671	6.39875e-19
ENSG00000274721	None	1.671	0.00521127
ENSG00000277142	LINC00235	1.671	1.92702e-05
ENSG00000231527	FAM27C	1.67	0.0385343
ENSG00000130707	ASS1	1.669	2.11687e-13
ENSG00000107438	PDLIM1	1.666	5.46766e-09
ENSG00000143198	MGST3	1.666	9.53165e-11
ENSG00000198888	MT-ND1	1.666	5.29961e-07
ENSG00000226002	GTF2IP14	1.666	4.32904e-05
ENSG00000117592	PRDX6	1.665	1.01662e-30
ENSG00000198416	ZNF658B	1.665	0.00469482
ENSG00000259088	None	1.664	1.6237e-05
ENSG00000278989	None	1.664	0.000675703
ENSG00000198857	HSD3BP5	1.662	0.000705418
ENSG00000266412	NCOA4	1.662	4.01307e-24
ENSG00000111271	ACAD10	1.659	3.50954e-38
ENSG00000132471	WBP2	1.659	4.11055e-19
ENSG00000143149	ALDH9A1	1.659	2.14022e-82
ENSG00000153551	CMTM7	1.659	3.82553e-14
ENSG00000225855	RUSC1-AS1	1.659	2.19083e-05
ENSG00000227158	None	1.659	0.00265224
ENSG00000196372	ASB13	1.658	1.71431e-16
ENSG00000273604	EPOP	1.658	5.3899e-05
ENSG00000166292	TMEM100	1.657	0.00359767
ENSG00000103067	ESRP2	1.656	0.0182449
ENSG00000286677	None	1.656	0.00409139
ENSG00000169116	PARM1	1.655	4.21008e-05
ENSG00000221968	FADS3	1.655	1.04461e-08
ENSG00000169599	NFU1	1.651	1.00745e-18
ENSG00000134480	CCNH	1.648	2.66827e-30
ENSG00000124215	CDH26	1.644	0.0409659
ENSG00000206190	ATP10A	1.644	3.77781e-09
ENSG00000169814	BTD	1.642	1.18872e-09
ENSG00000135617	PRADC1	1.641	3.22577e-10
ENSG00000138018	SELENOI	1.641	1.12512e-09
ENSG00000156735	BAG4	1.641	1.32074e-18
ENSG00000162433	AK4	1.641	1.62956e-14
ENSG00000114841	DNAH1	1.64	1.49996e-09
ENSG00000186260	MRTFB	1.64	3.88539e-17
ENSG00000210164	MT-TG	1.639	0.000407536
ENSG00000286886	None	1.639	0.0489342
ENSG00000132840	BHMT2	1.638	4.78397e-09
ENSG00000140403	DNAJA4	1.637	1.05259e-05
ENSG00000119227	PIGZ	1.636	1.85866e-16
ENSG00000141385	AFG3L2	1.636	2.91418e-35
ENSG00000197043	ANXA6	1.636	2.06114e-16
ENSG00000198899	MT-ATP6	1.632	1.06269e-09
ENSG00000232640	None	1.632	0.0238437
ENSG00000160685	ZBTB7B	1.631	1.97439e-08
ENSG00000255284	GATD1-DT	1.629	4.33175e-07
ENSG00000245532	NEAT1	1.627	7.07722e-05
ENSG00000287222	None	1.627	1.28442e-14
ENSG00000050426	LETMD1	1.626	3.3972e-14
ENSG00000165355	FBXO33	1.625	1.74409e-26
ENSG00000263235	None	1.625	0.0491021
ENSG00000287733	None	1.621	0.0168442
ENSG00000103876	FAH	1.617	3.52907e-18
ENSG00000103994	ZNF106	1.617	4.12723e-21
ENSG00000188959	C9orf152	1.617	0.0168987
ENSG00000225151	GOLGA2P7	1.616	0.0160081
ENSG00000142599	RERE	1.613	3.76775e-09
ENSG00000196220	SRGAP3	1.613	1.6659e-07
ENSG00000286760	None	1.613	2.66298e-10
ENSG00000162191	UBXN1	1.611	4.60635e-06
ENSG00000077044	DGKD	1.61	2.76978e-12
ENSG00000082397	EPB41L3	1.61	3.53903e-12
ENSG00000113441	LNPEP	1.61	1.57359e-10
ENSG00000179532	DNHD1	1.609	3.04268e-10
ENSG00000126391	FRMD8	1.606	4.46513e-16
ENSG00000160408	ST6GALNAC6	1.606	1.56254e-05
ENSG00000175538	KCNE3	1.606	7.41511e-07
ENSG00000237813	None	1.606	1.91419e-05
ENSG00000164070	HSPA4L	1.605	6.70416e-14
ENSG00000179604	CDC42EP4	1.605	2.72276e-08
ENSG00000187231	SESTD1	1.605	2.50483e-46
ENSG00000112425	EPM2A	1.604	9.79362e-28
ENSG00000124249	KCNK15	1.604	9.46969e-11
ENSG00000177600	RPLP2	1.604	9.04372e-05
ENSG00000287978	None	1.603	0.000813733
ENSG00000196951	SCOC-AS1	1.601	0.00221705
ENSG00000127884	ECHS1	1.599	6.14582e-17
ENSG00000243243	None	1.596	0.000191334
ENSG00000065060	BLTP3A	1.594	1.02341e-32
ENSG00000150764	DIXDC1	1.594	1.23115e-15
ENSG00000168061	SAC3D1	1.594	2.34223e-06
ENSG00000176597	B3GNT5	1.594	2.9584e-08
ENSG00000188315	C3orf62	1.593	6.98334e-09
ENSG00000253327	RAD21-AS1	1.593	1.39941e-06
ENSG00000280426	None	1.593	0.0421948
ENSG00000065183	WDR3	1.592	5.18474e-22
ENSG00000198712	MT-CO2	1.592	3.94904e-13
ENSG00000041515	MYO16	1.591	0.0309076
ENSG00000179091	CYC1	1.591	5.52463e-13
ENSG00000211454	AKR7L	1.591	0.00554174
ENSG00000260285	TRMT61A-DT	1.591	0.000108586
ENSG00000228463	None	1.59	0.00132859
ENSG00000182810	DDX28	1.589	3.14073e-09
ENSG00000270170	NCBP2AS2	1.588	1.69471e-07
ENSG00000186106	ANKRD46	1.587	1.16311e-18
ENSG00000196544	BORCS6	1.587	0.000596479
ENSG00000086544	ITPKC	1.586	1.75461e-23
ENSG00000091140	DLD	1.586	2.39942e-28
ENSG00000138449	SLC40A1	1.586	0.013509
ENSG00000138073	PREB	1.584	9.79732e-12
ENSG00000160211	G6PD	1.582	7.50288e-08
ENSG00000256073	URB1-AS1	1.582	2.39476e-06
ENSG00000286492	None	1.582	0.00162219
ENSG00000269481	None	1.581	5.81279e-05
ENSG00000171617	ENC1	1.578	0.000200778
ENSG00000230185	HSDL2-AS1	1.577	0.0269863
ENSG00000125457	MIF4GD	1.575	2.63673e-09
ENSG00000221963	APOL6	1.573	0.00016224
ENSG00000107742	SPOCK2	1.572	0.000460603
ENSG00000109066	TMEM104	1.57	1.97474e-08
ENSG00000165121	None	1.57	8.55166e-10
ENSG00000166896	ATP23	1.569	5.31749e-05
ENSG00000008130	NADK	1.568	4.50979e-19
ENSG00000149256	TENM4	1.567	0.000494305
ENSG00000215912	TTC34	1.566	0.0187873
ENSG00000141295	SCRN2	1.565	7.37253e-06
ENSG00000163528	CHCHD4	1.565	3.15438e-28
ENSG00000188807	TMEM201	1.564	1.13722e-07
ENSG00000072042	RDH11	1.56	3.10425e-32
ENSG00000151474	FRMD4A	1.56	0.000235255
ENSG00000165209	STRBP	1.56	0.000225424
ENSG00000234327	ZNF232-AS1	1.56	0.00142605
ENSG00000248557	METTL5P2	1.56	0.0471408
ENSG00000077254	USP33	1.559	5.17259e-20
ENSG00000100116	GCAT	1.559	8.33338e-06
ENSG00000229161	TCP1P1	1.559	0.0154809
ENSG00000251348	HSPD1P11	1.559	0.00902487
ENSG00000005810	MYCBP2	1.557	2.20858e-10
ENSG00000154814	OXNAD1	1.553	3.54513e-23
ENSG00000255135	EMSY-DT	1.553	1.36162e-19
ENSG00000005022	SLC25A5	1.552	5.0945e-17
ENSG00000105135	ILVBL	1.552	1.49131e-08
ENSG00000104549	SQLE	1.55	1.89305e-17
ENSG00000186792	HYAL3	1.55	7.82214e-07
ENSG00000128694	OSGEPL1	1.549	3.27644e-23
ENSG00000279407	None	1.549	8.15776e-06
ENSG00000197119	SLC25A29	1.548	0.000105403
ENSG00000134255	CEPT1	1.545	9.37484e-20
ENSG00000213839	TMX2P1	1.544	1.56557e-05
ENSG00000288538	None	1.544	0.000240046
ENSG00000241878	PISD	1.543	8.45286e-18
ENSG00000136854	STXBP1	1.542	1.25224e-14
ENSG00000173065	FAM222B	1.542	1.6061e-14
ENSG00000180385	EMC3-AS1	1.541	1.36158e-06
ENSG00000163541	SUCLG1	1.54	1.37562e-18
ENSG00000165175	MID1IP1	1.54	2.11605e-09
ENSG00000280099	None	1.54	3.64208e-07
ENSG00000238278	ALG1L6P	1.539	8.79605e-09
ENSG00000140905	GCSH	1.538	0.011552
ENSG00000091262	ABCC6	1.537	0.00262625
ENSG00000151498	ACAD8	1.537	1.65101e-23
ENSG00000126602	TRAP1	1.536	1.724e-10
ENSG00000159023	EPB41	1.536	5.79113e-19
ENSG00000262580	None	1.535	0.010296
ENSG00000270906	MTND4P35	1.534	0.0117004
ENSG00000100304	TTLL12	1.533	1.90072e-07
ENSG00000228172	None	1.532	9.91261e-05
ENSG00000275183	LENG9	1.529	0.000678502
ENSG00000100285	NEFH	1.528	0.00412698
ENSG00000109929	SC5D	1.528	1.74878e-11
ENSG00000151136	ABTB3	1.528	0.0039309
ENSG00000243696	None	1.528	0.00748346
ENSG00000253716	MINCR	1.528	3.11112e-08
ENSG00000134318	ROCK2	1.526	3.84617e-08
ENSG00000175449	RFESD	1.526	0.000470604
ENSG00000223704	LINC01422	1.526	0.000331401
ENSG00000173698	ADGRG2	1.525	0.00144752
ENSG00000074855	ANO8	1.524	5.57844e-08
ENSG00000149089	APIP	1.524	3.29388e-28
ENSG00000279602	None	1.524	0.00389525
ENSG00000101986	ABCD1	1.522	5.62852e-05
ENSG00000102349	KLF8	1.522	0.000982553
ENSG00000163701	IL17RE	1.52	0.00164618
ENSG00000109501	WFS1	1.517	1.84224e-08
ENSG00000276223	None	1.517	0.019615
ENSG00000085721	RRN3	1.515	2.44368e-36
ENSG00000147912	FBXO10	1.515	1.75233e-13
ENSG00000113328	CCNG1	1.512	5.4611e-13
ENSG00000174899	SLC66A1L	1.512	1.46715e-09
ENSG00000180525	DIP2C-AS1	1.512	0.0144307
ENSG00000092607	TBX15	1.51	6.69051e-17
ENSG00000106554	CHCHD3	1.51	1.50486e-16
ENSG00000179152	TCAIM	1.51	1.35353e-26
ENSG00000164061	BSN	1.508	1.95314e-06
ENSG00000164741	DLC1	1.508	1.14549e-09
ENSG00000033327	GAB2	1.507	8.05648e-07
ENSG00000060971	ACAA1	1.507	1.38908e-14
ENSG00000157193	LRP8	1.507	2.60516e-09
ENSG00000168917	SLC35G2	1.507	7.54181e-17
ENSG00000099814	CEP170B	1.505	1.55896e-05
ENSG00000130304	SLC27A1	1.505	7.57304e-08
ENSG00000214212	C19orf38	1.505	0.0262608
ENSG00000059377	TBXAS1	1.504	0.000285494
ENSG00000267397	None	1.504	0.0258697
ENSG00000159086	PAXBP1	1.503	1.30242e-11
ENSG00000156232	WHAMM	1.502	2.2839e-25
ENSG00000248487	ABHD14A	1.502	1.15688e-07
ENSG00000188732	FAM221A	1.5	0.0113443
ENSG00000172508	CARNS1	1.499	0.0040164
ENSG00000196208	GREB1	1.499	0.00197059
ENSG00000136997	MYC	1.497	4.13639e-07
ENSG00000270344	POC1B-AS1	1.497	1.7174e-07
ENSG00000277399	GPR179	1.497	0.0123874
ENSG00000283297	TEX52	1.497	0.0157123
ENSG00000166411	IDH3A	1.496	1.14756e-35
ENSG00000167280	ENGASE	1.496	1.27512e-06
ENSG00000225697	SLC26A6	1.496	2.70631e-05
ENSG00000124406	ATP8A1	1.495	0.00160338
ENSG00000144381	HSPD1	1.495	1.11e-22
ENSG00000248932	COPB2-DT	1.495	9.05534e-06
ENSG00000147400	CETN2	1.494	4.01659e-15
ENSG00000276805	None	1.494	1.47639e-05
ENSG00000251322	SHANK3	1.493	5.01206e-05
ENSG00000129691	ASH2L	1.492	2.56648e-33
ENSG00000187068	C3orf70	1.491	6.20183e-05
ENSG00000083123	BCKDHB	1.49	9.31332e-12
ENSG00000143443	C1orf56	1.49	1.19616e-06
ENSG00000155085	AK9	1.489	3.52905e-09
ENSG00000048162	NOP16	1.488	2.41761e-15
ENSG00000158882	TOMM40L	1.488	3.2781e-27
ENSG00000170634	ACYP2	1.488	5.34031e-10
ENSG00000197386	HTT	1.487	6.00451e-22
ENSG00000069020	MAST4	1.486	2.02519e-11
ENSG00000054793	ATP9A	1.485	8.88555e-13
ENSG00000106853	PTGR1	1.485	3.47923e-25
ENSG00000175602	CCDC85B	1.481	0.00880142
ENSG00000248712	CCDC153	1.481	0.00122211
ENSG00000138032	PPM1B	1.479	4.2817e-22
ENSG00000224831	TMEM183BP	1.479	0.0294801
ENSG00000105426	PTPRS	1.478	5.7654e-09
[truncated: 8,532 more rows]

## Sheet: D15-LG vs D9-LG
Gene ID	Gene Name	Log2FC	FDR
ENSG00000012223	LTF	9.901	2.90063e-10
ENSG00000125414	MYH2	9.116	1.89408e-16
ENSG00000164434	FABP7	9.089	5.46372e-113
ENSG00000176771	NCKAP5	8.802	3.47877e-15
ENSG00000106819	ASPN	8.597	2.21415e-34
ENSG00000155629	PIK3AP1	8.431	8.56996e-12
ENSG00000164283	ESM1	8.285	3.92551e-13
ENSG00000138347	MYPN	8.239	1.25707e-10
ENSG00000103888	CEMIP	8.2	1.01885e-159
ENSG00000142583	SLC2A5	8.181	6.59922e-66
ENSG00000019169	MARCO	8.156	2.86617e-49
ENSG00000163814	CDCP1	8.035	3.56763e-14
ENSG00000221852	KRTAP1-5	7.832	8.91097e-11
ENSG00000258231	None	7.815	6.82332e-12
ENSG00000148677	ANKRD1	7.774	1.12608e-20
ENSG00000166396	SERPINB7	7.74	3.94008e-28
ENSG00000261039	LINC02544	7.634	5.62154e-10
ENSG00000212724	KRTAP2-3	7.524	2.10756e-10
ENSG00000127472	PLA2G5	7.456	9.17389e-12
ENSG00000134242	PTPN22	7.249	1.84273e-37
ENSG00000171509	RXFP1	7.24	1.79601e-07
ENSG00000169067	ACTBL2	7.21	9.57436e-08
ENSG00000250634	LINC01182	7.198	1.6348e-09
ENSG00000198910	L1CAM	7.061	1.36765e-07
ENSG00000275226	LINC00547	7.037	3.8022e-13
ENSG00000118113	MMP8	7.013	5.62906e-11
ENSG00000287956	None	7.012	2.06786e-09
ENSG00000204941	PSG5	6.94	2.11945e-34
ENSG00000175084	DES	6.928	4.54942e-18
ENSG00000167767	KRT80	6.921	1.29952e-09
ENSG00000130173	ANGPTL8	6.898	4.80123e-09
ENSG00000171954	CYP4F22	6.857	6.65083e-09
ENSG00000228495	LINC01013	6.854	1.10031e-08
ENSG00000257671	KRT7-AS	6.84	8.74257e-08
ENSG00000163823	CCR1	6.832	1.98352e-06
ENSG00000181374	CCL13	6.738	3.58871e-08
ENSG00000259091	LINC00517	6.734	1.40557e-08
ENSG00000171345	KRT19	6.715	5.0169e-21
ENSG00000287008	None	6.714	5.21297e-09
ENSG00000232759	STEAP1B-AS1	6.652	7.38065e-08
ENSG00000258754	LINC01579	6.625	9.39058e-08
ENSG00000144063	MALL	6.573	5.64986e-11
ENSG00000184922	FMNL1	6.471	2.45844e-16
ENSG00000241722	RPL36AP23	6.418	7.21243e-07
ENSG00000156427	FGF18	6.4	4.61307e-07
ENSG00000131737	KRT34	6.387	8.18646e-07
ENSG00000165478	HEPACAM	6.369	7.88607e-08
ENSG00000225166	None	6.367	2.25712e-07
ENSG00000082196	C1QTNF3	6.295	1.56014e-39
ENSG00000286570	None	6.266	5.7899e-07
ENSG00000187173	LCE2A	6.227	1.329e-05
ENSG00000123572	NRK	6.194	1.37581e-08
ENSG00000241956	LINC03000	6.155	1.18484e-07
ENSG00000259134	LINC00924	6.131	1.515e-05
ENSG00000166897	ELFN2	6.114	5.94506e-11
ENSG00000169436	COL22A1	6.102	8.78941e-06
ENSG00000248698	LINC01085	6.097	1.20755e-11
ENSG00000166448	TMEM130	6.086	8.54382e-14
ENSG00000185860	CCDC190	6.086	6.24014e-07
ENSG00000158008	EXTL1	6.073	9.17955e-10
ENSG00000174697	LEP	6.061	4.17572e-09
ENSG00000182261	NLRP10	6.051	9.75066e-28
ENSG00000168334	XIRP1	6.032	1.56235e-06
ENSG00000180871	CXCR2	6.031	2.03494e-06
ENSG00000198759	EGFL6	6.023	1.19691e-05
ENSG00000111452	ADGRD1	5.977	1.26734e-16
ENSG00000107159	CA9	5.973	8.29636e-08
ENSG00000154864	PIEZO2	5.935	7.63445e-19
ENSG00000101251	SEL1L2	5.912	2.77035e-06
ENSG00000244067	GSTA2	5.896	2.28515e-06
ENSG00000255202	None	5.86	3.46342e-07
ENSG00000223813	PRR15-DT	5.852	3.23751e-06
ENSG00000154175	ABI3BP	5.826	2.94348e-44
ENSG00000137463	MGARP	5.823	6.07455e-08
ENSG00000068831	RASGRP2	5.821	1.51827e-05
ENSG00000239332	LINC01119	5.798	1.96302e-21
ENSG00000285914	None	5.784	1.528e-05
ENSG00000105989	WNT2	5.77	1.13037e-27
ENSG00000244062	ACSL3P1	5.768	6.72537e-19
ENSG00000109061	MYH1	5.75	5.39204e-12
ENSG00000171346	KRT15	5.745	2.29442e-06
ENSG00000250038	None	5.731	1.22527e-05
ENSG00000139874	SSTR1	5.715	1.19214e-12
ENSG00000233308	OSTN-AS1	5.714	7.42359e-06
ENSG00000133048	CHI3L1	5.705	2.54326e-10
ENSG00000225790	None	5.705	5.88232e-10
ENSG00000229720	None	5.697	2.36116e-06
ENSG00000186297	GABRA5	5.684	5.47499e-06
ENSG00000287544	None	5.67	1.40831e-05
ENSG00000060718	COL11A1	5.661	1.11026e-15
ENSG00000145681	HAPLN1	5.644	4.76403e-05
ENSG00000272975	MYHAS	5.637	1.47821e-06
ENSG00000240583	AQP1	5.621	2.52992e-13
ENSG00000180914	OXTR	5.612	2.14121e-23
ENSG00000249984	None	5.606	7.38684e-06
ENSG00000154133	ROBO4	5.604	2.41375e-08
ENSG00000132465	JCHAIN	5.586	4.6289e-07
ENSG00000248491	None	5.583	1.14518e-05
ENSG00000163072	NOSTRIN	5.575	1.73573e-07
ENSG00000173406	DAB1	5.529	1.68968e-22
ENSG00000010327	STAB1	5.528	9.56032e-06
ENSG00000158825	CDA	5.517	1.87524e-07
ENSG00000104368	PLAT	5.51	1.15823e-39
ENSG00000230918	DPP4-DT	5.502	3.97399e-06
ENSG00000091513	TF	5.496	5.76806e-34
ENSG00000120156	TEK	5.47	4.84497e-16
ENSG00000230390	LINC01048	5.457	1.33126e-05
ENSG00000253658	LINC01592	5.448	3.96116e-05
ENSG00000185585	OLFML2A	5.42	1.70001e-18
ENSG00000117152	RGS4	5.406	2.76637e-15
ENSG00000237803	PIRAT1	5.399	5.51074e-06
ENSG00000176532	PRR15	5.394	3.6028e-12
ENSG00000227392	HPN-AS1	5.372	4.58701e-05
ENSG00000136541	ERMN	5.367	1.50533e-05
ENSG00000250748	MSRB3-AS1	5.351	4.45188e-06
ENSG00000249406	None	5.335	6.03143e-12
ENSG00000187492	CDHR4	5.331	2.3404e-05
ENSG00000157445	CACNA2D3	5.33	1.9598e-05
ENSG00000169507	SLC38A11	5.318	4.69071e-05
ENSG00000204540	PSORS1C1	5.316	1.27503e-11
ENSG00000189320	FAM180A	5.315	2.6345e-13
ENSG00000223749	MIR503HG	5.314	7.95165e-14
ENSG00000235750	KIAA0040	5.307	5.59104e-14
ENSG00000120279	MYCT1	5.301	1.39085e-05
ENSG00000101265	RASSF2	5.294	1.7136e-21
ENSG00000172179	PRL	5.293	6.23087e-18
ENSG00000104415	CCN4	5.282	1.48704e-12
ENSG00000188549	CCDC9B	5.277	2.18313e-56
ENSG00000233098	CCDC144NL-AS1	5.274	1.33966e-20
ENSG00000138772	ANXA3	5.271	2.59525e-11
ENSG00000170965	PLAC1	5.262	2.57576e-05
ENSG00000222032	None	5.259	2.12856e-06
ENSG00000236461	None	5.251	2.68348e-05
ENSG00000182901	RGS7	5.246	4.16594e-07
ENSG00000066248	NGEF	5.236	2.88679e-07
ENSG00000144583	MARCHF4	5.236	1.46658e-57
ENSG00000153446	C16orf89	5.226	1.6795e-14
ENSG00000064205	CCN5	5.223	6.23844e-15
ENSG00000166473	PKD1L2	5.22	4.1333e-09
ENSG00000160013	PTGIR	5.213	4.87835e-18
ENSG00000187398	LUZP2	5.211	3.35297e-06
ENSG00000237989	LINC01679	5.211	2.75718e-09
ENSG00000189334	S100A14	5.21	2.75908e-05
ENSG00000274286	ADRA2B	5.209	9.07304e-05
ENSG00000267325	LINC01415	5.205	5.65651e-08
ENSG00000188596	CFAP54	5.189	1.49978e-06
ENSG00000282943	PSG11-AS1	5.184	2.01164e-05
ENSG00000234147	None	5.18	2.49256e-06
ENSG00000243955	GSTA1	5.18	6.40646e-06
ENSG00000197632	SERPINB2	5.161	7.30716e-22
ENSG00000008517	IL32	5.157	6.18566e-27
ENSG00000238207	None	5.154	0.000112235
ENSG00000081479	LRP2	5.15	0.000132326
ENSG00000167207	NOD2	5.147	8.43984e-05
ENSG00000137745	MMP13	5.136	4.14111e-07
ENSG00000144191	CNGA3	5.136	9.68151e-06
ENSG00000287041	None	5.124	1.05213e-05
ENSG00000273473	None	5.12	1.26077e-06
ENSG00000288714	None	5.12	4.50223e-06
ENSG00000139304	PTPRQ	5.101	4.74498e-20
ENSG00000264370	MIR3125	5.1	3.22612e-05
ENSG00000127329	PTPRB	5.096	2.98272e-14
ENSG00000132321	IQCA1	5.094	4.85179e-05
ENSG00000261573	None	5.084	6.17961e-05
ENSG00000171812	COL8A2	5.071	2.72408e-37
ENSG00000188101	ALOX15P2	5.064	0.000129487
ENSG00000236013	LINC02941	5.059	3.77056e-05
ENSG00000253357	None	5.043	3.52297e-05
ENSG00000285844	KCNQ5-DT	5.028	3.7886e-05
ENSG00000172379	ARNT2	5.014	8.44921e-71
ENSG00000236841	None	5.014	1.66731e-05
ENSG00000162069	BICDL2	5.007	8.69025e-05
ENSG00000204362	LINC02783	5.005	6.9519e-05
ENSG00000258976	None	5.005	4.8278e-06
ENSG00000286739	None	4.991	0.00018589
ENSG00000258955	LINC00519	4.968	8.55992e-05
ENSG00000049249	TNFRSF9	4.967	2.9936e-05
ENSG00000156463	SH3RF2	4.967	6.20128e-12
ENSG00000182389	CACNB4	4.948	2.75364e-36
ENSG00000084674	APOB	4.941	5.8246e-24
ENSG00000286544	None	4.941	0.000180785
ENSG00000130208	APOC1	4.937	6.70292e-48
ENSG00000205002	AARD	4.933	9.96775e-16
ENSG00000141469	SLC14A1	4.928	6.15488e-08
ENSG00000214402	LCNL1	4.919	0.000167104
ENSG00000128285	MCHR1	4.907	8.22092e-05
ENSG00000133110	POSTN	4.905	7.83553e-10
ENSG00000169583	CLIC3	4.898	1.70267e-09
ENSG00000231574	LINC02015	4.882	6.91189e-19
ENSG00000288022	None	4.863	1.60236e-13
ENSG00000235813	None	4.845	4.88231e-05
ENSG00000197506	SLC28A3	4.844	3.95903e-05
ENSG00000231131	LNCAROD	4.837	0.000339986
ENSG00000240476	LINC00973	4.835	5.27084e-06
ENSG00000128606	LRRC17	4.833	1.72206e-21
ENSG00000255364	SMILR	4.829	5.88877e-12
ENSG00000144218	AFF3	4.816	7.80299e-11
ENSG00000106624	AEBP1	4.812	3.51888e-32
ENSG00000130368	MAS1	4.8	0.000115831
ENSG00000241644	INMT	4.8	2.28425e-18
ENSG00000253105	None	4.795	4.8578e-06
ENSG00000223930	None	4.793	2.22381e-16
ENSG00000287516	None	4.785	2.79853e-05
ENSG00000145934	TENM2	4.781	2.89761e-09
ENSG00000117501	MROH9	4.774	0.000104824
ENSG00000165084	C8orf34	4.772	3.25738e-06
ENSG00000178038	ALS2CL	4.772	2.61817e-10
ENSG00000107317	PTGDS	4.759	9.64048e-09
ENSG00000169213	RAB3B	4.751	1.24391e-30
ENSG00000171631	P2RY6	4.745	1.35334e-05
ENSG00000068976	PYGM	4.743	4.01274e-18
ENSG00000236345	SCAT8	4.728	0.000207897
ENSG00000259345	None	4.726	5.61473e-19
ENSG00000248362	None	4.72	0.000169391
ENSG00000196460	RFX8	4.719	1.38413e-14
ENSG00000259278	None	4.719	0.000135777
ENSG00000185499	MUC1	4.716	1.06504e-36
ENSG00000159307	SCUBE1	4.709	0.000124455
ENSG00000272243	None	4.707	9.6221e-06
ENSG00000128510	CPA4	4.701	5.24608e-16
ENSG00000134516	DOCK2	4.69	2.23926e-08
ENSG00000127954	STEAP4	4.684	0.000114418
ENSG00000182575	NXPH3	4.673	1.45619e-24
ENSG00000254480	LINC02749	4.666	0.000508386
ENSG00000188396	DYNLT4	4.665	6.13953e-05
ENSG00000287673	None	4.662	1.96329e-13
ENSG00000154639	CXADR	4.654	5.30619e-06
ENSG00000232949	None	4.644	1.32734e-05
ENSG00000249279	LINC02057	4.642	0.000256701
ENSG00000064787	BCAS1	4.641	0.000205981
ENSG00000234997	LINC02966	4.629	6.23181e-05
ENSG00000233521	LINC01638	4.625	2.96997e-07
ENSG00000183801	OLFML1	4.624	2.46787e-09
ENSG00000226985	LINC01203	4.617	2.24253e-06
ENSG00000164761	TNFRSF11B	4.614	2.0448e-07
ENSG00000099994	SUSD2	4.607	1.02335e-05
ENSG00000127528	KLF2	4.603	1.07694e-14
ENSG00000164879	CA3	4.599	2.6205e-08
ENSG00000233818	CLDN14-AS1	4.598	2.16306e-07
ENSG00000144331	ZNF385B	4.595	1.59138e-07
ENSG00000108688	CCL7	4.581	0.000269219
ENSG00000130762	ARHGEF16	4.578	2.89513e-07
ENSG00000225649	None	4.578	8.65946e-11
ENSG00000162591	MEGF6	4.56	7.88306e-13
ENSG00000187908	DMBT1	4.554	0.000173561
ENSG00000121898	CPXM2	4.544	1.94133e-25
ENSG00000135480	KRT7	4.544	1.15394e-12
ENSG00000235385	LINC02154	4.537	1.34917e-05
ENSG00000178150	ZNF114	4.532	6.64669e-05
ENSG00000160255	ITGB2	4.53	1.31889e-05
ENSG00000211829	TRDC	4.52	4.92197e-08
ENSG00000078098	FAP	4.516	3.33382e-46
ENSG00000136244	IL6	4.512	3.2067e-09
ENSG00000007174	DNAH9	4.511	2.55528e-06
ENSG00000248656	None	4.509	7.18778e-05
ENSG00000286289	None	4.508	1.86305e-05
ENSG00000110076	NRXN2	4.504	1.10482e-08
ENSG00000176406	RIMS2	4.495	7.52443e-16
ENSG00000139269	INHBE	4.491	1.73153e-11
ENSG00000158125	XDH	4.482	6.65963e-05
ENSG00000214407	RDUR	4.478	0.000213698
ENSG00000287101	None	4.475	0.000291051
ENSG00000165474	GJB2	4.473	0.000358377
ENSG00000172399	MYOZ2	4.468	5.17149e-15
ENSG00000238099	LINC01625	4.468	0.000258888
ENSG00000158955	WNT9B	4.467	0.000583588
ENSG00000167642	SPINT2	4.462	0.000153759
ENSG00000231290	APCDD1L-DT	4.45	5.64324e-19
ENSG00000248458	None	4.447	2.30656e-06
ENSG00000169903	TM4SF4	4.432	0.000422629
ENSG00000133055	MYBPH	4.431	0.000475495
ENSG00000236393	LINC03099	4.427	0.000215831
ENSG00000285917	None	4.423	0.000278944
ENSG00000226835	ARHGAP29-AS1	4.42	0.000447306
ENSG00000189108	IL1RAPL2	4.414	0.000348966
ENSG00000106066	CPVL	4.392	0.000382335
ENSG00000284391	None	4.383	0.000132476
ENSG00000132746	ALDH3B2	4.382	4.16715e-06
ENSG00000168685	IL7R	4.375	1.70001e-18
ENSG00000137809	ITGA11	4.372	5.95798e-26
ENSG00000223485	LINC01615	4.369	1.65215e-08
ENSG00000005379	TSPOAP1	4.365	2.95561e-08
ENSG00000110328	GALNT18	4.363	1.83956e-11
ENSG00000245522	LINC02709	4.351	1.44044e-18
ENSG00000139780	METTL21C	4.338	7.46115e-05
ENSG00000157368	IL34	4.33	9.37061e-07
ENSG00000139155	SLCO1C1	4.32	0.000517915
ENSG00000232328	None	4.302	3.19584e-26
ENSG00000230479	LNCTSI	4.299	1.10235e-06
ENSG00000283473	FAM240A	4.291	0.000822731
ENSG00000259072	None	4.285	0.000417624
ENSG00000253414	LINC01605	4.282	6.88196e-05
ENSG00000226053	LINC01776	4.267	0.000241593
ENSG00000169247	SH3TC2	4.26	8.41329e-13
ENSG00000144596	GRIP2	4.256	1.73686e-05
ENSG00000259772	LINC03034	4.255	0.000613223
ENSG00000173077	DELEC1	4.252	4.18283e-11
ENSG00000233079	LINC01755	4.251	0.000732986
ENSG00000213654	GPSM3	4.247	4.72117e-13
ENSG00000171951	SCG2	4.24	7.04657e-15
ENSG00000153002	CPB1	4.239	2.31473e-16
ENSG00000286013	None	4.239	7.75141e-14
ENSG00000235978	None	4.226	0.000242231
ENSG00000172367	NHERF4	4.215	0.000858756
ENSG00000123500	COL10A1	4.214	2.97461e-11
ENSG00000143847	PPFIA4	4.21	5.65651e-08
ENSG00000254703	SENCR	4.208	0.000398674
ENSG00000111057	KRT18	4.207	8.04448e-07
ENSG00000233395	LINC00841	4.207	0.000623453
ENSG00000132563	REEP2	4.206	7.06915e-22
ENSG00000205403	CFI	4.206	1.48165e-07
ENSG00000002933	TMEM176A	4.182	0.000611012
ENSG00000148942	SLC5A12	4.176	0.000253453
ENSG00000233117	LINC00702	4.173	2.10934e-33
ENSG00000223811	None	4.169	0.000456675
ENSG00000136542	GALNT5	4.167	1.83772e-25
ENSG00000086991	NOX4	4.166	6.80215e-10
ENSG00000244464	None	4.166	0.000833883
ENSG00000197046	SIGLEC15	4.154	3.02419e-05
ENSG00000287543	None	4.154	5.24979e-13
ENSG00000251320	None	4.153	1.85581e-06
ENSG00000287470	None	4.141	0.000607573
ENSG00000156689	GLYATL2	4.133	0.000545617
ENSG00000174600	CMKLR1	4.131	1.54677e-11
ENSG00000214553	LRRC37A11P	4.131	0.000812775
ENSG00000054938	CHRDL2	4.13	8.62359e-05
ENSG00000207725	MIR222	4.122	0.000153937
ENSG00000154678	PDE1C	4.109	2.92809e-39
ENSG00000268894	PLCE1-AS1	4.108	2.89053e-08
ENSG00000261121	LINC02473	4.095	0.000924614
ENSG00000180739	S1PR5	4.09	0.000620581
ENSG00000138131	LOXL4	4.086	5.67416e-39
ENSG00000170579	DLGAP1	4.086	5.1332e-06
ENSG00000178445	GLDC	4.082	0.000339255
ENSG00000282849	None	4.082	1.05477e-06
ENSG00000183644	HOATZ	4.078	0.000504157
ENSG00000041982	TNC	4.072	4.77536e-32
ENSG00000175746	LINC02915	4.067	0.000746521
ENSG00000196092	PAX5	4.065	1.27633e-07
ENSG00000172927	MYEOV	4.064	7.38987e-12
ENSG00000188112	C6orf132	4.06	7.44737e-37
ENSG00000281641	SAMD12-AS1	4.059	0.000766958
ENSG00000224982	TMEM233	4.057	1.60445e-06
ENSG00000010932	FMO1	4.053	6.35918e-11
ENSG00000142627	EPHA2	4.052	1.7181e-08
ENSG00000255282	WTAPP1	4.047	1.94429e-08
ENSG00000080293	SCTR	4.046	0.000540147
ENSG00000125730	C3	4.045	2.22315e-22
ENSG00000254300	LINC01111	4.043	2.78918e-09
ENSG00000164161	HHIP	4.038	1.69836e-07
ENSG00000156265	MAP3K7CL	4.033	8.85173e-42
ENSG00000267121	FMNL1-DT	4.032	0.000571011
ENSG00000226965	None	4.029	0.000111032
ENSG00000233860	SHROOM3-AS1	4.029	1.19849e-05
ENSG00000087237	CETP	4.024	0.000518253
ENSG00000132031	MATN3	4.018	7.59952e-10
ENSG00000109424	UCP1	4.011	2.67521e-07
ENSG00000133392	MYH11	4.002	7.40478e-05
ENSG00000157765	SLC34A2	4.001	0.000976191
ENSG00000280587	LINC01348	3.995	5.56929e-07
ENSG00000176435	CLEC14A	3.993	4.75337e-07
ENSG00000186335	SLC36A2	3.993	0.000730662
ENSG00000134986	NREP	3.989	1.03542e-37
ENSG00000137699	TRIM29	3.983	7.25245e-05
ENSG00000225096	None	3.977	0.00079619
ENSG00000169933	FRMPD4	3.975	2.65748e-16
ENSG00000287534	None	3.97	2.53443e-05
ENSG00000184584	STING1	3.965	4.68972e-34
ENSG00000105707	HPN	3.954	0.000737111
ENSG00000248869	LINC02511	3.936	1.36021e-12
ENSG00000163395	IGFN1	3.935	1.04273e-05
ENSG00000137331	IER3	3.93	1.56235e-06
ENSG00000173391	OLR1	3.918	8.05318e-06
ENSG00000259343	TMC3-AS1	3.915	9.53859e-10
ENSG00000139734	DIAPH3	3.914	1.47871e-40
ENSG00000106823	ECM2	3.906	4.20702e-29
ENSG00000257335	MGAM	3.905	2.281e-05
ENSG00000204397	CARD16	3.901	9.94249e-07
ENSG00000285831	None	3.899	7.93562e-05
ENSG00000108821	COL1A1	3.897	1.91459e-20
ENSG00000081051	AFP	3.894	7.23724e-05
ENSG00000164932	CTHRC1	3.886	2.25895e-31
ENSG00000162692	VCAM1	3.878	1.00813e-06
ENSG00000166104	None	3.878	2.73279e-05
ENSG00000181444	ZNF467	3.873	4.65328e-09
ENSG00000107593	PKD2L1	3.872	2.39765e-11
ENSG00000104213	PDGFRL	3.866	7.17058e-07
ENSG00000050165	DKK3	3.864	4.83418e-08
ENSG00000180287	PLD5	3.863	7.41172e-05
ENSG00000267582	None	3.863	0.00109298
ENSG00000232774	LINC03033	3.86	1.13289e-10
ENSG00000147255	IGSF1	3.853	0.00106858
ENSG00000165072	MAMDC2	3.852	1.41417e-11
ENSG00000164122	ASB5	3.851	6.79135e-06
ENSG00000151418	ATP6V1G3	3.85	0.000627433
ENSG00000222022	None	3.85	0.000921143
ENSG00000147573	TRIM55	3.848	1.17708e-05
ENSG00000157766	ACAN	3.848	5.218e-05
ENSG00000188015	S100A3	3.844	9.00711e-09
ENSG00000229373	LINC00452	3.818	1.07562e-07
ENSG00000149090	PAMR1	3.814	4.09831e-15
ENSG00000113578	FGF1	3.809	3.01169e-42
ENSG00000186439	TRDN	3.805	0.00100401
ENSG00000149596	JPH2	3.804	3.54875e-06
ENSG00000167613	LAIR1	3.804	1.60866e-53
ENSG00000138623	SEMA7A	3.803	6.05123e-18
ENSG00000215915	ATAD3C	3.802	0.000630356
ENSG00000138311	ZNF365	3.801	6.76491e-10
ENSG00000146197	SCUBE3	3.798	6.80103e-11
ENSG00000254987	None	3.796	7.50649e-06
ENSG00000175183	CSRP2	3.793	4.58746e-34
ENSG00000144810	COL8A1	3.792	2.23586e-08
ENSG00000267257	None	3.79	1.48054e-07
ENSG00000168743	NPNT	3.785	6.18763e-06
ENSG00000267577	DNAAF3-AS1	3.776	0.000789784
ENSG00000128408	RIBC2	3.775	0.00120616
ENSG00000101842	VSIG1	3.773	0.00146336
ENSG00000168497	CAVIN2	3.772	1.70312e-31
ENSG00000187800	PEAR1	3.771	3.06487e-07
ENSG00000137960	GIPC2	3.769	4.41345e-12
ENSG00000135299	ANKRD6	3.764	1.81484e-11
ENSG00000129009	ISLR	3.761	2.3088e-26
ENSG00000135451	TROAP	3.761	2.73577e-10
ENSG00000147166	ITGB1BP2	3.753	5.52288e-06
ENSG00000102445	RUBCNL	3.748	1.91327e-10
ENSG00000213626	LBH	3.743	1.05681e-06
ENSG00000230333	None	3.741	3.5147e-12
ENSG00000162630	B3GALT2	3.738	1.70315e-10
ENSG00000018236	CNTN1	3.736	0.0003283
ENSG00000181634	TNFSF15	3.732	0.00079619
ENSG00000121858	TNFSF10	3.73	1.45992e-07
ENSG00000227825	SLC9A7P1	3.729	2.35691e-12
ENSG00000183248	PRR36	3.728	2.45726e-06
ENSG00000223731	SUPT20HL1	3.724	0.00152829
ENSG00000136999	CCN3	3.723	5.04408e-06
ENSG00000248187	None	3.717	8.04387e-24
ENSG00000224116	INHBA-AS1	3.715	0.00022109
ENSG00000159251	ACTC1	3.711	0.000472396
ENSG00000181885	CLDN7	3.708	1.47914e-08
ENSG00000162105	SHANK2	3.702	7.00086e-06
ENSG00000106366	SERPINE1	3.701	1.80479e-13
ENSG00000198768	APCDD1L	3.698	2.59837e-14
ENSG00000248890	HHIP-AS1	3.697	1.54473e-07
ENSG00000174370	KCNJ5-AS1	3.691	4.30175e-08
ENSG00000128655	PDE11A	3.689	1.88722e-13
ENSG00000214376	VSTM5	3.686	0.000131704
ENSG00000270069	MIR222HG	3.678	2.54319e-18
ENSG00000167900	TK1	3.677	7.5702e-13
ENSG00000196376	SLC35F1	3.676	0.00182304
ENSG00000157570	TSPAN18	3.675	2.53279e-17
ENSG00000151790	TDO2	3.674	9.09229e-06
ENSG00000197467	COL13A1	3.673	4.73984e-17
ENSG00000172548	NIPAL4	3.671	0.00179952
ENSG00000178772	CPN2	3.671	0.00145104
ENSG00000250041	None	3.669	7.84506e-05
ENSG00000255400	LINC02989	3.669	0.00181514
ENSG00000242147	LASTR	3.667	0.00149308
ENSG00000010438	PRSS3	3.665	4.90049e-07
ENSG00000233581	None	3.665	0.00151842
ENSG00000156466	GDF6	3.664	3.18871e-08
ENSG00000168427	KLHL30	3.653	0.0017586
ENSG00000139278	GLIPR1	3.652	9.05683e-26
ENSG00000168918	INPP5D	3.65	0.00120409
ENSG00000184838	PRR16	3.65	4.3107e-26
ENSG00000079841	RIMS1	3.648	2.57409e-26
ENSG00000163898	LIPH	3.648	0.0018157
ENSG00000162989	KCNJ3	3.642	0.000732741
ENSG00000136153	LMO7	3.638	4.42696e-28
ENSG00000115414	FN1	3.624	6.33692e-33
ENSG00000229116	None	3.622	0.000410049
ENSG00000164483	SAMD3	3.611	2.11689e-12
ENSG00000262061	RPH3AL-AS1	3.61	0.00167951
ENSG00000246859	STARD4-AS1	3.607	9.53006e-16
ENSG00000130176	CNN1	3.605	2.92518e-11
ENSG00000224389	C4B	3.605	3.02593e-06
ENSG00000224621	None	3.603	0.00184527
ENSG00000287014	None	3.6	0.00194471
ENSG00000179542	SLITRK4	3.597	1.37067e-08
ENSG00000276107	THBS1-IT1	3.596	4.51399e-06
ENSG00000126010	GRPR	3.594	0.000216864
ENSG00000224646	RPS28P5	3.593	0.0001225
ENSG00000287223	None	3.586	0.00132871
ENSG00000187720	THSD4	3.581	2.01641e-17
ENSG00000247095	MIR210HG	3.578	1.48884e-08
ENSG00000115363	EVA1A	3.575	2.55588e-15
ENSG00000183346	CABCOCO1	3.575	0.00185643
ENSG00000172061	LRRC15	3.568	8.79473e-06
ENSG00000186458	DEFB132	3.568	2.03973e-11
ENSG00000161381	PLXDC1	3.566	2.25464e-07
ENSG00000274565	None	3.563	1.24358e-11
ENSG00000164694	FNDC1	3.562	1.77454e-11
ENSG00000262003	None	3.559	2.91435e-07
ENSG00000225362	CT62	3.556	0.00164539
ENSG00000166923	GREM1	3.547	6.1288e-16
ENSG00000028277	POU2F2	3.545	2.0769e-14
ENSG00000132874	SLC14A2	3.545	1.05466e-06
ENSG00000171798	KNDC1	3.545	0.00223052
ENSG00000266968	None	3.542	2.72469e-05
ENSG00000005381	MPO	3.541	0.00199055
ENSG00000038295	TLL1	3.534	6.62448e-05
ENSG00000102466	FGF14	3.531	3.30571e-25
ENSG00000106809	OGN	3.531	1.80243e-09
ENSG00000257859	CASC18	3.53	0.00212687
ENSG00000170681	CAVIN4	3.528	3.64167e-07
ENSG00000143127	ITGA10	3.526	5.64053e-13
ENSG00000276043	UHRF1	3.523	6.72537e-19
ENSG00000272168	CASC15	3.519	9.59383e-16
ENSG00000163815	CLEC3B	3.517	0.000576308
ENSG00000183615	FAM167B	3.517	8.36444e-07
ENSG00000261553	None	3.516	1.60076e-10
ENSG00000039537	C6	3.511	5.76806e-34
ENSG00000207870	MIR221	3.511	2.84972e-10
ENSG00000165949	IFI27	3.508	3.63164e-13
ENSG00000262179	MYMX	3.501	0.000467493
ENSG00000229563	LINC01204	3.499	3.84454e-06
ENSG00000198113	TOR4A	3.493	1.68104e-08
ENSG00000253819	LINC01151	3.491	2.07643e-05
ENSG00000178776	C5orf46	3.488	6.03051e-07
ENSG00000227039	ITGB2-AS1	3.484	0.00184564
ENSG00000229425	None	3.479	1.58459e-09
ENSG00000280241	None	3.478	2.4787e-17
ENSG00000072195	SPEG	3.474	2.22577e-25
ENSG00000244731	C4A	3.472	2.17173e-06
ENSG00000203876	ADD3-AS1	3.471	0.000160818
ENSG00000160191	PDE9A	3.47	0.00222051
ENSG00000157064	NMNAT2	3.469	3.46246e-11
ENSG00000137801	THBS1	3.467	9.51928e-27
ENSG00000168621	GDNF	3.464	1.7777e-07
ENSG00000255002	LINC02324	3.464	0.00163607
ENSG00000179776	CDH5	3.459	0.00264028
ENSG00000168453	HR	3.457	7.9774e-07
ENSG00000124839	RAB17	3.455	0.000114605
ENSG00000106538	RARRES2	3.451	1.01712e-05
ENSG00000110195	FOLR1	3.449	0.000257154
ENSG00000132464	ENAM	3.448	0.00266789
ENSG00000154721	JAM2	3.448	1.13911e-21
ENSG00000247624	CPEB2-DT	3.448	2.91106e-05
ENSG00000184292	TACSTD2	3.447	0.000184728
ENSG00000109452	INPP4B	3.444	3.92804e-22
ENSG00000130055	GDPD2	3.427	0.00112127
ENSG00000225756	DBH-AS1	3.427	0.00125059
ENSG00000112186	CAP2	3.42	5.48909e-15
ENSG00000137573	SULF1	3.42	7.26273e-13
ENSG00000263176	None	3.418	0.000752941
ENSG00000181577	LINC03040	3.417	0.00255362
ENSG00000172137	CALB2	3.415	2.15334e-09
ENSG00000138771	SHROOM3	3.414	5.95566e-16
ENSG00000164106	SCRG1	3.408	5.50266e-09
ENSG00000088340	FER1L4	3.406	4.77794e-08
ENSG00000064886	CHI3L2	3.405	1.29659e-10
ENSG00000186314	PRELID2	3.403	5.84915e-17
ENSG00000224940	PRRT4	3.402	7.57223e-14
ENSG00000254951	None	3.398	0.00279859
ENSG00000180139	ACTA2-AS1	3.394	2.64635e-05
ENSG00000178031	ADAMTSL1	3.392	2.48998e-16
ENSG00000137831	UACA	3.389	1.52485e-23
ENSG00000260230	FRRS1L	3.389	0.000394154
ENSG00000268941	LINC01711	3.389	0.00246243
ENSG00000109625	CPZ	3.387	0.000460705
ENSG00000249588	None	3.387	0.0028464
ENSG00000103044	HAS3	3.386	1.39091e-11
ENSG00000108405	P2RX1	3.386	0.00262227
ENSG00000248905	FMN1	3.385	1.21193e-08
ENSG00000114805	PLCH1	3.383	0.00109992
ENSG00000286805	None	3.383	4.71663e-14
ENSG00000119681	LTBP2	3.382	1.66886e-16
ENSG00000189367	KIAA0408	3.38	1.26583e-12
ENSG00000279739	None	3.379	0.00259072
ENSG00000164099	PRSS12	3.374	3.94008e-28
ENSG00000150687	PRSS23	3.368	1.61269e-31
ENSG00000197635	DPP4	3.365	1.1669e-11
ENSG00000135373	EHF	3.364	0.00302114
ENSG00000161249	DMKN	3.364	4.21965e-06
ENSG00000214282	KRT8P14	3.36	0.00202848
ENSG00000058085	LAMC2	3.357	1.51894e-12
ENSG00000174325	DIRC1	3.357	4.68439e-06
ENSG00000137975	CLCA2	3.354	3.01074e-06
ENSG00000073910	FRY	3.353	1.80842e-27
ENSG00000104435	STMN2	3.352	0.000401405
ENSG00000112984	KIF20A	3.352	8.6359e-12
ENSG00000267387	None	3.351	0.0021602
ENSG00000267042	None	3.35	0.00233439
ENSG00000189056	RELN	3.348	4.41043e-15
ENSG00000272274	LINC00551	3.348	0.00260227
ENSG00000188869	TMC3	3.343	5.70504e-05
ENSG00000154146	NRGN	3.342	0.00250259
ENSG00000168405	CMAHP	3.34	8.63066e-16
ENSG00000172183	ISG20	3.339	6.07765e-10
ENSG00000235997	LINC01936	3.339	0.00308975
ENSG00000286942	None	3.336	9.73636e-10
ENSG00000186047	DLEU7	3.333	0.0032553
ENSG00000122877	EGR2	3.332	2.5922e-08
ENSG00000198542	ITGBL1	3.331	6.51363e-29
ENSG00000141526	SLC16A3	3.328	2.3257e-13
ENSG00000143320	CRABP2	3.328	4.4513e-11
ENSG00000066056	TIE1	3.327	0.00308474
ENSG00000164265	SCGB3A2	3.325	0.00300685
ENSG00000254854	NECTIN1-DT	3.325	0.00250439
ENSG00000197826	CFAP299	3.319	0.000151099
ENSG00000222035	KIAA2012-AS1	3.314	9.77674e-05
ENSG00000196639	HRH1	3.307	1.37786e-14
ENSG00000143196	DPT	3.3	1.00928e-05
ENSG00000232855	None	3.299	3.68667e-06
ENSG00000197410	DCHS2	3.296	2.0164e-10
ENSG00000091262	ABCC6	3.295	5.87358e-12
ENSG00000169495	HTRA4	3.29	0.00235383
ENSG00000178531	CTXN1	3.286	0.000332265
ENSG00000213186	TRIM59	3.286	2.58445e-17
ENSG00000143369	ECM1	3.283	6.86231e-17
ENSG00000267313	KC6	3.281	0.00281482
ENSG00000223834	None	3.28	0.000264759
ENSG00000226453	LINC02542	3.276	5.25545e-06
ENSG00000101194	SLC17A9	3.272	2.57527e-21
ENSG00000145864	GABRB2	3.268	0.00359876
ENSG00000159640	ACE	3.268	1.16308e-06
ENSG00000183929	DUSP5P1	3.268	1.55159e-06
ENSG00000130528	HRC	3.267	0.000803953
ENSG00000152253	SPC25	3.261	6.39134e-08
ENSG00000175874	CREG2	3.26	0.00283782
ENSG00000160339	FCN2	3.25	0.000449409
ENSG00000179256	SMCO3	3.25	0.00337835
ENSG00000101825	MXRA5	3.249	9.20553e-21
ENSG00000285922	None	3.246	0.00304512
ENSG00000235505	CASP4LP	3.245	0.000257714
ENSG00000270765	GAS2L2	3.245	0.000236317
ENSG00000214193	SH3D21	3.244	5.8226e-27
ENSG00000160161	CILP2	3.242	2.24292e-07
ENSG00000158683	PKD1L1	3.238	0.000121891
ENSG00000168961	LGALS9	3.237	1.20372e-14
ENSG00000166922	SCG5	3.232	9.187e-11
ENSG00000157554	ERG	3.231	2.4526e-06
ENSG00000113083	LOX	3.226	3.71491e-19
ENSG00000166482	MFAP4	3.224	7.26995e-12
ENSG00000115468	EFHD1	3.222	1.99723e-08
ENSG00000244649	LINC02086	3.221	0.000413917
ENSG00000203706	SERTAD4-AS1	3.219	0.00177032
ENSG00000104783	KCNN4	3.203	0.00029981
ENSG00000286423	None	3.203	0.00206946
ENSG00000271167	LINC01109	3.202	1.45106e-06
ENSG00000102048	ASB9	3.197	0.00116959
ENSG00000129521	EGLN3	3.197	7.50371e-05
ENSG00000163145	C1QTNF7	3.196	1.60792e-09
ENSG00000184451	CCR10	3.19	8.0781e-09
ENSG00000148655	LRMDA	3.189	1.6869e-07
ENSG00000228509	None	3.185	2.49256e-06
ENSG00000021645	NRXN3	3.181	1.04891e-05
ENSG00000091879	ANGPT2	3.18	5.04101e-06
ENSG00000102755	FLT1	3.175	1.56856e-12
ENSG00000182667	NTM	3.173	1.22443e-10
ENSG00000143768	LEFTY2	3.17	0.00410635
ENSG00000278338	VWA8-AS1	3.17	0.0001225
ENSG00000286863	None	3.169	0.00275757
ENSG00000115318	LOXL3	3.168	1.37332e-09
ENSG00000230838	LINC01614	3.166	0.000173645
ENSG00000285090	None	3.163	1.09535e-19
ENSG00000162383	SLC1A7	3.161	2.41582e-07
ENSG00000139629	GALNT6	3.16	1.43426e-10
ENSG00000240386	LCE1F	3.16	0.0038249
ENSG00000112183	RBM24	3.159	1.27917e-14
ENSG00000090889	KIF4A	3.158	3.27154e-11
ENSG00000274376	ADAMTS7P1	3.156	0.00348162
ENSG00000167771	RCOR2	3.151	5.26526e-11
ENSG00000164692	COL1A2	3.149	3.63079e-35
ENSG00000269680	None	3.148	0.00321858
ENSG00000230435	None	3.145	0.00410983
ENSG00000182329	KIAA2012	3.136	1.16837e-07
ENSG00000181585	TMIE	3.131	0.000941332
ENSG00000160307	S100B	3.13	2.0941e-07
ENSG00000262185	LINC02861	3.129	3.30479e-21
ENSG00000234810	None	3.127	0.000197016
ENSG00000105650	PDE4C	3.126	0.00182304
ENSG00000267530	LINC01836	3.124	7.33598e-05
ENSG00000183111	ARHGEF37	3.119	4.43526e-14
ENSG00000185567	AHNAK2	3.116	6.15526e-11
ENSG00000231233	CFAP58-DT	3.116	0.00375997
ENSG00000179082	LINC02913	3.114	0.000159953
ENSG00000227542	MYO1B-AS1	3.112	5.79658e-05
ENSG00000126787	DLGAP5	3.109	2.63153e-07
ENSG00000136275	PKD1L1-AS1	3.106	0.000356587
ENSG00000250056	LINC01018	3.105	0.00146001
ENSG00000275088	None	3.105	0.000215655
ENSG00000287219	None	3.105	0.00410983
ENSG00000132003	ZSWIM4	3.103	3.68752e-07
ENSG00000173801	JUP	3.102	4.45069e-09
ENSG00000103485	QPRT	3.1	4.9843e-11
ENSG00000171596	NMUR1	3.098	1.66057e-17
ENSG00000257890	None	3.088	0.00404554
ENSG00000080986	NDC80	3.084	1.10749e-11
ENSG00000172020	GAP43	3.076	1.49359e-05
ENSG00000175779	LINC02694	3.076	0.000550662
ENSG00000164484	TMEM200A	3.075	3.43881e-27
ENSG00000227438	COL6A2-DT	3.075	5.56203e-07
ENSG00000140945	CDH13	3.069	1.14316e-07
ENSG00000039068	CDH1	3.068	1.87905e-07
ENSG00000250697	None	3.068	3.61153e-05
ENSG00000157168	NRG1	3.067	1.08772e-13
ENSG00000144230	GPR17	3.066	6.72987e-05
ENSG00000244564	PRICKLE2-DT	3.066	0.00375471
ENSG00000157303	SUSD3	3.065	0.00442988
ENSG00000185271	KLHL33	3.065	7.33697e-05
ENSG00000198099	ADH4	3.061	1.18855e-11
ENSG00000257732	None	3.058	1.45725e-09
ENSG00000197646	PDCD1LG2	3.056	2.05116e-12
ENSG00000118785	SPP1	3.052	4.24454e-05
ENSG00000225509	AIFM1P1	3.052	0.00325114
ENSG00000203883	SOX18	3.049	0.00472258
ENSG00000120217	CD274	3.046	2.02942e-09
ENSG00000100065	CARD10	3.043	4.87686e-08
ENSG00000149451	ADAM33	3.039	1.69278e-08
ENSG00000233517	None	3.039	0.00320434
ENSG00000121281	ADCY7	3.038	6.73419e-17
ENSG00000235831	BHLHE40-AS1	3.038	6.17961e-05
ENSG00000144681	STAC	3.037	3.18017e-24
ENSG00000287119	None	3.037	1.596e-06
ENSG00000168329	CX3CR1	3.036	1.89412e-05
ENSG00000268199	None	3.035	0.00322306
ENSG00000153233	PTPRR	3.034	0.00286611
ENSG00000099957	P2RX6	3.033	1.10482e-08
ENSG00000135919	SERPINE2	3.033	1.09704e-20
ENSG00000108244	KRT23	3.03	0.00271457
ENSG00000127083	OMD	3.03	3.25296e-09
ENSG00000061656	SPAG4	3.028	1.21668e-06
ENSG00000129038	LOXL1	3.028	1.86744e-23
ENSG00000108797	CNTNAP1	3.027	3.19718e-11
ENSG00000280302	None	3.027	0.00421092
ENSG00000082482	KCNK2	3.023	4.57228e-14
ENSG00000078401	EDN1	3.022	3.53061e-07
ENSG00000233695	GAS6-AS1	3.022	4.86672e-17
ENSG00000047936	ROS1	3.016	1.33126e-05
ENSG00000236857	RAP1BP1	3.011	0.00399009
ENSG00000118523	CCN2	3.01	4.80678e-08
ENSG00000025423	HSD17B6	3.006	3.08751e-07
ENSG00000227811	INKA2-AS1	3.004	3.90842e-06
ENSG00000115380	EFEMP1	3	7.65496e-19
ENSG00000236772	None	2.997	0.00355804
ENSG00000163827	LRRC2	2.996	0.000522969
ENSG00000174348	PODN	2.992	1.48553e-18
ENSG00000137501	SYTL2	2.991	1.33547e-13
ENSG00000211825	TRDJ1	2.99	0.00498241
ENSG00000123453	SARDH	2.987	0.00019172
ENSG00000232871	SEC1P	2.986	0.00450935
ENSG00000142149	HUNK	2.985	0.0018301
ENSG00000199132	MIR450A1	2.983	0.00501887
ENSG00000197971	MBP	2.981	2.84553e-43
ENSG00000091986	CCDC80	2.98	5.73184e-20
ENSG00000143153	ATP1B1	2.98	3.34057e-07
ENSG00000285744	MITA1	2.976	0.000494405
ENSG00000101057	MYBL2	2.975	5.08913e-08
ENSG00000174611	KY	2.975	7.88904e-05
ENSG00000250548	LINC01303	2.974	3.07966e-08
ENSG00000204131	NHSL2	2.969	1.8404e-29
ENSG00000120949	TNFRSF8	2.963	0.00421324
ENSG00000223403	MEG9	2.963	1.62798e-06
ENSG00000205129	CFAP96	2.962	1.97177e-06
ENSG00000248787	None	2.961	0.0040388
ENSG00000230623	None	2.959	7.42538e-05
ENSG00000196754	S100A2	2.958	3.2019e-09
ENSG00000013588	GPRC5A	2.957	3.82157e-07
ENSG00000142623	PADI1	2.957	0.0051148
ENSG00000250961	RMEL3	2.957	7.50498e-11
ENSG00000175899	A2M	2.956	5.26779e-11
ENSG00000212710	CTAGE1	2.952	0.00506472
ENSG00000188707	ZBED10P	2.95	3.25266e-06
ENSG00000239920	None	2.95	0.00416185
ENSG00000252827	RN7SKP11	2.95	0.00220066
ENSG00000115556	PLCD4	2.947	9.45076e-12
ENSG00000123977	DAW1	2.941	6.3586e-05
ENSG00000186765	FSCN2	2.938	4.4537e-06
ENSG00000197872	CYRIA	2.936	4.1061e-10
ENSG00000286288	None	2.935	0.000655822
ENSG00000271590	None	2.928	1.71e-05
ENSG00000156711	MAPK13	2.926	3.92086e-14
ENSG00000286826	None	2.925	1.17708e-05
ENSG00000174564	IL20RB	2.922	5.92885e-20
ENSG00000230552	None	2.921	0.00490763
ENSG00000103528	SYT17	2.92	6.81907e-07
ENSG00000130988	RGN	2.92	2.87278e-08
ENSG00000170909	OSCAR	2.92	2.0621e-06
ENSG00000168542	COL3A1	2.918	1.25592e-23
ENSG00000138675	FGF5	2.913	7.50625e-10
ENSG00000113368	LMNB1	2.912	4.61739e-12
ENSG00000261150	EPPK1	2.912	0.000295735
ENSG00000265148	TSPOAP1-AS1	2.911	0.00010373
ENSG00000086570	FAT2	2.91	1.27604e-10
ENSG00000261335	None	2.909	1.104e-05
ENSG00000239828	CCDC54-AS1	2.907	0.000191723
ENSG00000133805	AMPD3	2.903	5.23975e-16
ENSG00000186832	KRT16	2.901	0.000600208
ENSG00000140479	PCSK6	2.899	3.76301e-07
ENSG00000132821	VSTM2L	2.894	7.04384e-05
ENSG00000134107	BHLHE40	2.892	3.42119e-10
ENSG00000137225	CAPN11	2.887	0.00586239
ENSG00000090339	ICAM1	2.886	2.20228e-07
ENSG00000272970	None	2.885	1.37862e-13
ENSG00000145506	NKD2	2.881	8.11012e-06
ENSG00000265018	AGAP12P	2.881	0.0051148
ENSG00000224875	EML4-AS1	2.878	0.00550381
ENSG00000232110	None	2.878	0.00348162
ENSG00000256268	LINC02454	2.877	7.89008e-05
ENSG00000014257	ACP3	2.876	0.00326069
ENSG00000259676	None	2.876	0.000421176
ENSG00000237649	KIFC1	2.873	9.60986e-09
ENSG00000180332	KCTD4	2.867	0.00604633
ENSG00000130751	NPAS1	2.866	2.76466e-06
ENSG00000087589	CASS4	2.862	6.87145e-07
ENSG00000164385	LINC01600	2.862	0.00148727
ENSG00000286695	None	2.861	0.00432118
ENSG00000162551	ALPL	2.859	1.71675e-07
ENSG00000182492	BGN	2.859	1.48717e-05
ENSG00000172197	MBOAT1	2.852	0.000611263
ENSG00000111674	ENO2	2.848	4.10699e-11
ENSG00000204677	FAM153CP	2.848	0.00562691
ENSG00000161835	TAMALIN	2.845	5.73743e-12
ENSG00000183775	KCTD16	2.842	5.20988e-12
ENSG00000257017	HP	2.842	9.20158e-05
ENSG00000159261	CLDN14	2.838	0.00513966
ENSG00000214548	MEG3	2.836	3.23796e-11
ENSG00000187838	PLSCR3	2.835	2.7914e-10
ENSG00000229656	ITGB1-DT	2.834	6.09788e-06
ENSG00000132932	ATP8A2	2.832	0.000162185
ENSG00000180785	OR51E1	2.83	0.00638903
ENSG00000175664	TEX26	2.829	0.00605085
ENSG00000206531	CD200R1L	2.828	0.00586239
ENSG00000130822	PNCK	2.826	0.00422929
ENSG00000287185	None	2.826	0.000314241
ENSG00000082293	COL19A1	2.825	0.00241638
ENSG00000113600	C9	2.825	0.00359359
ENSG00000120913	PDLIM2	2.822	1.24059e-10
ENSG00000280087	None	2.821	3.97515e-15
ENSG00000073756	PTGS2	2.82	1.72061e-05
ENSG00000096696	DSP	2.819	1.13975e-07
ENSG00000222041	CYTOR	2.812	2.92999e-15
ENSG00000134339	SAA2	2.81	0.00157511
ENSG00000279314	None	2.806	0.00573782
ENSG00000138180	CEP55	2.805	2.4506e-13
ENSG00000101333	PLCB4	2.803	0.00321505
ENSG00000171680	PLEKHG5	2.803	5.62154e-10
ENSG00000106526	ACTR3C	2.802	0.0036171
ENSG00000204850	None	2.802	2.67206e-05
ENSG00000118193	KIF14	2.801	5.39862e-08
ENSG00000151882	CCL28	2.801	9.29095e-07
ENSG00000011422	PLAUR	2.799	9.91898e-15
ENSG00000149591	TAGLN	2.797	1.02611e-10
ENSG00000177875	CCDC184	2.797	4.81505e-05
ENSG00000211772	TRBC2	2.797	0.00649022
ENSG00000224658	None	2.796	0.00604633
ENSG00000253161	LINC01605	2.794	7.37635e-07
ENSG00000107796	ACTA2	2.79	2.10307e-08
ENSG00000260604	None	2.787	2.90063e-10
ENSG00000119699	TGFB3	2.786	1.64156e-13
ENSG00000156510	HKDC1	2.784	0.00369465
ENSG00000266913	LINC01841	2.784	0.00657575
ENSG00000278195	SSTR3	2.784	0.00436081
ENSG00000125409	TEKT3	2.783	0.00618857
ENSG00000144285	SCN1A	2.779	0.00645611
ENSG00000235563	None	2.777	0.00628268
ENSG00000081923	ATP8B1	2.776	2.23297e-14
ENSG00000106003	LFNG	2.776	1.86999e-11
ENSG00000135914	HTR2B	2.776	5.24931e-08
ENSG00000239739	None	2.774	0.00602788
ENSG00000135549	PKIB	2.772	3.17044e-07
ENSG00000146592	CREB5	2.772	1.33648e-10
ENSG00000154760	SLFN13	2.772	5.25004e-08
ENSG00000167601	AXL	2.77	3.94591e-34
ENSG00000287108	None	2.77	0.00571956
ENSG00000005471	ABCB4	2.768	1.88907e-05
ENSG00000105711	SCN1B	2.768	4.27006e-07
ENSG00000108823	SGCA	2.768	3.08751e-07
ENSG00000287559	None	2.768	0.000985039
ENSG00000132000	PODNL1	2.763	2.85353e-08
ENSG00000143228	NUF2	2.763	3.03675e-08
ENSG00000154027	AK5	2.763	1.02755e-07
ENSG00000143248	RGS5	2.755	5.8167e-14
ENSG00000187479	C11orf96	2.754	1.56975e-05
ENSG00000267327	LINC03092	2.752	0.00682581
ENSG00000279713	None	2.752	6.44595e-06
ENSG00000107984	DKK1	2.75	4.87202e-12
ENSG00000172733	PURG	2.749	0.00259621
ENSG00000128340	RAC2	2.745	3.60915e-10
ENSG00000180875	GREM2	2.743	5.56578e-09
ENSG00000179869	ABCA13	2.74	0.00709384
ENSG00000236591	UST-AS2	2.738	0.00223165
ENSG00000234869	LINC02925	2.737	0.00625567
ENSG00000171848	RRM2	2.735	7.59217e-09
ENSG00000124116	WFDC3	2.733	1.66731e-05
ENSG00000146674	IGFBP3	2.729	6.41095e-14
ENSG00000272870	SAP30-DT	2.729	7.38427e-09
ENSG00000072163	LIMS2	2.726	1.60013e-06
ENSG00000138669	PRKG2	2.725	0.000168009
ENSG00000235191	NUCB1-AS1	2.725	0.00642688
ENSG00000263301	None	2.724	1.44487e-05
ENSG00000205795	CYS1	2.722	9.33653e-06
ENSG00000116032	GRIN3B	2.721	0.00683874
ENSG00000145247	OCIAD2	2.72	7.84849e-16
ENSG00000159224	GIP	2.72	0.00580652
ENSG00000196154	S100A4	2.716	0.000866149
ENSG00000104267	CA2	2.713	2.7716e-08
ENSG00000198774	RASSF9	2.711	5.04551e-19
ENSG00000249978	TRGV7	2.711	0.000974738
ENSG00000132334	PTPRE	2.71	7.38684e-06
ENSG00000266573	None	2.71	0.00478864
ENSG00000279196	None	2.708	5.87522e-09
ENSG00000161958	FGF11	2.706	8.75543e-05
ENSG00000174125	TLR1	2.706	1.05466e-06
ENSG00000267082	None	2.706	1.58518e-07
ENSG00000165197	VEGFD	2.705	1.556e-05
ENSG00000135502	SLC26A10P	2.704	0.0067957
ENSG00000183668	PSG9	2.701	0.00700201
ENSG00000166682	TMPRSS5	2.7	2.58152e-06
ENSG00000196611	MMP1	2.698	0.00160981
ENSG00000128805	ARHGAP22	2.697	1.55893e-10
ENSG00000258331	LINC02461	2.697	0.00737332
ENSG00000029534	ANK1	2.693	0.00122157
ENSG00000113657	DPYSL3	2.692	1.25702e-34
ENSG00000162687	KCNT2	2.692	2.04909e-09
ENSG00000233901	LINC01503	2.69	1.66718e-15
ENSG00000146147	MLIP	2.689	9.77674e-05
ENSG00000228877	None	2.689	0.0060996
ENSG00000255363	LINC02757	2.689	0.00521465
ENSG00000133816	MICAL2	2.688	9.58623e-08
ENSG00000125965	GDF5	2.687	1.22233e-07
ENSG00000141052	MYOCD	2.684	8.56452e-06
ENSG00000164855	TMEM184A	2.684	0.0068669
ENSG00000172965	MIR4435-2HG	2.683	4.05709e-32
ENSG00000169231	THBS3	2.682	1.86999e-11
ENSG00000081052	COL4A4	2.679	7.3056e-06
ENSG00000145861	C1QTNF2	2.677	0.00585881
ENSG00000272695	GAS6-DT	2.676	6.20253e-10
ENSG00000237807	LINC02984	2.675	3.18023e-17
ENSG00000006327	TNFRSF12A	2.674	7.58755e-12
ENSG00000184908	CLCNKB	2.672	0.00750598
ENSG00000130635	COL5A1	2.667	1.17605e-10
ENSG00000132854	KANK4	2.666	0.00316165
ENSG00000170522	ELOVL6	2.662	6.27632e-24
ENSG00000120708	TGFBI	2.659	5.07921e-12
ENSG00000237595	LINC01275	2.658	0.000671216
ENSG00000243144	LINC02932	2.658	3.9775e-05
ENSG00000224594	RPL29P19	2.656	6.3586e-05
ENSG00000182107	TMEM30B	2.654	3.33793e-10
ENSG00000167552	TUBA1A	2.649	1.76559e-20
ENSG00000171385	KCND3	2.649	8.75335e-24
ENSG00000287839	None	2.648	1.56856e-12
ENSG00000189410	SH2D5	2.645	9.35509e-05
ENSG00000138798	EGF	2.636	0.000147082
ENSG00000129173	E2F8	2.634	5.70504e-05
ENSG00000134817	APLNR	2.632	0.00762519
ENSG00000100234	TIMP3	2.629	6.04284e-16
ENSG00000142303	ADAMTS10	2.627	1.38874e-07
ENSG00000231806	PCAT7	2.623	0.00748142
ENSG00000118473	SGIP1	2.62	2.71776e-06
ENSG00000005884	ITGA3	2.619	6.87154e-20
ENSG00000169306	IL1RAPL1	2.619	9.75158e-05
ENSG00000122862	SRGN	2.618	1.14959e-05
ENSG00000230630	DNM3OS	2.618	1.09724e-10
ENSG00000117122	MFAP2	2.616	5.93905e-11
ENSG00000272551	None	2.615	0.00204619
ENSG00000104881	PPP1R13L	2.612	3.60363e-05
ENSG00000250064	None	2.612	0.00815758
ENSG00000111907	TPD52L1	2.61	1.26025e-10
ENSG00000155926	SLA	2.608	0.0019084
ENSG00000198915	RASGEF1A	2.607	0.000442772
ENSG00000244998	ASTILCS	2.607	0.00393307
ENSG00000268873	None	2.603	0.00743159
ENSG00000275491	LINC01730	2.601	0.0039396
ENSG00000072952	IRAG1	2.598	5.31727e-11
ENSG00000215196	BASP1-AS1	2.598	0.00570857
ENSG00000240898	RPL21P125	2.598	0.0023727
ENSG00000106069	CHN2	2.596	0.0085127
ENSG00000224259	LINC01133	2.594	2.1934e-28
ENSG00000153283	CD96	2.593	3.58645e-07
ENSG00000065923	SLC9A7	2.59	1.00578e-17
ENSG00000251442	LINC01094	2.59	0.000213116
ENSG00000177575	CD163	2.586	8.66761e-05
ENSG00000090539	CHRD	2.585	3.38371e-07
ENSG00000273186	None	2.582	2.07049e-07
ENSG00000257829	None	2.581	0.00751872
ENSG00000118898	PPL	2.577	0.00308723
ENSG00000146250	PRSS35	2.577	2.82936e-07
ENSG00000089685	BIRC5	2.576	1.36631e-07
ENSG00000136928	GABBR2	2.575	0.00823827
ENSG00000173267	SNCG	2.573	6.30285e-06
ENSG00000197415	VEPH1	2.573	4.61389e-08
ENSG00000253746	None	2.572	9.64664e-05
ENSG00000271373	NANOGP3	2.572	5.8567e-05
ENSG00000214894	LINC00243	2.57	0.00117497
ENSG00000258171	LINC02412	2.569	0.00889227
ENSG00000270933	None	2.569	0.00822004
ENSG00000119280	C1orf198	2.566	5.22792e-38
ENSG00000163661	PTX3	2.566	1.19869e-14
ENSG00000237410	NRXN2-AS1	2.566	0.00897758
ENSG00000213018	PABPN1P1	2.563	0.00735051
ENSG00000230928	None	2.563	6.14952e-05
ENSG00000148357	HMCN2	2.562	0.00149183
ENSG00000211696	TRGV8	2.562	0.00746821
ENSG00000151967	SCHIP1	2.561	8.49169e-05
ENSG00000015413	DPEP1	2.558	0.00516898
ENSG00000164530	PI16	2.557	0.000331078
ENSG00000183378	OVCH2	2.556	0.00904862
ENSG00000198502	HLA-DRB5	2.556	0.00694384
ENSG00000271716	None	2.554	0.00904464
ENSG00000179593	ALOX15B	2.553	0.00095922
ENSG00000215399	HMGB3P7	2.552	0.00817195
ENSG00000250934	None	2.551	1.37671e-09
ENSG00000164949	GEM	2.542	9.81629e-09
ENSG00000224413	None	2.542	0.0066399
ENSG00000148773	MKI67	2.54	1.30424e-05
ENSG00000161896	IP6K3	2.535	0.00726482
ENSG00000101210	EEF1A2	2.532	0.00860516
ENSG00000129195	PIMREG	2.53	7.05161e-06
ENSG00000169607	CKAP2L	2.528	7.24663e-07
ENSG00000185339	TCN2	2.528	2.51384e-17
ENSG00000017483	SLC38A5	2.527	2.37542e-10
ENSG00000149948	HMGA2	2.525	4.97757e-10
ENSG00000089472	HEPH	2.522	9.4884e-10
ENSG00000164078	MST1R	2.522	0.000330375
ENSG00000261076	None	2.522	0.00640697
ENSG00000273312	None	2.521	0.00848594
ENSG00000189057	FAM111B	2.518	6.58618e-05
ENSG00000279161	None	2.516	0.00863122
ENSG00000268754	LINC01081	2.515	0.00817568
ENSG00000240771	ARHGEF25	2.514	1.90949e-06
ENSG00000112562	SMOC2	2.513	0.00792593
ENSG00000260641	TSPAN5-DT	2.513	2.6279e-06
ENSG00000225778	PROSER2-AS1	2.512	0.000274044
ENSG00000238195	None	2.511	0.00889071
ENSG00000175643	RMI2	2.51	0.00425224
ENSG00000027075	PRKCH	2.509	2.15334e-09
ENSG00000140682	TGFB1I1	2.509	1.01101e-17
ENSG00000154553	PDLIM3	2.508	0.000467218
ENSG00000049089	COL9A2	2.506	0.000160559
ENSG00000230695	FN1-DT	2.502	0.00339385
ENSG00000049323	LTBP1	2.5	3.52408e-06
ENSG00000177191	B3GNT8	2.5	3.90057e-05
ENSG00000237417	XRCC6P1	2.5	0.00583454
ENSG00000182010	RTKN2	2.499	2.66236e-08
ENSG00000184985	SORCS2	2.499	7.71969e-13
ENSG00000226935	LINC00161	2.497	0.00958895
ENSG00000233452	STXBP5-AS1	2.496	0.000124879
ENSG00000162078	ZG16B	2.495	0.00985021
ENSG00000272540	None	2.491	6.09426e-05
ENSG00000114378	HYAL1	2.488	4.37932e-07
ENSG00000149201	CCDC81	2.488	2.13179e-06
ENSG00000132965	ALOX5AP	2.487	0.00115612
ENSG00000233143	DIRC3-AS1	2.486	0.000397441
ENSG00000287023	None	2.486	0.0040625
ENSG00000201684	RN7SKP239	2.484	0.00946598
ENSG00000282692	None	2.484	0.00186625
ENSG00000101605	MYOM1	2.481	6.48114e-15
ENSG00000267108	None	2.481	0.00948674
ENSG00000142871	CCN1	2.477	1.31916e-09
ENSG00000157551	KCNJ15	2.477	7.42882e-07
ENSG00000253859	None	2.474	0.00961963
ENSG00000236671	PRKG1-AS1	2.473	3.20528e-05
ENSG00000154556	SORBS2	2.472	6.15488e-08
ENSG00000175471	MCTP1	2.472	1.74475e-09
ENSG00000227496	None	2.467	0.000201953
ENSG00000224189	HAGLR	2.466	4.27355e-12
ENSG00000275101	MIR6766	2.463	0.00960695
ENSG00000266970	SOCS3-DT	2.462	0.0102518
ENSG00000119913	TECTB	2.461	0.00543311
ENSG00000167779	IGFBP6	2.461	3.46487e-08
ENSG00000114115	RBP1	2.456	0.000504467
ENSG00000158315	RHBDL2	2.452	3.22268e-11
ENSG00000108950	FAM20A	2.45	2.82154e-09
ENSG00000228221	LINC00578	2.448	0.00177129
ENSG00000257261	SLC38A4-AS1	2.448	3.31309e-11
ENSG00000254332	TPM4P3	2.447	0.000211268
ENSG00000167617	CDC42EP5	2.445	1.65492e-06
ENSG00000248360	LINC00504	2.445	3.12665e-05
ENSG00000102024	PLS3	2.444	1.41751e-23
ENSG00000187955	COL14A1	2.444	6.76159e-07
ENSG00000137675	MMP27	2.443	0.0105409
ENSG00000287369	None	2.442	0.00583996
ENSG00000163491	NEK10	2.441	2.55032e-07
ENSG00000203878	CHIAP2	2.428	3.50466e-14
ENSG00000150556	LYPD6B	2.425	0.00660186
ENSG00000156113	KCNMA1	2.424	8.83082e-10
ENSG00000183856	IQGAP3	2.424	3.77718e-10
ENSG00000271857	None	2.423	0.000676812
ENSG00000113389	NPR3	2.422	1.89855e-18
ENSG00000175946	KLHL38	2.422	0.00141225
ENSG00000077264	PAK3	2.42	0.0103897
ENSG00000133454	MYO18B	2.418	0.00221017
ENSG00000168060	NAALADL1	2.418	4.3304e-07
ENSG00000162267	ITIH3	2.416	0.000193787
ENSG00000171401	KRT13	2.416	0.0108986
ENSG00000148948	LRRC4C	2.415	0.00545531
ENSG00000163462	TRIM46	2.414	2.1162e-06
ENSG00000236107	SCN1A-AS1	2.414	0.00474059
ENSG00000123219	CENPK	2.412	8.15234e-11
ENSG00000011426	ANLN	2.41	1.60117e-07
ENSG00000183087	GAS6	2.41	1.89742e-21
ENSG00000158023	CFAP251	2.409	7.16436e-08
ENSG00000181652	ATG9B	2.407	0.000326116
ENSG00000260455	NBAT1	2.407	0.00652107
ENSG00000096433	ITPR3	2.404	3.4854e-09
ENSG00000124772	CPNE5	2.403	0.0110477
ENSG00000173212	MAB21L3	2.401	5.18432e-08
ENSG00000131797	CLUHP3	2.399	2.97886e-09
ENSG00000234076	TPRG1-AS1	2.399	5.86949e-13
ENSG00000259426	KIF23-AS1	2.398	1.7944e-07
ENSG00000241151	LINC02066	2.392	0.0112661
ENSG00000164674	SYTL3	2.39	4.41068e-12
ENSG00000039560	RAI14	2.389	4.69024e-15
ENSG00000128342	LIF	2.388	4.81505e-05
ENSG00000266010	GATA6-AS1	2.388	0.000398674
ENSG00000175591	P2RY2	2.386	0.00399048
ENSG00000241749	RPSAP52	2.385	5.65722e-05
ENSG00000165617	DACT1	2.383	5.99587e-05
ENSG00000112981	NME5	2.382	1.07562e-07
ENSG00000203434	None	2.382	0.0113178
ENSG00000074370	ATP2A3	2.381	6.53788e-05
ENSG00000131730	CKMT2	2.381	8.09152e-08
ENSG00000049192	ADAMTS6	2.38	3.56266e-10
ENSG00000157613	CREB3L1	2.379	1.74868e-11
ENSG00000167100	SAMD14	2.378	1.18734e-10
ENSG00000136155	SCEL	2.377	0.00440873
ENSG00000011028	MRC2	2.376	7.26995e-12
ENSG00000142227	EMP3	2.376	1.37803e-10
ENSG00000178999	AURKB	2.374	7.96563e-07
ENSG00000251151	HOXC-AS3	2.374	0.000837454
ENSG00000271239	None	2.374	0.00258098
ENSG00000058404	CAMK2B	2.373	0.000153759
ENSG00000235162	C12orf75	2.371	0.000524153
ENSG00000150630	VEGFC	2.37	8.75826e-19
ENSG00000178401	DNAJC22	2.37	0.000491078
ENSG00000166924	NYAP1	2.368	0.000518162
ENSG00000166387	PPFIBP2	2.367	2.54822e-16
ENSG00000142910	TINAGL1	2.365	0.000154248
ENSG00000267026	None	2.357	0.000179857
ENSG00000162706	CADM3	2.356	3.19992e-06
ENSG00000176678	FOXL1	2.355	5.2059e-10
ENSG00000181126	HLA-V	2.35	0.00250979
ENSG00000150782	IL18	2.349	0.00601267
ENSG00000152256	PDK1	2.348	2.72985e-18
ENSG00000229436	None	2.345	0.000971622
ENSG00000271338	None	2.344	0.00133838
ENSG00000166341	DCHS1	2.343	0.000263139
ENSG00000163075	CFAP221	2.338	9.39707e-08
ENSG00000245648	KLRK1-AS1	2.338	0.00665508
ENSG00000114268	PFKFB4	2.337	0.000117499
ENSG00000185960	SHOX	2.336	0.0104149
ENSG00000149571	KIRREL3	2.335	3.74536e-11
ENSG00000165899	OTOGL	2.335	0.000471377
ENSG00000115361	ACADL	2.334	0.00158832
ENSG00000228748	None	2.329	0.00116831
ENSG00000144821	MYH15	2.326	1.36293e-06
ENSG00000109944	JHY	2.324	6.89029e-16
ENSG00000221995	None	2.324	0.000108981
ENSG00000251169	LINC01843	2.324	0.00106682
ENSG00000243004	None	2.32	0.0117413
ENSG00000261801	LOXL1-AS1	2.32	2.51025e-18
ENSG00000205978	NYNRIN	2.319	1.11009e-09
ENSG00000270412	None	2.317	5.93102e-08
ENSG00000163219	ARHGAP25	2.316	0.0120293
ENSG00000168734	PKIG	2.316	3.80871e-10
ENSG00000185420	SMYD3	2.316	1.52722e-07
ENSG00000143367	TUFT1	2.315	1.712e-10
ENSG00000115155	OTOF	2.314	0.00765876
ENSG00000167964	RAB26	2.314	2.47901e-05
ENSG00000135773	CAPN9	2.312	0.00651384
ENSG00000285619	None	2.31	0.00568108
ENSG00000254192	None	2.309	2.4223e-06
ENSG00000128596	CCDC136	2.307	1.70001e-18
ENSG00000282897	None	2.307	0.000944686
ENSG00000231064	THBS3-AS1	2.306	5.11498e-06
ENSG00000140505	CYP1A2	2.305	0.0125463
ENSG00000197361	FBXL22	2.303	2.09045e-07
ENSG00000283154	IQCJ-SCHIP1	2.303	8.4403e-10
ENSG00000186340	THBS2	2.301	3.05222e-08
ENSG00000183963	SMTN	2.3	6.23844e-15
ENSG00000075218	GTSE1	2.299	8.01397e-06
ENSG00000167460	TPM4	2.299	1.04366e-21
ENSG00000183840	GPR39	2.295	0.000209793
ENSG00000041353	RAB27B	2.294	0.00555278
ENSG00000124749	COL21A1	2.293	0.000215655
ENSG00000163453	IGFBP7	2.292	7.47785e-09
ENSG00000236304	None	2.292	2.53765e-07
ENSG00000256299	None	2.292	0.00140465
ENSG00000205861	PCOTH	2.288	0.0104195
ENSG00000226622	None	2.286	0.00865397
ENSG00000282863	None	2.286	0.00232536
ENSG00000123405	NFE2	2.285	0.012119
ENSG00000172575	RASGRP1	2.283	2.13995e-06
ENSG00000225279	None	2.283	0.00021151
ENSG00000165091	TMC1	2.282	3.15042e-08
ENSG00000255031	None	2.282	0.000554161
ENSG00000106327	TFR2	2.281	0.000357445
ENSG00000260062	GOLGA2P11	2.279	0.0125844
ENSG00000109667	SLC2A9	2.277	8.12008e-08
ENSG00000185361	TNFAIP8L1	2.27	8.65171e-07
ENSG00000261068	None	2.27	0.000542281
ENSG00000166073	GPR176	2.269	5.76935e-25
ENSG00000187688	TRPV2	2.269	2.3006e-21
ENSG00000156970	BUB1B	2.267	2.58854e-06
ENSG00000259721	GREM1-AS1	2.267	0.000432465
ENSG00000060709	RIMBP2	2.266	0.0127732
ENSG00000149654	CDH22	2.266	0.000155496
ENSG00000278869	None	2.264	0.00596336
ENSG00000204291	COL15A1	2.263	2.10072e-11
ENSG00000271447	MMP28	2.262	0.00115816
ENSG00000178078	STAP2	2.261	2.22003e-08
ENSG00000008735	MAPK8IP2	2.26	5.57874e-08
ENSG00000066279	ASPM	2.26	2.20043e-06
ENSG00000243953	None	2.258	0.00800238
ENSG00000167914	GSDMA	2.252	0.0135834
ENSG00000269994	LINC02893	2.252	0.000808779
ENSG00000272908	None	2.252	0.0100585
ENSG00000167332	OR51E2	2.251	0.00747602
ENSG00000173281	PPP1R3B	2.251	2.49119e-16
ENSG00000139926	FRMD6	2.248	2.06415e-13
ENSG00000059804	SLC2A3	2.247	1.91667e-20
ENSG00000137868	STRA6	2.247	0.00714881
ENSG00000144229	THSD7B	2.247	0.0107444
ENSG00000134830	C5AR2	2.246	0.00112692
ENSG00000162576	MXRA8	2.244	3.24708e-13
ENSG00000173626	TRAPPC3L	2.242	0.00759464
ENSG00000203780	FANK1	2.241	1.25053e-08
ENSG00000231971	CT69	2.241	0.0137413
ENSG00000139209	SLC38A4	2.24	3.95639e-14
ENSG00000111348	ARHGDIB	2.239	3.62782e-06
ENSG00000250412	KLHL2P1	2.238	0.00306836
ENSG00000254510	None	2.237	0.00108517
ENSG00000003147	ICA1	2.236	2.23084e-05
ENSG00000158113	LRRC43	2.234	2.57231e-05
ENSG00000173432	SAA1	2.232	0.00265142
ENSG00000109610	SOD3	2.231	2.94305e-06
ENSG00000187210	GCNT1	2.231	1.96987e-06
ENSG00000220785	MTMR9LP	2.231	8.06222e-06
ENSG00000255606	LINC02952	2.231	0.0139246
ENSG00000250341	LINC02510	2.229	0.0140042
ENSG00000260910	SWINGN	2.229	2.13832e-10
ENSG00000278518	None	2.229	0.0134872
ENSG00000117650	NEK2	2.228	0.000216584
ENSG00000138039	LHCGR	2.227	0.00662638
ENSG00000149633	KIAA1755	2.227	0.000170073
ENSG00000111536	IL26	2.226	0.0140829
ENSG00000270562	FOXP1-DT	2.225	0.0068664
ENSG00000070404	FSTL3	2.224	5.09162e-06
ENSG00000171889	MIR31HG	2.224	1.84418e-13
ENSG00000197165	SULT1A2	2.221	0.00403269
ENSG00000256340	ABCC6P1	2.22	0.0140427
ENSG00000162618	ADGRL4	2.219	4.37321e-08
ENSG00000100196	KDELR3	2.217	6.97975e-18
ENSG00000111799	COL12A1	2.217	1.15104e-14
ENSG00000243316	GUCY2GP	2.217	9.03535e-06
ENSG00000188001	TPRG1	2.216	3.28494e-05
ENSG00000102878	HSF4	2.215	1.7028e-05
ENSG00000134398	ERN2	2.215	0.0103192
ENSG00000236790	LINC00299	2.215	0.00330842
ENSG00000075624	ACTB	2.212	1.70181e-27
ENSG00000126785	RHOJ	2.21	6.08109e-15
ENSG00000135077	HAVCR2	2.21	8.49383e-14
ENSG00000286696	None	2.21	0.000325398
ENSG00000082126	MPP4	2.207	0.000247305
ENSG00000154930	ACSS1	2.205	5.71325e-05
ENSG00000168658	VWA3B	2.205	0.0140042
ENSG00000179750	APOBEC3B	2.205	0.000182611
ENSG00000183578	TNFAIP8L3	2.204	9.29697e-11
ENSG00000184497	TMEM255B	2.203	1.34348e-09
ENSG00000138792	ENPEP	2.201	6.6694e-05
ENSG00000134363	FST	2.2	1.88508e-10
ENSG00000230499	None	2.199	0.00427866
ENSG00000197769	MAP1LC3C	2.197	0.00016463
ENSG00000204262	COL5A2	2.197	1.83024e-10
ENSG00000134198	TSPAN2	2.193	0.000533932
ENSG00000187583	PLEKHN1	2.193	0.00198131
ENSG00000261379	None	2.193	6.70014e-08
ENSG00000105855	ITGB8	2.192	0.0021656
ENSG00000183873	SCN5A	2.192	0.000457144
ENSG00000259367	AKAP13-AS1	2.192	0.00682471
ENSG00000130045	NXNL2	2.191	0.0133974
ENSG00000254810	None	2.191	3.29183e-07
ENSG00000065534	MYLK	2.19	4.58981e-08
ENSG00000140968	IRF8	2.188	3.42219e-05
ENSG00000214944	ARHGEF28	2.188	4.09494e-07
ENSG00000133107	TRPC4	2.187	8.21835e-10
ENSG00000133401	PDZD2	2.187	3.59571e-13
ENSG00000150722	PPP1R1C	2.186	0.00110968
ENSG00000138378	STAT4	2.184	8.93191e-09
ENSG00000124134	KCNS1	2.183	0.00221189
ENSG00000185100	ADSS1	2.182	1.31349e-07
ENSG00000257354	MIRLET7IHG	2.182	2.52715e-12
ENSG00000109472	CPE	2.18	3.40189e-08
ENSG00000171533	MAP6	2.179	2.67647e-13
ENSG00000134343	ANO3	2.178	0.000567377
ENSG00000172638	EFEMP2	2.178	3.09949e-11
ENSG00000129151	BBOX1	2.177	3.41962e-07
ENSG00000073849	ST6GAL1	2.176	5.76317e-07
ENSG00000143217	NECTIN4	2.175	0.00248884
ENSG00000276953	TRBV12-4	2.175	0.0119044
ENSG00000049540	ELN	2.172	1.4937e-05
ENSG00000183023	SLC8A1	2.171	7.22042e-10
ENSG00000161638	ITGA5	2.169	4.7002e-09
ENSG00000248050	SYBU-AS1	2.167	0.00809102
ENSG00000183876	ARSI	2.166	0.000129194
ENSG00000062096	ARSF	2.164	0.0145184
ENSG00000101335	MYL9	2.164	1.71214e-13
ENSG00000140416	TPM1	2.163	1.13757e-05
ENSG00000231407	GORAB-AS1	2.161	1.05764e-07
ENSG00000106686	SPATA6L	2.16	5.25416e-05
ENSG00000118515	SGK1	2.16	3.02519e-08
ENSG00000101134	DOK5	2.158	3.12132e-06
ENSG00000143341	HMCN1	2.157	5.61777e-09
ENSG00000182809	CRIP2	2.155	2.15792e-05
ENSG00000027644	INSRR	2.154	0.00304177
ENSG00000102554	KLF5	2.153	2.15334e-09
ENSG00000100100	PIK3IP1	2.152	1.20372e-14
ENSG00000120820	GLT8D2	2.151	2.80974e-12
ENSG00000163040	CCDC74A	2.147	6.70616e-10
ENSG00000129988	LBP	2.144	0.00451311
ENSG00000178498	DTX3	2.144	1.64927e-12
ENSG00000228626	None	2.141	0.00049381
ENSG00000197233	OR1J2	2.14	0.0143572
ENSG00000262678	CAMTA2-AS1	2.14	9.21388e-05
ENSG00000136235	GPNMB	2.139	7.13135e-08
ENSG00000280206	None	2.139	2.0123e-15
ENSG00000162520	SYNC	2.136	1.1553e-14
ENSG00000267414	SETBP1-DT	2.136	8.44111e-08
ENSG00000174945	AMZ1	2.135	7.19021e-06
ENSG00000082556	OPRK1	2.133	0.0142123
ENSG00000161888	SPC24	2.128	1.07782e-05
ENSG00000164733	CTSB	2.128	4.20677e-16
ENSG00000181458	TMEM45A	2.128	8.62377e-19
ENSG00000185008	ROBO2	2.127	1.71e-05
ENSG00000261327	None	2.127	5.55949e-05
ENSG00000267201	LINC01775	2.127	0.0155731
ENSG00000120738	EGR1	2.125	2.95296e-05
ENSG00000130595	TNNT3	2.125	5.3005e-05
ENSG00000133433	GSTT2B	2.121	0.000661728
ENSG00000137807	KIF23	2.121	2.07385e-12
ENSG00000184845	DRD1	2.12	0.000992559
ENSG00000214575	CPEB1	2.115	2.0164e-10
ENSG00000102468	HTR2A	2.11	2.50643e-09
ENSG00000273888	None	2.109	7.87998e-06
ENSG00000170962	PDGFD	2.108	0.000450832
ENSG00000237525	None	2.107	0.00100099
ENSG00000095637	SORBS1	2.104	6.76491e-10
ENSG00000115419	GLS	2.103	4.14605e-14
ENSG00000144893	MED12L	2.103	6.19235e-07
ENSG00000236091	LINC02243	2.1	0.0163632
ENSG00000067225	PKM	2.097	1.79217e-14
ENSG00000071282	LMCD1	2.097	2.51443e-12
ENSG00000169255	B3GALNT1	2.097	2.12471e-07
ENSG00000272622	None	2.096	0.000101567
ENSG00000077943	ITGA8	2.095	2.52528e-05
ENSG00000170545	SMAGP	2.093	6.6374e-14
ENSG00000105514	RAB3D	2.091	1.88907e-05
ENSG00000259828	None	2.089	0.0169526
ENSG00000196502	SULT1A1	2.087	2.59479e-06
ENSG00000253404	CTNNA1-AS1	2.086	0.0134743
ENSG00000180801	ARSJ	2.083	3.46052e-09
ENSG00000229618	None	2.083	0.0167861
ENSG00000126860	EVI2A	2.082	6.28149e-06
ENSG00000103316	CRYM	2.08	0.0160821
ENSG00000235863	B3GALT4	2.08	4.0893e-05
ENSG00000250303	LINC02762	2.08	9.74689e-10
ENSG00000074527	NTN4	2.078	9.25419e-12
ENSG00000259807	None	2.077	3.3481e-10
ENSG00000221971	TTC4P1	2.076	0.0167793
ENSG00000265972	TXNIP	2.076	1.21551e-06
ENSG00000105516	DBP	2.073	2.60744e-08
ENSG00000120549	KIAA1217	2.071	3.60295e-12
ENSG00000163689	CFAP20DC	2.071	1.11515e-07
ENSG00000256967	None	2.07	4.76449e-05
ENSG00000260441	None	2.069	0.0166308
ENSG00000109743	BST1	2.067	3.66177e-07
ENSG00000133026	MYH10	2.066	1.68239e-05
ENSG00000236039	LINC02889	2.066	0.0134918
ENSG00000164542	MATCAP2	2.065	1.34053e-07
ENSG00000177570	SAMD12	2.065	0.000126922
ENSG00000226332	None	2.065	0.0135814
ENSG00000164520	RAET1E	2.063	0.00461363
ENSG00000258773	None	2.063	0.0174192
ENSG00000205293	LINC01602	2.061	0.0167809
ENSG00000129595	EPB41L4A	2.06	3.26649e-05
ENSG00000046889	PREX2	2.056	0.011915
ENSG00000113140	SPARC	2.055	2.31999e-09
ENSG00000121236	TRIM6	2.055	2.61283e-10
ENSG00000256663	None	2.055	0.00323872
ENSG00000267147	LINC01842	2.055	0.0176211
ENSG00000230417	LINC00595	2.053	0.0041075
ENSG00000248927	None	2.053	5.7647e-05
ENSG00000146267	FAXC	2.05	0.0138542
ENSG00000170498	KISS1	2.05	0.0161642
ENSG00000171840	NINJ2	2.05	1.19513e-05
ENSG00000225506	CYP4A22-AS1	2.049	0.00292692
ENSG00000162738	VANGL2	2.048	0.0175571
ENSG00000226237	GAS1RR	2.048	1.28957e-05
ENSG00000090530	P3H2	2.047	7.33119e-05
ENSG00000163531	NFASC	2.047	9.04817e-08
ENSG00000230438	SERPINB9P1	2.046	0.00955811
ENSG00000261008	LINC01572	2.045	1.89121e-05
ENSG00000183549	ACSM5	2.044	0.00170163
ENSG00000257259	LINC02388	2.044	0.0168171
ENSG00000102886	GDPD3	2.042	0.00157696
ENSG00000183688	RFLNB	2.042	8.72873e-11
ENSG00000119326	CTNNAL1	2.04	1.8519e-14
ENSG00000130303	BST2	2.04	0.00120051
ENSG00000166278	C2	2.038	3.37027e-06
ENSG00000168386	FILIP1L	2.038	1.24718e-10
ENSG00000093009	CDC45	2.036	0.00124789
ENSG00000137672	TRPC6	2.035	0.0157259
ENSG00000015520	NPC1L1	2.034	0.00330842
ENSG00000112742	TTK	2.034	3.39521e-05
ENSG00000076382	SPAG5	2.033	1.11515e-07
ENSG00000142661	MYOM3	2.033	0.00195838
ENSG00000114638	UPK1B	2.03	0.0161535
ENSG00000215018	COL28A1	2.03	0.000176997
ENSG00000076344	RGS11	2.029	0.000987108
ENSG00000137507	LRRC32	2.029	3.98445e-13
ENSG00000183671	CMKLR2	2.029	5.68154e-15
ENSG00000139998	RAB15	2.028	4.97903e-11
ENSG00000161681	SHANK1	2.027	1.65199e-07
ENSG00000279810	None	2.026	0.018387
ENSG00000140859	KIFC3	2.024	9.00702e-07
ENSG00000151490	PTPRO	2.024	0.000961689
ENSG00000189171	S100A13	2.023	7.55195e-11
ENSG00000186352	ANKRD37	2.021	0.00099489
ENSG00000099337	KCNK6	2.019	9.52547e-06
ENSG00000279821	None	2.019	7.88748e-05
ENSG00000136237	RAPGEF5	2.017	2.4727e-06
ENSG00000164176	EDIL3	2.017	1.77464e-05
ENSG00000184988	TMEM106A	2.016	1.84225e-19
ENSG00000267142	None	2.016	0.0184039
ENSG00000104081	BMF	2.015	2.0448e-07
ENSG00000099849	RASSF7	2.014	0.00570426
ENSG00000122176	FMOD	2.013	0.00052003
ENSG00000166391	MOGAT2	2.011	0.0167809
ENSG00000287069	None	2.009	0.0139995
ENSG00000138119	MYOF	2.008	2.78068e-08
ENSG00000157856	DRC1	2.008	0.0176164
ENSG00000243797	None	2.005	0.00315217
ENSG00000283538	None	2.004	0.000669705
ENSG00000287620	None	2.004	0.00651896
ENSG00000163947	ARHGEF3	2.002	9.74899e-07
ENSG00000006788	MYH13	2.001	0.0137679
ENSG00000140937	CDH11	2.001	5.06358e-13
ENSG00000171873	ADRA1D	2.001	0.000543738
ENSG00000151789	ZNF385D	1.999	0.00346845
ENSG00000148600	CDHR1	1.998	4.97505e-05
ENSG00000215386	MIR99AHG	1.998	2.37191e-07
ENSG00000271605	MILR1	1.997	1.26717e-13
ENSG00000127399	LRRC61	1.994	0.00905857
ENSG00000249669	CARMN	1.994	1.21861e-06
ENSG00000276980	None	1.993	0.000875593
ENSG00000110092	CCND1	1.991	1.12242e-10
ENSG00000008283	CYB561	1.989	2.72842e-10
ENSG00000148795	CYP17A1	1.988	0.018804
ENSG00000101680	LAMA1	1.987	5.23516e-05
ENSG00000226380	None	1.986	9.62546e-05
ENSG00000254303	None	1.985	0.0169426
ENSG00000257114	LINC02450	1.985	0.0131951
ENSG00000162645	GBP2	1.984	6.32405e-15
ENSG00000155011	DKK2	1.983	0.00681652
ENSG00000222009	BTBD19	1.983	3.4758e-09
ENSG00000095585	BLNK	1.982	0.00746821
ENSG00000157542	KCNJ6	1.982	0.0191992
ENSG00000205592	MUC19	1.98	0.00678485
ENSG00000229835	KHSRPP1	1.98	0.0188348
ENSG00000135905	DOCK10	1.979	5.92949e-09
ENSG00000157399	ARSL	1.977	0.00114452
ENSG00000198523	PLN	1.977	0.000875593
ENSG00000109805	NCAPG	1.976	0.000216584
ENSG00000210140	MT-TC	1.975	0.000212975
ENSG00000258545	RHOXF1-AS1	1.974	0.000510988
ENSG00000106565	TMEM176B	1.972	0.0163942
ENSG00000134216	CHIA	1.971	1.96255e-07
ENSG00000157111	TMEM171	1.971	7.09448e-05
ENSG00000172345	STARD5	1.971	1.24175e-05
ENSG00000253217	None	1.97	0.0157048
ENSG00000107821	KAZALD1	1.969	2.58438e-06
ENSG00000257501	PAFAH1B2P2	1.969	0.0199477
ENSG00000135929	CYP27A1	1.968	4.47079e-08
ENSG00000266256	LINC00683	1.968	0.000226369
ENSG00000111206	FOXM1	1.967	1.94436e-07
ENSG00000137078	SIT1	1.967	0.0190997
ENSG00000144061	NPHP1	1.964	6.98075e-17
ENSG00000260488	None	1.964	0.00491324
ENSG00000165887	ANKRD2	1.962	0.00799572
ENSG00000122574	WIPF3	1.961	0.000703899
ENSG00000111186	WNT5B	1.959	1.7149e-08
ENSG00000136895	GARNL3	1.954	0.000101225
ENSG00000145244	CORIN	1.954	0.00455393
ENSG00000105472	CLEC11A	1.953	3.06531e-09
ENSG00000174371	EXO1	1.953	4.58229e-06
ENSG00000259498	TPM1-AS	1.953	0.00323109
ENSG00000274292	None	1.951	0.00440925
ENSG00000170421	KRT8	1.949	0.0021071
ENSG00000256915	None	1.948	0.0206949
ENSG00000182218	HHIPL1	1.945	2.92711e-13
ENSG00000080031	PTPRH	1.944	0.000153478
ENSG00000239697	TNFSF12	1.944	1.44184e-08
ENSG00000279881	None	1.94	0.00011791
ENSG00000100985	MMP9	1.939	0.0209648
ENSG00000230882	None	1.938	0.0206673
ENSG00000137404	NRM	1.936	2.32793e-14
ENSG00000172260	NEGR1	1.936	4.28545e-18
ENSG00000198771	RCSD1	1.936	0.0209869
ENSG00000277758	SYT15B	1.936	0.00302114
ENSG00000178033	CALHM5	1.935	6.23844e-15
ENSG00000065328	MCM10	1.93	0.000224233
ENSG00000010030	ETV7	1.928	0.00184984
ENSG00000137819	PAQR5	1.927	2.71877e-07
ENSG00000251179	TMEM92-AS1	1.927	0.0006353
ENSG00000185745	IFIT1	1.924	8.20796e-09
ENSG00000248996	PDLIM7-AS1	1.924	0.0213533
ENSG00000129116	PALLD	1.923	9.78534e-19
ENSG00000198975	MIRLET7A2	1.923	0.0207874
ENSG00000183715	OPCML	1.921	0.0130619
ENSG00000254887	LNROP	1.921	0.0200175
ENSG00000168778	TCTN2	1.92	1.64133e-07
ENSG00000177721	ANXA2R	1.917	1.16974e-05
ENSG00000198467	TPM2	1.917	1.73686e-05
ENSG00000067057	PFKP	1.916	2.77264e-05
ENSG00000170745	KCNS3	1.916	0.000482056
ENSG00000279353	None	1.916	0.0216752
ENSG00000226859	LINC02051	1.915	0.0207776
ENSG00000174827	PDZK1	1.914	0.000746521
ENSG00000215246	LINC02982	1.914	0.000795316
ENSG00000222005	LINC01118	1.912	0.0041727
ENSG00000168056	LTBP3	1.911	2.54753e-06
ENSG00000154839	SKA1	1.91	0.00119241
ENSG00000125735	TNFSF14	1.909	0.0131061
ENSG00000041515	MYO16	1.908	0.00235383
ENSG00000155816	FMN2	1.907	2.4229e-12
ENSG00000242578	None	1.905	0.0193263
ENSG00000076864	RAP1GAP	1.903	0.0024124
ENSG00000144485	HES6	1.902	0.00349413
ENSG00000109063	MYH3	1.901	1.29813e-06
ENSG00000079462	PAFAH1B3	1.9	0.00307325
ENSG00000163364	LINC01116	1.899	1.09755e-06
ENSG00000170006	TMEM154	1.898	9.35359e-10
ENSG00000249400	HMGB3P17	1.898	0.0170626
ENSG00000179820	MYADM	1.897	2.08783e-13
ENSG00000186185	KIF18B	1.897	0.0012446
ENSG00000014914	MTMR11	1.896	9.95026e-07
ENSG00000148120	AOPEP	1.894	8.67149e-12
ENSG00000224543	SNRPGP15	1.894	0.000752941
ENSG00000272789	None	1.894	0.0219138
ENSG00000115590	IL1R2	1.893	0.00914384
ENSG00000205549	LINC03041	1.893	0.0219686
ENSG00000226137	BAIAP2-DT	1.89	8.00626e-23
ENSG00000265678	None	1.889	0.0219441
ENSG00000075275	CELSR1	1.888	0.000230545
ENSG00000000938	FGR	1.886	0.00169386
ENSG00000118596	SLC16A7	1.886	4.90049e-07
ENSG00000102007	PLP2	1.884	1.1345e-11
ENSG00000168491	CCDC110	1.883	1.31298e-06
ENSG00000073464	CLCN4	1.879	1.02887e-06
ENSG00000184009	ACTG1	1.879	3.31951e-13
ENSG00000231007	CDC20P1	1.87	0.000541852
ENSG00000069974	RAB27A	1.869	1.47027e-15
ENSG00000116701	NCF2	1.867	0.00860967
ENSG00000236467	KCNMA1-AS1	1.864	0.0229136
ENSG00000072682	P4HA2	1.862	2.64584e-08
ENSG00000230309	None	1.861	0.0234086
ENSG00000139899	CBLN3	1.86	3.30841e-09
ENSG00000159167	STC1	1.858	1.83493e-05
ENSG00000179855	GIPC3	1.858	0.00100245
ENSG00000213406	ANXA2P1	1.858	0.02235
ENSG00000287232	None	1.858	0.000163572
ENSG00000106278	PTPRZ1	1.856	0.002634
ENSG00000008056	SYN1	1.854	0.000567481
ENSG00000133640	LRRIQ1	1.854	6.14985e-06
ENSG00000157680	DGKI	1.854	3.78042e-14
ENSG00000075618	FSCN1	1.853	1.2578e-08
ENSG00000261115	TMEM178B	1.853	1.78792e-05
ENSG00000213290	PGK1P2	1.85	0.000249322
ENSG00000135931	ARMC9	1.849	9.23062e-17
ENSG00000260944	FOXC2-AS1	1.848	0.02306
ENSG00000168078	PBK	1.847	0.00860516
ENSG00000138483	CCDC54	1.846	0.0214424
ENSG00000153071	DAB2	1.846	6.2783e-11
ENSG00000010278	CD9	1.845	0.000611012
ENSG00000104432	IL7	1.845	0.00222025
ENSG00000119938	PPP1R3C	1.845	6.09114e-07
ENSG00000090534	THPO	1.844	0.00272357
ENSG00000102452	NALCN	1.844	0.000238498
ENSG00000135678	CPM	1.841	6.65963e-05
ENSG00000227999	MTND5P1	1.841	0.023791
ENSG00000127564	PKMYT1	1.84	0.00430676
ENSG00000181856	SLC2A4	1.84	2.29991e-10
ENSG00000123496	IL13RA2	1.839	0.0073825
ENSG00000122966	CIT	1.838	0.000652531
ENSG00000114270	COL7A1	1.837	1.48218e-06
ENSG00000152377	SPOCK1	1.834	1.58545e-10
ENSG00000224020	MIR181A2HG	1.834	0.000660188
ENSG00000163879	DNALI1	1.833	4.45188e-06
ENSG00000175505	CLCF1	1.833	1.51603e-08
ENSG00000196924	FLNA	1.833	9.76579e-07
ENSG00000169994	MYO7B	1.83	0.00353867
ENSG00000259256	LINC01895	1.83	0.0145683
ENSG00000225614	ZNF469	1.829	1.14188e-09
ENSG00000151414	NEK7	1.828	3.38171e-12
ENSG00000272825	None	1.827	0.00675656
ENSG00000204381	LAYN	1.826	2.31917e-05
ENSG00000228561	None	1.826	0.0142345
ENSG00000143797	MBOAT2	1.825	4.24908e-09
ENSG00000266283	None	1.825	0.010586
ENSG00000131620	ANO1	1.824	0.00966208
ENSG00000280152	None	1.824	4.97505e-05
ENSG00000157045	NTAN1	1.823	3.29364e-18
ENSG00000129048	ACKR4	1.822	0.000752875
ENSG00000120051	CFAP58	1.821	7.33697e-05
ENSG00000169679	BUB1	1.821	3.13937e-05
ENSG00000185527	PDE6G	1.821	0.0246227
ENSG00000286034	None	1.821	0.0247884
ENSG00000100599	RIN3	1.82	3.07529e-08
ENSG00000197381	ADARB1	1.819	3.60966e-14
ENSG00000183386	FHL3	1.818	2.13336e-09
ENSG00000226816	None	1.817	0.0186043
ENSG00000274021	None	1.816	1.14213e-10
ENSG00000134769	DTNA	1.812	0.00156945
ENSG00000213088	ACKR1	1.81	0.000139002
ENSG00000133020	MYH8	1.809	0.0251148
ENSG00000166444	DENND2B	1.809	1.20465e-13
ENSG00000003249	DBNDD1	1.806	0.000525045
ENSG00000010704	HFE	1.806	1.1666e-08
ENSG00000204580	DDR1	1.806	1.4137e-07
ENSG00000182310	SPACA6	1.805	2.93344e-07
ENSG00000006747	SCIN	1.804	0.0223871
ENSG00000243137	PSG4	1.804	0.0231064
ENSG00000285802	None	1.802	0.0242147
ENSG00000232363	None	1.801	0.0232595
ENSG00000243649	CFB	1.8	0.00473768
ENSG00000260517	None	1.799	4.3795e-08
ENSG00000279970	None	1.799	0.00954375
ENSG00000124212	PTGIS	1.798	0.000254849
ENSG00000104888	SLC17A7	1.797	0.00230879
ENSG00000161544	CYGB	1.797	8.13779e-06
ENSG00000082497	SERTAD4	1.795	0.00476437
ENSG00000286069	None	1.795	0.017683
ENSG00000185201	IFITM2	1.794	2.36012e-09
ENSG00000182916	TCEAL7	1.793	2.32266e-08
ENSG00000230712	GGTLC4P	1.792	0.00832714
ENSG00000095752	IL11	1.791	0.00729878
ENSG00000136830	NIBAN2	1.79	2.59789e-11
ENSG00000178980	SELENOW	1.79	7.39812e-14
ENSG00000070808	CAMK2A	1.789	0.00480716
ENSG00000253633	LINC03047	1.788	0.0110654
ENSG00000271086	NAMA	1.786	0.0246322
ENSG00000225670	CADM3-AS1	1.784	0.0159558
ENSG00000145526	CDH18	1.783	0.0256423
ENSG00000124731	TREM1	1.782	0.00957238
ENSG00000243232	PCDHAC2	1.782	0.00197773
ENSG00000145632	PLK2	1.781	2.12471e-07
ENSG00000185633	NDUFA4L2	1.781	0.000398674
ENSG00000267364	None	1.78	0.0261712
ENSG00000248801	C8orf34-AS1	1.779	0.0239846
ENSG00000251593	MSNP1	1.779	0.0100928
ENSG00000287281	None	1.779	1.24481e-07
ENSG00000163631	ALB	1.778	0.0252488
ENSG00000203772	SPRN	1.777	0.00285704
ENSG00000223695	MYH9-DT	1.777	0.0190277
ENSG00000172794	RAB37	1.775	0.0265542
ENSG00000287148	LINCADL	1.774	1.04917e-14
ENSG00000138606	SHF	1.773	8.14897e-05
ENSG00000231749	ABCA9-AS1	1.773	0.0246268
ENSG00000241280	None	1.773	0.0266505
ENSG00000141431	ASXL3	1.772	0.0258632
ENSG00000111664	GNB3	1.77	0.00108569
ENSG00000258667	HIF1A-AS3	1.77	0.000950967
ENSG00000267052	None	1.77	0.00641026
ENSG00000286675	None	1.77	0.0226848
ENSG00000143850	PLEKHA6	1.768	0.00956718
ENSG00000163606	CD200R1	1.768	0.0248302
ENSG00000142959	BEST4	1.767	0.0263109
ENSG00000151364	KCTD14	1.767	0.00111378
ENSG00000182580	EPHB3	1.767	1.31363e-08
ENSG00000227456	LINC00310	1.767	4.67297e-05
ENSG00000106868	SUSD1	1.766	1.02801e-18
ENSG00000099812	MISP	1.765	0.015167
ENSG00000240280	TCAM1P	1.765	0.0264026
ENSG00000235545	DOCK7-DT	1.762	0.0264252
ENSG00000089692	LAG3	1.76	0.0193626
ENSG00000133106	EPSTI1	1.76	0.000314774
ENSG00000119632	IFI27L2	1.759	8.81367e-07
ENSG00000227992	None	1.759	0.00104981
ENSG00000285108	None	1.758	0.0254957
ENSG00000215241	LINC02449	1.756	0.000537168
ENSG00000149488	TMC2	1.754	0.00175097
ENSG00000267101	None	1.754	0.0237805
ENSG00000257219	LNCOG	1.752	0.000827958
ENSG00000154734	ADAMTS1	1.749	2.54227e-09
ENSG00000230312	SLC25A53P1	1.749	0.0276015
ENSG00000120262	CCDC170	1.747	0.00532949
ENSG00000104936	DMPK	1.746	1.31664e-06
ENSG00000166920	C15orf48	1.745	0.0274599
ENSG00000100385	IL2RB	1.743	0.0106893
ENSG00000095383	TBC1D2	1.742	7.18252e-06
ENSG00000155962	CLIC2	1.742	0.00330842
ENSG00000198892	SHISA4	1.742	6.02061e-12
ENSG00000122786	CALD1	1.741	4.20966e-11
ENSG00000224017	LINC01449	1.739	0.0271762
ENSG00000243485	MIR1302-2HG	1.739	0.0274908
ENSG00000255052	FAM66D	1.738	8.80162e-07
ENSG00000164403	SHROOM1	1.737	3.92878e-09
ENSG00000255727	LINC01489	1.737	0.0279117
ENSG00000173442	EHBP1L1	1.735	1.91459e-20
ENSG00000231437	LINC01750	1.735	0.0189463
ENSG00000099377	HSD3B7	1.734	4.31597e-06
ENSG00000129474	AJUBA	1.734	1.3781e-08
ENSG00000187546	AGMO	1.734	0.00751737
ENSG00000213397	HAUS7	1.73	0.000940234
ENSG00000131095	GFAP	1.729	0.0075296
ENSG00000161642	ZNF385A	1.729	1.25182e-07
ENSG00000111087	GLI1	1.727	0.00370222
ENSG00000248538	PPP1R3B-DT	1.725	0.0272316
ENSG00000279901	None	1.723	0.0158562
ENSG00000150394	CDH8	1.717	0.0276869
ENSG00000280515	SALRNA2	1.717	0.0130985
ENSG00000135821	GLUL	1.716	5.85851e-13
ENSG00000173376	NDNF	1.714	1.3511e-05
ENSG00000184185	KCNJ12	1.714	7.65437e-05
ENSG00000198796	ALPK2	1.714	3.38134e-07
ENSG00000111879	FAM184A	1.708	0.000247273
ENSG00000279812	None	1.708	0.00464627
ENSG00000100968	NFATC4	1.707	1.33455e-08
ENSG00000174004	NRROS	1.706	0.0293419
ENSG00000256940	PPP1R14B-AS1	1.705	0.000964503
ENSG00000000971	CFH	1.704	4.82858e-06
ENSG00000144152	FBLN7	1.703	8.57514e-05
ENSG00000182534	MXRA7	1.703	6.13149e-11
ENSG00000060140	STYK1	1.702	0.0169426
ENSG00000173114	LRRN3	1.702	1.16507e-05
ENSG00000184672	RALYL	1.702	0.0295874
ENSG00000165480	SKA3	1.701	0.000756522
ENSG00000273569	None	1.7	0.0295005
ENSG00000286511	None	1.698	0.00152436
ENSG00000076716	GPC4	1.697	3.14485e-06
ENSG00000154240	CEP112	1.695	2.4229e-12
ENSG00000035862	TIMP2	1.693	5.3266e-21
ENSG00000230581	ACTG1P14	1.692	0.0150884
ENSG00000143839	REN	1.69	0.0073865
ENSG00000145147	SLIT2	1.69	4.73673e-16
ENSG00000136848	DAB2IP	1.689	6.88885e-10
ENSG00000285018	None	1.689	0.00980117
ENSG00000069812	HES2	1.687	0.00626223
ENSG00000197077	KIAA1671	1.686	2.10697e-08
ENSG00000249899	ITGA2-AS1	1.686	0.0280123
ENSG00000258315	C17orf49	1.686	0.0139223
ENSG00000189157	FAM47E	1.685	9.13991e-05
ENSG00000197948	FCHSD1	1.684	5.08913e-08
ENSG00000078269	SYNJ2	1.683	8.60338e-12
ENSG00000034510	TMSB10	1.682	2.97748e-13
ENSG00000154258	ABCA9	1.682	7.41054e-06
ENSG00000159216	RUNX1	1.681	6.74999e-10
ENSG00000100583	SAMD15	1.68	2.7604e-10
ENSG00000133488	SEC14L4	1.68	0.0290612
ENSG00000179284	DAND5	1.68	0.0280156
ENSG00000274251	None	1.678	0.012757
ENSG00000263874	LASP1NB	1.677	0.00061383
ENSG00000196923	PDLIM7	1.676	0.000303701
ENSG00000215788	TNFRSF25	1.676	0.0069935
ENSG00000247081	BAALC-AS1	1.674	2.78429e-10
ENSG00000208005	MIR503	1.671	0.0306833
ENSG00000111305	GSG1	1.67	0.017853
ENSG00000183401	CCDC159	1.67	1.78899e-08
ENSG00000189058	APOD	1.67	0.00944097
ENSG00000233321	LINC02669	1.67	0.0306833
ENSG00000163347	CLDN1	1.669	0.0107311
ENSG00000176971	FIBIN	1.669	6.76491e-10
ENSG00000122861	PLAU	1.668	5.79658e-05
ENSG00000133169	BEX1	1.667	0.0035113
ENSG00000158246	TENT5B	1.667	0.00248207
ENSG00000170017	ALCAM	1.667	2.82513e-06
ENSG00000068137	PLEKHH3	1.666	2.28202e-06
ENSG00000197555	SIPA1L1	1.666	1.05153e-07
ENSG00000104951	IL4I1	1.665	0.0283323
ENSG00000042493	CAPG	1.664	1.53515e-06
ENSG00000102144	PGK1	1.664	2.61817e-10
ENSG00000065621	GSTO2	1.663	0.000887763
ENSG00000228274	TOMM22-DT	1.663	3.08361e-10
ENSG00000203721	LINC00862	1.662	0.00477535
ENSG00000121621	KIF18A	1.661	0.000394154
ENSG00000135269	TES	1.661	3.46774e-12
ENSG00000185652	NTF3	1.66	0.0292252
ENSG00000122970	IFT81	1.659	1.02416e-18
ENSG00000167641	PPP1R14A	1.659	0.0104019
ENSG00000042832	TG	1.658	2.75928e-07
ENSG00000119698	PPP4R4	1.658	0.00588067
ENSG00000144339	TMEFF2	1.658	0.0148031
ENSG00000276012	None	1.657	0.00653161
ENSG00000108387	SEPTIN4	1.655	0.000597357
ENSG00000175482	POLD4	1.655	4.21273e-05
ENSG00000280025	None	1.654	0.0315297
ENSG00000135046	ANXA1	1.651	5.22136e-08
ENSG00000091972	CD200	1.65	0.00379697
ENSG00000150054	MPP7	1.65	0.0017662
ENSG00000219438	TAFA5	1.647	0.00367558
ENSG00000169499	PLEKHA2	1.646	4.12721e-07
ENSG00000250483	PPM1AP1	1.645	0.0266566
ENSG00000198846	TOX	1.641	0.0270495
ENSG00000235770	LINC00607	1.641	6.80103e-11
ENSG00000164929	BAALC	1.64	0.016747
ENSG00000165124	SVEP1	1.64	0.000538313
ENSG00000168615	ADAM9	1.639	2.57324e-16
ENSG00000188037	CLCN1	1.639	0.0107614
ENSG00000013016	EHD3	1.638	1.58164e-05
ENSG00000204767	INSYN2B	1.638	0.000110149
ENSG00000256061	DNAAF4	1.638	0.0140624
ENSG00000231187	SYT15-AS1	1.637	0.0108058
ENSG00000259175	None	1.637	0.0326124
ENSG00000267519	MIR23AHG	1.636	0.000230281
ENSG00000108852	MPP2	1.635	0.000715041
ENSG00000287853	None	1.635	0.00779563
ENSG00000126217	MCF2L	1.633	0.00915882
ENSG00000087303	NID2	1.631	4.23136e-06
ENSG00000163131	CTSS	1.631	0.00596336
ENSG00000205885	C1RL-AS1	1.63	1.56146e-10
ENSG00000277851	LINC02391	1.63	0.0329421
ENSG00000162616	DNAJB4	1.629	6.60196e-07
ENSG00000175063	UBE2C	1.629	0.00171057
ENSG00000134802	SLC43A3	1.628	5.90563e-07
ENSG00000011347	SYT7	1.627	0.00955811
ENSG00000168502	MTCL1	1.627	1.64284e-06
ENSG00000165685	TMEM52B	1.626	0.0329894
ENSG00000173947	CIMAP3	1.626	0.00844093
ENSG00000099960	SLC7A4	1.624	0.0254308
ENSG00000130600	H19	1.624	0.00461002
ENSG00000187244	BCAM	1.624	0.000866149
ENSG00000140798	ABCC12	1.621	0.0307466
ENSG00000143631	FLG	1.621	0.00235456
ENSG00000126803	HSPA2	1.62	0.000347147
ENSG00000176788	BASP1	1.62	2.69504e-11
ENSG00000118292	C1orf54	1.619	4.57847e-06
ENSG00000182054	IDH2	1.618	3.50498e-11
ENSG00000188000	OR7D2	1.618	0.033297
ENSG00000242221	PSG2	1.616	0.0336184
ENSG00000158710	TAGLN2	1.615	2.20282e-19
ENSG00000157782	CABP1	1.614	0.0192094
ENSG00000176692	FOXC2	1.614	0.000561416
ENSG00000139567	ACVRL1	1.613	7.09876e-05
ENSG00000173175	ADCY5	1.613	1.29689e-06
ENSG00000242960	FTH1P23	1.612	0.00177129
ENSG00000234884	GRK3-AS1	1.61	0.0114033
ENSG00000111450	STX2	1.608	3.68282e-23
ENSG00000274817	None	1.608	0.0338619
ENSG00000115641	FHL2	1.607	8.65946e-11
ENSG00000228499	TMSB10P1	1.605	1.37301e-05
ENSG00000248144	ADH1C	1.604	0.000150173
ENSG00000276600	RAB7B	1.604	0.000900218
ENSG00000174576	NPAS4	1.603	0.0115865
ENSG00000088367	EPB41L1	1.602	2.1401e-11
ENSG00000150551	LYPD1	1.602	0.0140583
ENSG00000287514	None	1.602	0.000615923
ENSG00000114923	SLC4A3	1.601	0.000275589
ENSG00000214870	LINC02981	1.6	0.0326068
ENSG00000122884	P4HA1	1.597	1.40381e-06
ENSG00000253661	ZFHX4-AS1	1.597	0.00294984
ENSG00000280132	None	1.597	0.00235349
ENSG00000104998	IL27RA	1.596	0.00627924
ENSG00000206337	HCP5	1.596	0.00320634
ENSG00000239948	RN7SL368P	1.596	0.0306155
ENSG00000213080	None	1.595	0.0310148
ENSG00000276365	MIR145	1.594	0.00501167
ENSG00000246273	SBF2-AS1	1.593	0.00133331
ENSG00000122707	RECK	1.592	0.000236258
ENSG00000147697	GSDMC	1.592	0.0222917
ENSG00000177112	IRAG1-AS1	1.59	0.0128664
ENSG00000188897	None	1.59	0.0349445
ENSG00000071575	TRIB2	1.588	4.15652e-05
ENSG00000088305	DNMT3B	1.588	0.000170892
ENSG00000148053	NTRK2	1.588	0.0158826
ENSG00000130270	ATP8B3	1.587	0.000304026
ENSG00000129467	ADCY4	1.586	0.000669011
ENSG00000162511	LAPTM5	1.586	0.011978
ENSG00000235207	TUBBP6	1.586	0.0346712
ENSG00000162390	ACOT11	1.585	0.000627433
ENSG00000177409	SAMD9L	1.585	5.56836e-12
ENSG00000160097	FNDC5	1.584	0.000199021
ENSG00000162931	TRIM17	1.584	0.00193698
ENSG00000255399	TBX5-AS1	1.584	7.91687e-12
ENSG00000189184	PCDH18	1.583	6.45632e-07
ENSG00000227107	None	1.583	0.0328759
ENSG00000227954	TARID	1.583	0.0136927
ENSG00000141505	ASGR1	1.582	0.0125463
ENSG00000171227	TMEM37	1.582	5.28127e-06
ENSG00000256029	None	1.582	0.0246043
ENSG00000283787	PRR33	1.581	0.0126117
ENSG00000272341	None	1.58	0.0013417
ENSG00000131096	PYY	1.578	0.0348593
ENSG00000131171	SH3BGRL	1.577	1.29507e-22
ENSG00000253973	NRIP3-DT	1.574	0.0352387
ENSG00000258659	TRIM34	1.573	0.000240012
ENSG00000130787	HIP1R	1.569	2.35722e-05
ENSG00000136546	SCN7A	1.567	0.0270796
ENSG00000140450	ARRDC4	1.567	1.05007e-08
ENSG00000182782	HCAR2	1.564	1.17513e-08
ENSG00000005448	WDR54	1.563	4.97428e-07
ENSG00000121297	TSHZ3	1.563	1.99764e-13
ENSG00000135736	CCDC102A	1.563	0.000179694
ENSG00000226197	None	1.563	0.036386
ENSG00000171729	TMEM51	1.562	0.00462409
ENSG00000198125	MB	1.562	0.0355857
ENSG00000116260	QSOX1	1.561	2.10072e-11
ENSG00000169071	ROR2	1.561	0.000234377
ENSG00000102349	KLF8	1.56	0.000490014
ENSG00000002745	WNT16	1.557	0.0291625
ENSG00000162894	FCMR	1.556	0.0366531
ENSG00000168679	SLC16A4	1.555	0.000164015
ENSG00000004468	CD38	1.554	0.000764357
ENSG00000132530	XAF1	1.554	2.84413e-05
ENSG00000206538	VGLL3	1.554	1.08795e-06
ENSG00000234745	HLA-B	1.552	8.15772e-11
ENSG00000238045	MVP-DT	1.551	0.000676812
ENSG00000138166	DUSP5	1.55	0.000444702
ENSG00000164930	FZD6	1.55	6.73964e-15
ENSG00000264425	MIR4653	1.55	0.00767307
ENSG00000231609	EHBP1-AS1	1.548	0.00079987
ENSG00000137474	MYO7A	1.547	0.019032
ENSG00000231566	LINC02595	1.547	0.0355584
ENSG00000288720	None	1.547	0.0102635
ENSG00000122642	FKBP9	1.544	5.80193e-14
ENSG00000279000	OR10A6	1.544	0.0375323
ENSG00000165304	MELK	1.542	1.4937e-05
ENSG00000196189	SEMA4A	1.542	0.00417667
ENSG00000286694	None	1.542	0.00438982
ENSG00000069535	MAOB	1.54	0.0101419
ENSG00000223849	None	1.54	0.0377699
ENSG00000267774	None	1.54	0.0333655
ENSG00000085871	MGST2	1.539	3.72118e-07
ENSG00000161955	TNFSF13	1.538	0.000524546
ENSG00000215187	CIMIP2B	1.538	0.0169426
ENSG00000102265	TIMP1	1.537	4.21916e-06
ENSG00000136378	ADAMTS7	1.537	0.000456675
ENSG00000143845	ETNK2	1.537	0.00143867
ENSG00000168490	PHYHIP	1.536	0.00159421
ENSG00000153904	DDAH1	1.535	4.29124e-07
ENSG00000179300	RTL3	1.534	0.0126117
ENSG00000062282	DGAT2	1.533	9.23815e-06
ENSG00000177993	ZNRF3-AS1	1.53	0.0354618
ENSG00000287359	None	1.529	0.0383169
ENSG00000188921	HACD4	1.527	0.000833966
ENSG00000249173	LINC01093	1.526	0.00306202
ENSG00000271943	TPM4P2	1.525	5.91635e-07
ENSG00000085117	CD82	1.524	1.91485e-05
ENSG00000261701	HPR	1.524	0.000840046
ENSG00000023171	GRAMD1B	1.522	1.6017e-08
ENSG00000134259	NGF	1.522	0.000301677
ENSG00000277728	None	1.522	0.0168107
ENSG00000168487	BMP1	1.521	3.41521e-05
ENSG00000226148	SLC25A39P1	1.521	0.0297355
ENSG00000227482	None	1.521	0.0320792
ENSG00000259462	CPEB1-AS1	1.521	0.00233285
ENSG00000269124	None	1.521	0.0331472
ENSG00000267279	None	1.52	0.0045376
ENSG00000170004	CHD3	1.519	1.78319e-11
ENSG00000001461	NIPAL3	1.518	1.06994e-15
ENSG00000100626	GALNT16	1.518	0.00841612
ENSG00000111665	CDCA3	1.518	6.67815e-05
ENSG00000105255	FSD1	1.517	0.0195172
ENSG00000135472	FAIM2	1.517	0.00274961
ENSG00000105464	GRIN2D	1.516	0.000126677
ENSG00000215374	FAM66B	1.516	0.000156587
ENSG00000235944	ZNF815P	1.516	0.00910912
ENSG00000124813	RUNX2	1.515	4.12869e-07
ENSG00000127990	SGCE	1.515	2.73821e-10
ENSG00000046653	GPM6B	1.514	0.00384916
ENSG00000134222	PSRC1	1.514	4.44283e-08
ENSG00000155324	GRAMD2B	1.514	1.27097e-09
ENSG00000243742	RPLP0P2	1.514	0.0113176
ENSG00000170624	SGCD	1.513	0.0167809
ENSG00000140795	MYLK3	1.512	0.0165114
ENSG00000150628	SPATA4	1.512	0.0367905
ENSG00000144290	SLC4A10	1.511	0.0375238
ENSG00000165694	FRMD7	1.511	0.0286506
ENSG00000076258	FMO4	1.51	1.10975e-08
ENSG00000063180	CA11	1.508	0.00352384
ENSG00000225206	MIR137HG	1.507	0.000245196
ENSG00000203760	CENPW	1.506	0.000247418
ENSG00000285836	None	1.506	0.0393112
ENSG00000111341	MGP	1.503	0.00160329
ENSG00000111424	VDR	1.503	3.2928e-09
ENSG00000140511	HAPLN3	1.503	0.000706729
ENSG00000172296	SPTLC3	1.503	0.00115138
ENSG00000117724	CENPF	1.501	0.000370781
ENSG00000277050	None	1.501	0.0361498
ENSG00000278864	None	1.501	0.000531131
ENSG00000169884	WNT10B	1.5	0.0401466
ENSG00000183762	KREMEN1	1.498	4.47905e-05
ENSG00000254560	BBOX1-AS1	1.498	0.00989493
ENSG00000188643	S100A16	1.497	2.88906e-06
ENSG00000139194	RBP5	1.495	2.70985e-06
ENSG00000278071	None	1.493	0.0279867
ENSG00000064666	CNN2	1.492	1.84486e-17
ENSG00000125753	VASP	1.491	7.96127e-08
ENSG00000227486	None	1.491	0.0330424
ENSG00000118017	A4GNT	1.49	0.00567176
ENSG00000163032	VSNL1	1.49	0.0185127
ENSG00000170379	TCAF2	1.49	0.000846602
ENSG00000173597	SULT1B1	1.49	0.0227222
ENSG00000141338	ABCA8	1.489	5.55315e-07
ENSG00000287287	None	1.489	0.00346502
ENSG00000238178	MAGEB17-AS1	1.488	0.0409598
ENSG00000127084	FGD3	1.487	0.0358442
ENSG00000146950	SHROOM2	1.487	0.023188
ENSG00000147065	MSN	1.484	1.70871e-19
[truncated: 4,458 more rows]

## Sheet: D15-NF vs D9-NF
Gene ID	Gene Name	Log2FC	FDR
ENSG00000163814	CDCP1	9.208	1.74048e-15
ENSG00000223485	LINC01615	8.586	2.30896e-12
ENSG00000166396	SERPINB7	8.431	3.43494e-16
ENSG00000164434	FABP7	8.215	1.91795e-112
ENSG00000012223	LTF	8.02	5.34453e-08
ENSG00000019169	MARCO	8.016	4.46223e-48
ENSG00000158008	EXTL1	7.941	6.16188e-10
ENSG00000144063	MALL	7.898	5.36087e-11
ENSG00000171954	CYP4F22	7.741	5.47234e-11
ENSG00000103888	CEMIP	7.694	3.45829e-140
ENSG00000258231	None	7.641	1.83111e-11
ENSG00000261039	LINC02544	7.623	5.19683e-10
ENSG00000142583	SLC2A5	7.613	3.73014e-57
ENSG00000148677	ANKRD1	7.56	1.7379e-19
ENSG00000182261	NLRP10	7.128	2.66623e-18
ENSG00000158825	CDA	6.937	1.62621e-09
ENSG00000204540	PSORS1C1	6.896	6.31764e-10
ENSG00000259091	LINC00517	6.883	5.34672e-09
ENSG00000235385	LINC02154	6.85	8.80232e-08
ENSG00000134242	PTPN22	6.844	3.17601e-33
ENSG00000132465	JCHAIN	6.833	9.12258e-09
ENSG00000125414	MYH2	6.826	5.7875e-21
ENSG00000212724	KRTAP2-3	6.781	8.5113e-09
ENSG00000228495	LINC01013	6.765	1.33998e-08
ENSG00000187173	LCE2A	6.698	2.26157e-06
ENSG00000101251	SEL1L2	6.694	9.07943e-08
ENSG00000106819	ASPN	6.619	7.26103e-32
ENSG00000164283	ESM1	6.565	1.70534e-10
ENSG00000167767	KRT80	6.55	7.58353e-09
ENSG00000286013	None	6.55	1.0473e-17
ENSG00000221852	KRTAP1-5	6.529	5.20505e-09
ENSG00000138772	ANXA3	6.501	5.83196e-09
ENSG00000175084	DES	6.466	1.40772e-16
ENSG00000182901	RGS7	6.451	1.09486e-08
ENSG00000174697	LEP	6.436	3.14871e-10
ENSG00000204941	PSG5	6.372	1.39289e-29
ENSG00000137745	MMP13	6.229	3.28567e-07
ENSG00000138347	MYPN	6.15	1.98768e-10
ENSG00000272243	None	6.144	5.09902e-07
ENSG00000157368	IL34	6.139	1.94175e-07
ENSG00000118113	MMP8	6.126	3.36055e-09
ENSG00000127472	PLA2G5	6.056	1.90335e-13
ENSG00000163823	CCR1	6.025	1.32617e-05
ENSG00000130762	ARHGEF16	5.991	6.65951e-09
ENSG00000261573	None	5.986	2.10552e-06
ENSG00000248698	LINC01085	5.918	1.05804e-10
ENSG00000185585	OLFML2A	5.902	1.10004e-21
ENSG00000255364	SMILR	5.896	2.98864e-07
ENSG00000275226	LINC00547	5.819	2.17349e-11
ENSG00000144331	ZNF385B	5.797	1.15163e-09
ENSG00000136999	CCN3	5.782	2.3947e-07
ENSG00000185860	CCDC190	5.781	1.38997e-06
ENSG00000286570	None	5.744	2.81128e-06
ENSG00000189320	FAM180A	5.722	3.27945e-15
ENSG00000250748	MSRB3-AS1	5.712	2.73068e-06
ENSG00000171345	KRT19	5.71	6.52994e-16
ENSG00000139874	SSTR1	5.705	1.1412e-12
ENSG00000232949	None	5.682	3.05862e-06
ENSG00000155629	PIK3AP1	5.68	1.08757e-09
ENSG00000130173	ANGPTL8	5.659	4.33038e-08
ENSG00000250038	None	5.638	1.03671e-05
ENSG00000154175	ABI3BP	5.6	4.31744e-41
ENSG00000231574	LINC02015	5.595	2.15893e-21
ENSG00000107159	CA9	5.594	2.11738e-08
ENSG00000197632	SERPINB2	5.554	1.5648e-22
ENSG00000240583	AQP1	5.519	3.8792e-13
ENSG00000123500	COL10A1	5.515	4.34926e-16
ENSG00000105989	WNT2	5.495	3.00364e-25
ENSG00000111452	ADGRD1	5.484	1.9398e-14
ENSG00000180914	OXTR	5.471	2.12868e-22
ENSG00000288022	None	5.463	1.34332e-10
ENSG00000226965	None	5.458	6.16409e-06
ENSG00000272975	MYHAS	5.368	2.72722e-06
ENSG00000253746	None	5.36	2.86818e-06
ENSG00000171812	COL8A2	5.327	4.19021e-39
ENSG00000176532	PRR15	5.323	2.92223e-08
ENSG00000084674	APOB	5.254	6.85575e-27
ENSG00000109061	MYH1	5.249	9.07459e-11
ENSG00000139304	PTPRQ	5.239	3.71041e-20
ENSG00000117152	RGS4	5.213	1.7055e-14
ENSG00000244067	GSTA2	5.198	1.70317e-05
ENSG00000120156	TEK	5.196	3.69554e-13
ENSG00000174370	KCNJ5-AS1	5.196	7.21297e-07
ENSG00000205403	CFI	5.194	3.1329e-10
ENSG00000232759	STEAP1B-AS1	5.182	1.49069e-05
ENSG00000101265	RASSF2	5.172	8.36431e-21
ENSG00000133048	CHI3L1	5.17	6.09054e-09
ENSG00000240476	LINC00973	5.164	1.09946e-05
ENSG00000008517	IL32	5.134	5.35342e-26
ENSG00000235750	KIAA0040	5.113	2.7125e-13
ENSG00000241644	INMT	5.106	1.15948e-20
ENSG00000162989	KCNJ3	5.104	3.87081e-05
ENSG00000170965	PLAC1	5.103	2.6397e-05
ENSG00000166473	PKD1L2	5.094	6.08715e-09
ENSG00000244062	ACSL3P1	5.076	8.40629e-16
ENSG00000253658	LINC01592	5.055	6.98047e-05
ENSG00000206878	None	5.046	3.25024e-05
ENSG00000060718	COL11A1	5.042	7.21682e-13
ENSG00000233308	OSTN-AS1	5.028	4.07312e-05
ENSG00000139780	METTL21C	5.021	1.66564e-05
ENSG00000162069	BICDL2	5.019	5.25772e-05
ENSG00000136275	PKD1L1-AS1	5.015	3.0455e-05
ENSG00000130208	APOC1	4.994	5.75786e-49
ENSG00000154133	ROBO4	4.971	7.69192e-08
ENSG00000124839	RAB17	4.951	3.27625e-05
ENSG00000239332	LINC01119	4.948	7.5413e-18
ENSG00000253414	LINC01605	4.934	1.76257e-05
ENSG00000287008	None	4.925	4.10962e-09
ENSG00000091513	TF	4.921	1.58252e-27
ENSG00000173406	DAB1	4.915	1.7123e-18
ENSG00000166448	TMEM130	4.914	6.39126e-13
ENSG00000176771	NCKAP5	4.913	2.16884e-23
ENSG00000172179	PRL	4.874	7.54841e-16
ENSG00000160013	PTGIR	4.873	2.58787e-15
ENSG00000183929	DUSP5P1	4.87	1.98419e-08
ENSG00000169213	RAB3B	4.843	1.0277e-31
ENSG00000082196	C1QTNF3	4.808	1.92417e-25
ENSG00000104368	PLAT	4.808	1.00224e-30
ENSG00000162630	B3GALT2	4.802	1.86461e-14
ENSG00000164161	HHIP	4.8	6.19869e-10
ENSG00000176406	RIMS2	4.799	1.33168e-17
ENSG00000283473	FAM240A	4.783	0.000233612
ENSG00000168685	IL7R	4.778	2.75508e-21
ENSG00000266968	None	4.76	1.90743e-07
ENSG00000259676	None	4.759	5.5906e-07
ENSG00000147573	TRIM55	4.757	1.89866e-05
ENSG00000229563	LINC01204	4.752	1.86986e-08
ENSG00000164879	CA3	4.751	5.00329e-09
ENSG00000172379	ARNT2	4.746	4.25085e-62
ENSG00000147255	IGSF1	4.737	0.000167685
ENSG00000152779	SLC16A12	4.737	0.000180089
ENSG00000253357	None	4.72	5.89897e-05
ENSG00000267279	None	4.717	5.54091e-06
ENSG00000144583	MARCHF4	4.714	2.85075e-48
ENSG00000197506	SLC28A3	4.709	3.81608e-05
ENSG00000165478	HEPACAM	4.707	3.85389e-07
ENSG00000064205	CCN5	4.682	1.32015e-12
ENSG00000173391	OLR1	4.673	1.84825e-07
ENSG00000287929	None	4.673	3.38649e-05
ENSG00000181444	ZNF467	4.669	2.262e-12
ENSG00000131737	KRT34	4.667	5.10077e-06
ENSG00000181634	TNFSF15	4.665	0.000215471
ENSG00000244649	LINC02086	4.656	3.32645e-05
ENSG00000250634	LINC01182	4.655	1.80177e-06
ENSG00000171509	RXFP1	4.647	5.51386e-05
ENSG00000123572	NRK	4.643	2.58058e-06
ENSG00000165899	OTOGL	4.641	1.50298e-05
ENSG00000225166	None	4.641	2.16726e-06
ENSG00000180871	CXCR2	4.636	0.000108731
ENSG00000127399	LRRC61	4.607	0.000111486
ENSG00000153233	PTPRR	4.604	0.000110013
ENSG00000236461	None	4.591	0.000115917
ENSG00000232328	None	4.561	3.6376e-27
ENSG00000049249	TNFRSF9	4.559	6.94578e-05
ENSG00000154864	PIEZO2	4.554	9.74904e-14
ENSG00000172399	MYOZ2	4.529	4.17498e-15
ENSG00000236841	None	4.513	5.84843e-05
ENSG00000179097	HTR1F	4.512	0.000233142
ENSG00000276953	TRBV12-4	4.485	0.000312068
ENSG00000179428	IL6-AS1	4.47	0.000106949
ENSG00000233521	LINC01638	4.469	1.01856e-05
ENSG00000162105	SHANK2	4.468	5.62196e-08
ENSG00000180287	PLD5	4.468	9.3762e-06
ENSG00000183801	OLFML1	4.462	5.03123e-09
ENSG00000241722	RPL36AP23	4.457	2.71108e-05
ENSG00000106624	AEBP1	4.456	6.51244e-28
ENSG00000153237	CCDC148	4.451	0.000108731
ENSG00000179542	SLITRK4	4.449	2.65918e-11
ENSG00000188549	CCDC9B	4.447	3.11597e-41
ENSG00000262185	LINC02861	4.443	1.09629e-29
ENSG00000068976	PYGM	4.44	2.52326e-16
ENSG00000197165	SULT1A2	4.44	0.000165595
ENSG00000234520	HRAT17	4.439	0.000219373
ENSG00000245522	LINC02709	4.432	4.48618e-19
ENSG00000233818	CLDN14-AS1	4.428	4.85963e-07
ENSG00000173077	DELEC1	4.42	6.04307e-10
ENSG00000204362	LINC02783	4.418	0.000209981
ENSG00000145934	TENM2	4.416	2.84622e-08
ENSG00000159307	SCUBE1	4.39	3.18388e-05
ENSG00000267325	LINC01415	4.387	4.81366e-07
ENSG00000231131	LNCAROD	4.372	0.000502758
ENSG00000156427	FGF18	4.321	1.71621e-05
ENSG00000242147	LASTR	4.319	0.000295232
ENSG00000104415	CCN4	4.318	5.20008e-09
ENSG00000134339	SAA2	4.312	1.02538e-05
ENSG00000287956	None	4.306	5.8015e-08
ENSG00000223749	MIR503HG	4.304	9.88989e-10
ENSG00000169583	CLIC3	4.295	2.29744e-08
ENSG00000153002	CPB1	4.294	6.24966e-17
ENSG00000189108	IL1RAPL2	4.294	0.000311734
ENSG00000136244	IL6	4.292	1.17008e-08
ENSG00000169067	ACTBL2	4.282	7.62796e-05
ENSG00000182389	CACNB4	4.281	1.25946e-27
ENSG00000153446	C16orf89	4.277	7.21471e-11
ENSG00000167207	NOD2	4.277	0.00040474
ENSG00000158955	WNT9B	4.271	0.000559126
ENSG00000168961	LGALS9	4.27	5.47193e-17
ENSG00000137474	MYO7A	4.269	6.71156e-05
ENSG00000184922	FMNL1	4.261	3.4778e-19
ENSG00000259345	None	4.258	1.04971e-15
ENSG00000261553	None	4.258	2.69979e-11
ENSG00000272908	None	4.258	0.000224951
ENSG00000205592	MUC19	4.256	9.10845e-06
ENSG00000156265	MAP3K7CL	4.253	1.83114e-42
ENSG00000133110	POSTN	4.226	8.21382e-08
ENSG00000287673	None	4.219	8.42657e-13
ENSG00000171631	P2RY6	4.201	6.69389e-05
ENSG00000188112	C6orf132	4.201	2.87219e-39
ENSG00000234869	LINC02925	4.198	0.000501748
ENSG00000243955	GSTA1	4.195	9.18448e-05
ENSG00000130368	MAS1	4.177	0.000357716
ENSG00000144218	AFF3	4.176	1.02356e-08
ENSG00000138131	LOXL4	4.168	2.38907e-40
ENSG00000102271	KLHL4	4.166	0.000197704
ENSG00000127329	PTPRB	4.163	3.07996e-10
ENSG00000127954	STEAP4	4.159	0.000295232
ENSG00000256654	None	4.156	6.05539e-07
ENSG00000248869	LINC02511	4.149	5.92565e-13
ENSG00000226985	LINC01203	4.143	0.000204273
ENSG00000163815	CLEC3B	4.142	6.79621e-05
ENSG00000222022	None	4.14	0.00037628
ENSG00000168497	CAVIN2	4.138	1.85936e-37
ENSG00000230390	LINC01048	4.132	0.000354341
ENSG00000178038	ALS2CL	4.124	3.35073e-08
ENSG00000078098	FAP	4.122	8.54167e-39
ENSG00000142623	PADI1	4.12	0.00061733
ENSG00000229373	LINC00452	4.105	5.78175e-07
ENSG00000010438	PRSS3	4.103	2.53687e-07
ENSG00000185499	MUC1	4.103	1.39185e-28
ENSG00000156219	ART3	4.102	0.000500803
ENSG00000039068	CDH1	4.098	1.03087e-08
ENSG00000249406	None	4.085	3.04521e-08
ENSG00000287516	None	4.084	6.64566e-05
ENSG00000230479	LNCTSI	4.082	2.50643e-06
ENSG00000128606	LRRC17	4.08	3.54771e-16
ENSG00000166897	ELFN2	4.073	9.41976e-08
ENSG00000188869	TMC3	4.073	8.70293e-05
ENSG00000268894	PLCE1-AS1	4.063	1.53868e-07
ENSG00000203706	SERTAD4-AS1	4.034	0.000543056
ENSG00000223930	None	4.03	3.40583e-12
ENSG00000157064	NMNAT2	4.018	1.25683e-14
ENSG00000188101	ALOX15P2	4.007	0.000641483
ENSG00000225649	None	4.006	2.88654e-09
ENSG00000176435	CLEC14A	4.003	2.90886e-07
ENSG00000179776	CDH5	3.991	0.000853777
ENSG00000198768	APCDD1L	3.991	1.67975e-16
ENSG00000165072	MAMDC2	3.986	3.51509e-12
ENSG00000137809	ITGA11	3.984	7.42642e-22
ENSG00000222032	None	3.984	1.09026e-05
ENSG00000125730	C3	3.975	8.49276e-22
ENSG00000162591	MEGF6	3.975	2.81549e-10
ENSG00000170537	TMC7	3.974	0.000387587
ENSG00000205002	AARD	3.974	1.83111e-11
ENSG00000167680	SEMA6B	3.968	0.000500976
ENSG00000287534	None	3.966	0.000230421
ENSG00000233117	LINC00702	3.94	8.55135e-30
ENSG00000229720	None	3.932	0.000199767
ENSG00000151790	TDO2	3.923	3.59919e-06
ENSG00000248187	None	3.923	5.49116e-26
ENSG00000136542	GALNT5	3.92	9.22652e-23
ENSG00000110076	NRXN2	3.917	1.63742e-07
ENSG00000173801	JUP	3.913	1.4887e-13
ENSG00000141469	SLC14A1	3.91	7.63313e-06
ENSG00000154678	PDE1C	3.903	1.44342e-35
ENSG00000181885	CLDN7	3.899	2.01744e-09
ENSG00000237989	LINC01679	3.898	6.1923e-07
ENSG00000248656	None	3.896	0.0002444
ENSG00000225790	None	3.885	3.58541e-07
ENSG00000164761	TNFRSF11B	3.884	7.73086e-06
ENSG00000149124	GLYAT	3.881	0.000434398
ENSG00000287023	None	3.881	0.000187676
ENSG00000137699	TRIM29	3.878	8.57531e-05
ENSG00000156463	SH3RF2	3.877	4.36869e-11
ENSG00000230928	None	3.877	1.10199e-07
ENSG00000157570	TSPAN18	3.875	2.84247e-19
ENSG00000133392	MYH11	3.864	8.87608e-05
ENSG00000172061	LRRC15	3.863	1.32197e-06
ENSG00000254510	None	3.862	1.00549e-06
ENSG00000121898	CPXM2	3.86	4.4632e-19
ENSG00000144596	GRIP2	3.859	2.04475e-05
ENSG00000184584	STING1	3.857	1.07492e-31
ENSG00000259134	LINC00924	3.846	0.00108209
ENSG00000163145	C1QTNF7	3.844	2.26873e-12
ENSG00000233098	CCDC144NL-AS1	3.844	1.27881e-13
ENSG00000099994	SUSD2	3.838	0.000126144
ENSG00000109452	INPP4B	3.832	7.1313e-27
ENSG00000168743	NPNT	3.826	4.47574e-06
ENSG00000187800	PEAR1	3.825	1.66459e-07
ENSG00000228877	None	3.817	0.00063119
ENSG00000128655	PDE11A	3.816	1.23129e-14
ENSG00000185271	KLHL33	3.816	4.85512e-05
ENSG00000285914	None	3.815	0.000866374
ENSG00000143768	LEFTY2	3.812	0.00123374
ENSG00000146197	SCUBE3	3.807	4.56313e-11
ENSG00000241956	LINC03000	3.803	0.000180706
ENSG00000251320	None	3.793	5.04684e-06
ENSG00000268658	LINC00664	3.792	0.000342579
ENSG00000113578	FGF1	3.785	1.95592e-41
ENSG00000282897	None	3.781	4.3946e-06
ENSG00000213654	GPSM3	3.778	5.37928e-12
ENSG00000287544	None	3.778	0.000981929
ENSG00000144285	SCN1A	3.777	0.00124789
ENSG00000286289	None	3.757	0.000180706
ENSG00000237417	XRCC6P1	3.755	0.000856549
ENSG00000021645	NRXN3	3.752	2.50894e-07
ENSG00000010030	ETV7	3.749	0.000211109
ENSG00000287119	None	3.745	1.44858e-06
ENSG00000101425	BPI	3.741	0.00107166
ENSG00000271167	LINC01109	3.738	2.02059e-06
ENSG00000141052	MYOCD	3.729	2.38055e-09
ENSG00000172137	CALB2	3.724	5.47234e-11
ENSG00000213626	LBH	3.722	9.32897e-07
ENSG00000257671	KRT7-AS	3.717	0.000185451
ENSG00000265158	LRRC37A7P	3.716	1.43484e-08
ENSG00000135773	CAPN9	3.714	0.000923003
ENSG00000129009	ISLR	3.712	8.38551e-26
ENSG00000231290	APCDD1L-DT	3.712	4.67673e-14
ENSG00000138771	SHROOM3	3.708	1.33737e-18
ENSG00000257335	MGAM	3.706	5.61777e-05
ENSG00000250697	None	3.701	0.000277867
ENSG00000135480	KRT7	3.699	4.96535e-09
ENSG00000168453	HR	3.695	1.16982e-07
ENSG00000242221	PSG2	3.695	0.00138542
ENSG00000181577	LINC03040	3.693	0.00124824
ENSG00000120279	MYCT1	3.683	0.000473571
ENSG00000248458	None	3.68	1.62486e-05
ENSG00000106278	PTPRZ1	3.671	2.54468e-06
ENSG00000183715	OPCML	3.667	0.000940326
ENSG00000108823	SGCA	3.663	5.64648e-11
ENSG00000275088	None	3.662	5.63437e-05
ENSG00000182585	EPGN	3.659	0.000376157
ENSG00000178150	ZNF114	3.658	0.000482146
ENSG00000238207	None	3.658	0.00140788
ENSG00000107317	PTGDS	3.656	1.27306e-07
ENSG00000139278	GLIPR1	3.652	8.38551e-26
ENSG00000103044	HAS3	3.649	2.58751e-13
ENSG00000115414	FN1	3.643	3.12438e-33
ENSG00000143248	RGS5	3.643	2.34324e-23
ENSG00000267101	None	3.641	0.00132565
ENSG00000211825	TRDJ1	3.64	0.00148823
ENSG00000181374	CCL13	3.638	3.68779e-05
ENSG00000079841	RIMS1	3.636	4.28374e-26
ENSG00000285744	MITA1	3.633	6.63122e-05
ENSG00000133055	MYBPH	3.63	0.00142366
ENSG00000175643	RMI2	3.628	0.000709381
ENSG00000186439	TRDN	3.626	0.00108274
ENSG00000224594	RPL29P19	3.623	6.23807e-06
ENSG00000082126	MPP4	3.622	7.62916e-07
ENSG00000215915	ATAD3C	3.618	0.000803612
ENSG00000013588	GPRC5A	3.614	7.82286e-10
ENSG00000280587	LINC01348	3.613	2.00453e-06
ENSG00000274286	ADRA2B	3.609	0.00134888
ENSG00000282943	PSG11-AS1	3.608	0.000975988
ENSG00000106823	ECM2	3.606	4.90287e-25
ENSG00000128510	CPA4	3.606	3.25005e-10
ENSG00000041982	TNC	3.603	2.13697e-25
ENSG00000255282	WTAPP1	3.603	2.06953e-07
ENSG00000115363	EVA1A	3.601	1.6017e-14
ENSG00000163395	IGFN1	3.597	4.28964e-05
ENSG00000211829	TRDC	3.597	3.25712e-06
ENSG00000108821	COL1A1	3.594	1.25646e-17
ENSG00000143847	PPFIA4	3.59	2.58456e-06
ENSG00000183668	PSG9	3.586	0.00146766
ENSG00000227028	SLC8A1-AS1	3.578	0.00140197
ENSG00000183742	MACC1	3.577	0.00091842
ENSG00000151418	ATP6V1G3	3.576	0.000894508
ENSG00000247095	MIR210HG	3.576	1.65731e-08
ENSG00000175664	TEX26	3.572	0.00158753
ENSG00000286942	None	3.571	4.79988e-11
ENSG00000104783	KCNN4	3.57	0.000874537
ENSG00000236480	PKMP1	3.568	0.000956392
ENSG00000073910	FRY	3.563	1.38231e-30
ENSG00000107593	PKD2L1	3.561	6.84925e-10
ENSG00000168621	GDNF	3.56	9.2211e-08
ENSG00000187398	LUZP2	3.551	1.92547e-05
ENSG00000186081	KRT5	3.543	0.00181845
ENSG00000123977	DAW1	3.542	3.55312e-06
ENSG00000161381	PLXDC1	3.538	2.35302e-07
ENSG00000136541	ERMN	3.536	0.000257555
ENSG00000183615	FAM167B	3.531	5.57759e-07
ENSG00000132746	ALDH3B2	3.521	5.95194e-05
ENSG00000130656	HBZ	3.515	0.00181276
ENSG00000164483	SAMD3	3.511	2.67146e-10
ENSG00000168405	CMAHP	3.51	1.74701e-16
ENSG00000184838	PRR16	3.51	7.27077e-24
ENSG00000184451	CCR10	3.509	4.67293e-09
ENSG00000137801	THBS1	3.507	2.17401e-27
ENSG00000165084	C8orf34	3.504	0.000227614
ENSG00000186314	PRELID2	3.503	4.90177e-17
ENSG00000132563	REEP2	3.496	1.57256e-17
ENSG00000188886	ASTL	3.495	0.00165995
ENSG00000185567	AHNAK2	3.493	1.92235e-13
ENSG00000164122	ASB5	3.49	3.30081e-05
ENSG00000167613	LAIR1	3.485	3.21278e-45
ENSG00000109424	UCP1	3.483	7.91507e-07
ENSG00000172927	MYEOV	3.479	9.91109e-10
ENSG00000197635	DPP4	3.479	2.3663e-12
ENSG00000149596	JPH2	3.478	1.65527e-05
ENSG00000197646	PDCD1LG2	3.476	2.18127e-15
ENSG00000248927	None	3.475	1.16282e-09
ENSG00000130176	CNN1	3.471	1.31426e-10
ENSG00000143369	ECM1	3.471	8.76175e-19
ENSG00000091879	ANGPT2	3.467	9.32897e-07
ENSG00000134986	NREP	3.466	7.67538e-29
ENSG00000149090	PAMR1	3.465	9.3119e-13
ENSG00000232316	LINC02518	3.462	0.00136846
ENSG00000174576	NPAS4	3.455	2.81165e-05
ENSG00000136153	LMO7	3.451	2.0118e-25
ENSG00000137831	UACA	3.449	2.35878e-24
ENSG00000112186	CAP2	3.448	3.23408e-15
ENSG00000170681	CAVIN4	3.448	6.37692e-07
ENSG00000144230	GPR17	3.444	4.63204e-05
ENSG00000171951	SCG2	3.441	2.30595e-10
ENSG00000175746	LINC02915	3.439	0.00175301
ENSG00000142627	EPHA2	3.438	1.01976e-06
ENSG00000146950	SHROOM2	3.437	0.00043432
ENSG00000189056	RELN	3.437	2.9802e-15
ENSG00000099957	P2RX6	3.435	1.25913e-10
ENSG00000188015	S100A3	3.434	1.76739e-07
ENSG00000102466	FGF14	3.432	2.48674e-23
ENSG00000223695	MYH9-DT	3.431	0.00173978
ENSG00000166923	GREM1	3.429	4.91421e-15
ENSG00000248905	FMN1	3.417	8.47633e-09
ENSG00000132874	SLC14A2	3.415	2.2329e-06
ENSG00000139734	DIAPH3	3.414	7.78224e-31
ENSG00000154721	JAM2	3.413	2.24397e-21
ENSG00000223731	SUPT20HL1	3.409	0.00195986
ENSG00000271133	ITGB8-AS1	3.407	0.00203035
ENSG00000198910	L1CAM	3.406	0.000617811
ENSG00000288714	None	3.406	6.98047e-05
ENSG00000272369	None	3.404	2.34251e-05
ENSG00000111057	KRT18	3.403	4.17905e-05
ENSG00000115556	PLCD4	3.398	8.60921e-15
ENSG00000091262	ABCC6	3.397	1.81018e-12
ENSG00000167900	TK1	3.397	1.66146e-10
ENSG00000134516	DOCK2	3.396	1.16704e-05
ENSG00000118785	SPP1	3.391	0.000548132
ENSG00000110195	FOLR1	3.386	0.000367145
ENSG00000145247	OCIAD2	3.385	6.0754e-19
ENSG00000151490	PTPRO	3.378	1.60976e-06
ENSG00000224413	None	3.377	0.00125889
ENSG00000204397	CARD16	3.376	9.10821e-06
ENSG00000068831	RASGRP2	3.371	0.00197751
ENSG00000177570	SAMD12	3.369	2.31913e-07
ENSG00000058085	LAMC2	3.365	1.37465e-12
ENSG00000136514	RTP4	3.363	0.00117486
ENSG00000179058	C9orf50	3.358	0.00174451
ENSG00000110328	GALNT18	3.357	3.15533e-08
ENSG00000175183	CSRP2	3.353	3.6376e-27
ENSG00000286826	None	3.347	1.14697e-05
ENSG00000164694	FNDC1	3.345	2.14697e-10
ENSG00000239828	CCDC54-AS1	3.343	2.56103e-05
ENSG00000137960	GIPC2	3.338	1.84785e-09
ENSG00000130055	GDPD2	3.331	0.00121899
ENSG00000120051	CFAP58	3.33	3.32979e-06
ENSG00000172346	CSDC2	3.327	3.55312e-06
ENSG00000157766	ACAN	3.326	0.000284182
ENSG00000123453	SARDH	3.325	5.00653e-05
ENSG00000144810	COL8A1	3.323	7.93274e-07
ENSG00000180785	OR51E1	3.32	0.00250728
ENSG00000198759	EGFL6	3.318	0.00181788
ENSG00000188707	ZBED10P	3.316	2.89093e-07
ENSG00000066248	NGEF	3.311	4.55259e-05
ENSG00000179750	APOBEC3B	3.311	1.33649e-05
ENSG00000073756	PTGS2	3.31	5.67388e-07
ENSG00000158113	LRRC43	3.309	4.21633e-08
ENSG00000162692	VCAM1	3.304	2.42876e-05
ENSG00000233901	LINC01503	3.3	3.94962e-22
ENSG00000251169	LINC01843	3.298	0.000104118
ENSG00000233009	NALCN-AS1	3.295	0.00258161
ENSG00000081052	COL4A4	3.279	6.50164e-08
ENSG00000128285	MCHR1	3.274	0.00163597
ENSG00000255031	None	3.274	0.000127914
ENSG00000273473	None	3.273	0.000161772
ENSG00000112183	RBM24	3.272	1.72621e-15
ENSG00000114805	PLCH1	3.272	0.00116276
ENSG00000224389	C4B	3.264	2.01235e-05
ENSG00000170703	TTLL6	3.263	0.00110249
ENSG00000157765	SLC34A2	3.257	0.00170847
ENSG00000168334	XIRP1	3.253	0.000399144
ENSG00000135914	HTR2B	3.245	2.14201e-09
ENSG00000171346	KRT15	3.237	0.000241016
ENSG00000172183	ISG20	3.234	3.16771e-09
ENSG00000130988	RGN	3.232	1.46426e-09
ENSG00000187720	THSD4	3.229	2.15538e-14
ENSG00000286805	None	3.228	8.42781e-13
ENSG00000163827	LRRC2	3.226	0.000225703
ENSG00000159251	ACTC1	3.224	0.00118809
ENSG00000198113	TOR4A	3.222	1.08992e-07
ENSG00000196754	S100A2	3.221	1.88287e-10
ENSG00000260230	FRRS1L	3.22	0.0006979
ENSG00000132464	ENAM	3.216	0.00286266
ENSG00000138623	SEMA7A	3.216	3.18044e-13
ENSG00000230333	None	3.213	2.90377e-09
ENSG00000178031	ADAMTSL1	3.212	9.25742e-15
ENSG00000226622	None	3.209	0.00180221
ENSG00000271590	None	3.205	1.56139e-05
ENSG00000072163	LIMS2	3.199	2.08812e-08
ENSG00000127528	KLF2	3.199	1.64337e-08
ENSG00000148053	NTRK2	3.199	0.000184385
ENSG00000064886	CHI3L2	3.194	1.63929e-09
ENSG00000225362	CT62	3.193	0.00244428
ENSG00000050165	DKK3	3.188	5.38673e-06
ENSG00000150687	PRSS23	3.184	3.64471e-28
ENSG00000010932	FMO1	3.182	2.3843e-07
ENSG00000162383	SLC1A7	3.181	3.02061e-07
ENSG00000188596	CFAP54	3.175	2.13931e-05
ENSG00000240386	LCE1F	3.168	0.00268747
ENSG00000207870	MIR221	3.162	1.72026e-07
ENSG00000197467	COL13A1	3.158	3.53102e-13
ENSG00000248491	None	3.151	0.00224121
ENSG00000174348	PODN	3.149	2.06638e-20
ENSG00000248360	LINC00504	3.149	2.52012e-07
ENSG00000039537	C6	3.141	1.91303e-27
ENSG00000254605	None	3.14	0.00321764
ENSG00000183775	KCTD16	3.136	5.21663e-14
ENSG00000189367	KIAA0408	3.135	4.85473e-11
ENSG00000183111	ARHGEF37	3.134	3.84571e-14
ENSG00000151789	ZNF385D	3.133	5.38967e-05
ENSG00000121858	TNFSF10	3.13	6.78036e-06
ENSG00000222035	KIAA2012-AS1	3.128	0.000677844
ENSG00000249304	None	3.128	0.000470285
ENSG00000214193	SH3D21	3.125	4.66601e-25
ENSG00000106809	OGN	3.124	1.38398e-07
ENSG00000175874	CREG2	3.119	0.00291804
ENSG00000119681	LTBP2	3.116	3.29391e-14
ENSG00000164932	CTHRC1	3.116	1.60267e-20
ENSG00000152253	SPC25	3.114	1.41205e-06
ENSG00000129038	LOXL1	3.112	1.31497e-24
ENSG00000230918	DPP4-DT	3.112	0.0023545
ENSG00000198099	ADH4	3.108	7.123e-12
ENSG00000132031	MATN3	3.106	1.37734e-06
ENSG00000273997	None	3.103	0.00264611
ENSG00000127083	OMD	3.1	1.8404e-09
ENSG00000197977	ELOVL2	3.1	0.000655864
ENSG00000237807	LINC02984	3.099	6.6123e-22
ENSG00000113083	LOX	3.096	1.05195e-17
ENSG00000234997	LINC02966	3.096	0.00108055
ENSG00000286931	None	3.094	0.00201715
ENSG00000127084	FGD3	3.093	0.00237838
ENSG00000151967	SCHIP1	3.092	8.95264e-06
ENSG00000186458	DEFB132	3.09	3.90916e-09
ENSG00000272168	CASC15	3.089	1.88658e-12
ENSG00000138675	FGF5	3.087	7.57145e-11
ENSG00000169436	COL22A1	3.087	0.00320573
ENSG00000138798	EGF	3.083	2.73409e-05
ENSG00000174600	CMKLR1	3.081	4.0946e-07
ENSG00000254300	LINC01111	3.077	1.26905e-06
ENSG00000185339	TCN2	3.076	9.33549e-25
ENSG00000106366	SERPINE1	3.069	1.15898e-09
ENSG00000138311	ZNF365	3.066	1.15091e-07
ENSG00000167771	RCOR2	3.064	1.95197e-10
ENSG00000198542	ITGBL1	3.064	1.31497e-24
ENSG00000164106	SCRG1	3.059	1.84519e-07
ENSG00000197971	MBP	3.056	3.37884e-44
ENSG00000157782	CABP1	3.054	0.00102605
ENSG00000072195	SPEG	3.053	7.4409e-20
ENSG00000168427	KLHL30	3.053	0.00344995
ENSG00000196460	RFX8	3.053	5.78035e-08
ENSG00000180139	ACTA2-AS1	3.052	0.000120479
ENSG00000254211	LINC01485	3.051	0.00105585
ENSG00000280302	None	3.049	0.00335602
ENSG00000173267	SNCG	3.047	1.27306e-07
ENSG00000198774	RASSF9	3.047	8.47868e-22
ENSG00000214553	LRRC37A11P	3.047	0.00353715
ENSG00000165949	IFI27	3.046	4.0913e-10
ENSG00000270765	GAS2L2	3.046	0.000421446
ENSG00000137573	SULF1	3.045	1.86078e-10
ENSG00000249984	None	3.043	0.0024017
ENSG00000167601	AXL	3.039	1.16166e-40
ENSG00000268873	None	3.033	0.00356333
ENSG00000175899	A2M	3.031	1.8466e-11
ENSG00000029534	ANK1	3.027	0.000489566
ENSG00000287232	None	3.026	2.97584e-07
ENSG00000148773	MKI67	3.024	3.01991e-07
ENSG00000111863	ADTRP	3.02	4.06699e-05
ENSG00000227811	INKA2-AS1	3.018	5.74135e-06
ENSG00000259256	LINC01895	3.018	0.00219061
ENSG00000161249	DMKN	3.014	3.0985e-05
ENSG00000109667	SLC2A9	3.01	5.05272e-11
ENSG00000096696	DSP	3.008	1.69716e-08
ENSG00000226453	LINC02542	3.003	1.68098e-05
ENSG00000137975	CLCA2	3.001	2.5056e-05
ENSG00000285619	None	2.999	0.00182471
ENSG00000182667	NTM	2.991	1.71799e-09
ENSG00000204131	NHSL2	2.991	2.84548e-29
ENSG00000254560	BBOX1-AS1	2.991	0.00266768
ENSG00000253161	LINC01605	2.985	2.58692e-07
ENSG00000160307	S100B	2.983	9.14136e-07
ENSG00000235098	ANKRD65	2.983	4.50986e-05
ENSG00000147697	GSDMC	2.98	0.00201395
ENSG00000230499	None	2.978	0.00177739
ENSG00000246859	STARD4-AS1	2.977	4.1988e-11
ENSG00000258976	None	2.974	2.96483e-05
ENSG00000198914	POU3F3	2.97	0.00315156
ENSG00000187479	C11orf96	2.966	3.88477e-06
ENSG00000197769	MAP1LC3C	2.964	3.56109e-06
ENSG00000230623	None	2.961	0.000115555
ENSG00000234147	None	2.96	0.000258124
ENSG00000267052	None	2.96	0.000838809
ENSG00000137463	MGARP	2.959	2.7056e-06
ENSG00000182575	NXPH3	2.959	3.05872e-14
ENSG00000189057	FAM111B	2.959	1.01933e-05
ENSG00000134830	C5AR2	2.957	0.000160451
ENSG00000223811	None	2.956	0.00352017
ENSG00000149294	NCAM1	2.955	1.76756e-05
ENSG00000203878	CHIAP2	2.954	2.35907e-19
ENSG00000236819	LINC01563	2.953	0.00359554
ENSG00000146147	MLIP	2.952	2.45904e-05
ENSG00000140945	CDH13	2.951	3.59944e-07
ENSG00000224940	PRRT4	2.948	9.41378e-11
ENSG00000287014	None	2.946	0.0040933
ENSG00000186335	SLC36A2	2.944	0.00369384
ENSG00000128340	RAC2	2.943	2.47651e-11
ENSG00000282849	None	2.943	0.000241733
ENSG00000111348	ARHGDIB	2.94	2.48053e-09
ENSG00000115468	EFHD1	2.936	3.08784e-07
ENSG00000186765	FSCN2	2.933	3.79139e-06
ENSG00000280241	None	2.931	1.22038e-12
ENSG00000121281	ADCY7	2.928	1.23286e-15
ENSG00000117650	NEK2	2.925	1.44519e-05
ENSG00000164099	PRSS12	2.925	2.1524e-21
ENSG00000099849	RASSF7	2.923	0.00084892
ENSG00000255966	GAPDH-DT	2.923	0.00121561
ENSG00000005379	TSPOAP1	2.922	1.32128e-05
ENSG00000146250	PRSS35	2.921	1.65731e-08
ENSG00000215018	COL28A1	2.921	4.33266e-07
ENSG00000226935	LINC00161	2.919	0.0043359
ENSG00000177575	CD163	2.917	1.46054e-05
ENSG00000179046	TRIML2	2.914	0.00434745
ENSG00000244564	PRICKLE2-DT	2.909	0.00396658
ENSG00000103485	QPRT	2.908	7.80494e-10
ENSG00000281641	SAMD12-AS1	2.908	0.00415515
ENSG00000225756	DBH-AS1	2.907	0.0020429
ENSG00000188488	SERPINA5	2.905	0.00084892
ENSG00000286694	None	2.905	4.49246e-05
ENSG00000282021	None	2.903	0.00302278
ENSG00000014257	ACP3	2.902	0.00225284
ENSG00000182010	RTKN2	2.902	1.20049e-09
ENSG00000186185	KIF18B	2.902	1.16607e-05
ENSG00000101825	MXRA5	2.9	1.06925e-16
ENSG00000280422	None	2.899	0.00428149
ENSG00000287470	None	2.896	0.00408959
ENSG00000157551	KCNJ15	2.895	1.19578e-08
ENSG00000256268	LINC02454	2.887	0.000149636
ENSG00000105855	ITGB8	2.886	0.000204273
ENSG00000229425	None	2.886	4.49536e-07
ENSG00000164692	COL1A2	2.885	1.47126e-29
ENSG00000106538	RARRES2	2.884	0.000158088
ENSG00000081479	LRP2	2.882	0.00427522
ENSG00000283959	None	2.877	0.00317792
ENSG00000107984	DKK1	2.876	6.99127e-13
ENSG00000256340	ABCC6P1	2.875	0.00462937
ENSG00000250934	None	2.869	1.82832e-11
ENSG00000227825	SLC9A7P1	2.866	3.81328e-08
ENSG00000226053	LINC01776	2.863	0.00156974
ENSG00000258754	LINC01579	2.859	0.000328673
ENSG00000115318	LOXL3	2.858	5.08288e-08
ENSG00000157168	NRG1	2.857	5.98689e-12
ENSG00000180332	KCTD4	2.856	0.00479939
ENSG00000232774	LINC03033	2.855	1.58414e-06
ENSG00000140798	ABCC12	2.853	0.00420671
ENSG00000276043	UHRF1	2.852	1.4887e-13
ENSG00000146592	CREB5	2.849	5.89098e-11
ENSG00000189410	SH2D5	2.849	0.000380131
ENSG00000283154	IQCJ-SCHIP1	2.849	7.67729e-14
ENSG00000169933	FRMPD4	2.847	5.653e-10
ENSG00000143153	ATP1B1	2.845	1.19507e-06
ENSG00000241749	RPSAP52	2.84	4.7739e-06
ENSG00000156466	GDF6	2.839	1.47485e-05
ENSG00000178776	C5orf46	2.835	3.44155e-05
ENSG00000091986	CCDC80	2.828	5.34859e-18
ENSG00000028277	POU2F2	2.826	6.26006e-10
ENSG00000258773	None	2.824	0.00495144
ENSG00000086991	NOX4	2.821	1.39917e-05
ENSG00000163207	IVL	2.821	0.0049872
ENSG00000141526	SLC16A3	2.82	6.26512e-10
ENSG00000225916	None	2.82	0.00466195
ENSG00000250961	RMEL3	2.819	1.11898e-09
ENSG00000154146	NRGN	2.817	0.0046655
ENSG00000169607	CKAP2L	2.815	7.94476e-08
ENSG00000262179	MYMX	2.815	0.00201927
ENSG00000151882	CCL28	2.812	9.39638e-07
ENSG00000250056	LINC01018	2.812	0.00247415
ENSG00000090339	ICAM1	2.81	5.02912e-07
ENSG00000134343	ANO3	2.807	2.71658e-05
ENSG00000160255	ITGB2	2.807	8.4191e-07
ENSG00000140479	PCSK6	2.806	8.99812e-07
ENSG00000126010	GRPR	2.798	0.00154911
ENSG00000089685	BIRC5	2.795	3.66487e-08
ENSG00000255202	None	2.794	1.68405e-05
ENSG00000233817	None	2.793	0.00480389
ENSG00000285090	None	2.793	4.34926e-16
ENSG00000169247	SH3TC2	2.792	7.15458e-08
ENSG00000158246	TENT5B	2.789	6.3397e-06
ENSG00000115361	ACADL	2.787	0.000358008
ENSG00000276107	THBS1-IT1	2.787	0.000228514
ENSG00000135919	SERPINE2	2.785	1.62576e-17
ENSG00000205795	CYS1	2.783	1.84515e-06
ENSG00000135299	ANKRD6	2.775	6.51213e-07
ENSG00000233695	GAS6-AS1	2.775	1.42564e-14
ENSG00000065923	SLC9A7	2.774	5.56218e-20
ENSG00000018236	CNTN1	2.768	0.00252984
ENSG00000089041	P2RX7	2.767	0.000672163
ENSG00000196420	S100A5	2.767	0.00291804
ENSG00000137501	SYTL2	2.765	1.0424e-11
ENSG00000108797	CNTNAP1	2.76	1.7041e-09
ENSG00000260439	LMF1-AS1	2.755	4.92244e-05
ENSG00000166482	MFAP4	2.754	5.83196e-09
ENSG00000171385	KCND3	2.747	2.10161e-25
ENSG00000270069	MIR222HG	2.747	6.43584e-11
ENSG00000164484	TMEM200A	2.746	9.61395e-22
ENSG00000170579	DLGAP1	2.745	0.000121845
ENSG00000105707	HPN	2.744	0.00486269
ENSG00000163072	NOSTRIN	2.742	2.59526e-05
ENSG00000072952	IRAG1	2.74	5.34625e-12
ENSG00000260604	None	2.735	7.54786e-10
ENSG00000229334	TMEM44-AS2	2.733	6.03692e-08
ENSG00000287687	None	2.731	0.00270504
ENSG00000109944	JHY	2.73	4.31874e-21
ENSG00000145864	GABRB2	2.73	0.00569697
ENSG00000168329	CX3CR1	2.728	0.000107914
ENSG00000232855	None	2.727	9.76167e-05
ENSG00000081923	ATP8B1	2.725	8.75466e-14
ENSG00000133805	AMPD3	2.721	4.41855e-14
ENSG00000137819	PAQR5	2.72	9.69974e-13
ENSG00000156711	MAPK13	2.72	2.81642e-12
ENSG00000182107	TMEM30B	2.718	2.75302e-10
ENSG00000259436	POU2F2-AS2	2.717	0.00569561
ENSG00000101194	SLC17A9	2.715	4.52491e-15
ENSG00000164935	DCSTAMP	2.707	0.00430958
ENSG00000118898	PPL	2.705	0.00224121
ENSG00000155011	DKK2	2.705	0.00110476
ENSG00000264370	MIR3125	2.704	0.00431547
ENSG00000173947	CIMAP3	2.701	0.000365454
ENSG00000149201	CCDC81	2.695	6.33732e-07
ENSG00000144681	STAC	2.694	4.29275e-19
ENSG00000112984	KIF20A	2.693	5.78035e-08
ENSG00000136155	SCEL	2.69	0.00168505
ENSG00000161888	SPC24	2.688	8.76185e-08
ENSG00000104881	PPP1R13L	2.687	2.40629e-05
ENSG00000139629	GALNT6	2.686	6.39836e-08
ENSG00000274565	None	2.684	2.59191e-07
ENSG00000140505	CYP1A2	2.683	0.00600834
ENSG00000233581	None	2.68	0.00587129
ENSG00000179300	RTL3	2.677	0.000986555
ENSG00000080293	SCTR	2.676	0.0033628
ENSG00000215386	MIR99AHG	2.675	1.13757e-11
ENSG00000131095	GFAP	2.671	0.000542519
ENSG00000166682	TMPRSS5	2.671	3.97391e-06
ENSG00000090889	KIF4A	2.67	2.88105e-08
ENSG00000213186	TRIM59	2.669	9.71756e-12
ENSG00000143320	CRABP2	2.668	1.443e-07
ENSG00000104267	CA2	2.667	4.90911e-08
ENSG00000165071	TMEM71	2.666	0.00632879
ENSG00000143196	DPT	2.662	0.00025408
ENSG00000196639	HRH1	2.661	7.82263e-10
ENSG00000185100	ADSS1	2.66	1.64828e-10
ENSG00000197415	VEPH1	2.66	1.97084e-08
ENSG00000267414	SETBP1-DT	2.657	1.88797e-10
ENSG00000108405	P2RX1	2.656	0.00628136
ENSG00000111674	ENO2	2.656	9.12313e-10
ENSG00000138669	PRKG2	2.654	0.000249219
ENSG00000233517	None	2.652	0.00326127
ENSG00000150556	LYPD6B	2.65	0.00576785
ENSG00000224982	TMEM233	2.648	0.000663216
ENSG00000025423	HSD17B6	2.646	6.4188e-06
ENSG00000175779	LINC02694	2.646	0.00244428
ENSG00000146674	IGFBP3	2.645	4.80919e-13
ENSG00000096433	ITPR3	2.644	1.0718e-10
ENSG00000277734	TRAC	2.644	0.00652642
ENSG00000285917	None	2.642	0.00600176
ENSG00000286739	None	2.639	0.00644852
ENSG00000150630	VEGFC	2.637	9.25334e-23
ENSG00000273312	None	2.635	0.00540465
ENSG00000010327	STAB1	2.634	0.00188631
ENSG00000176909	MAMSTR	2.631	8.04128e-07
ENSG00000174325	DIRC1	2.63	0.000219751
ENSG00000005884	ITGA3	2.627	9.12476e-20
ENSG00000139269	INHBE	2.622	4.78113e-05
ENSG00000111305	GSG1	2.619	0.00286266
ENSG00000146205	ANO7	2.618	7.8007e-06
ENSG00000128805	ARHGAP22	2.617	7.18822e-10
ENSG00000061656	SPAG4	2.615	2.58277e-05
ENSG00000286511	None	2.615	9.83607e-06
ENSG00000120913	PDLIM2	2.614	2.9923e-09
ENSG00000143127	ITGA10	2.612	6.55417e-08
ENSG00000234076	TPRG1-AS1	2.612	2.52249e-14
ENSG00000130270	ATP8B3	2.611	3.4407e-08
ENSG00000162706	CADM3	2.608	3.24927e-07
ENSG00000257017	HP	2.606	0.000285011
ENSG00000003249	DBNDD1	2.604	2.8733e-06
ENSG00000017483	SLC38A5	2.604	9.02568e-11
ENSG00000278195	SSTR3	2.604	0.0053421
ENSG00000280304	None	2.604	0.00686645
ENSG00000154556	SORBS2	2.603	1.51104e-08
ENSG00000104888	SLC17A7	2.601	7.20454e-05
ENSG00000205129	CFAP96	2.598	3.30081e-05
ENSG00000197872	CYRIA	2.594	4.29507e-08
ENSG00000196154	S100A4	2.593	0.00128415
ENSG00000175471	MCTP1	2.59	5.49512e-10
ENSG00000230838	LINC01614	2.59	0.00120791
ENSG00000134107	BHLHE40	2.589	2.36705e-08
ENSG00000257261	SLC38A4-AS1	2.587	3.22738e-12
ENSG00000129465	RIPK3	2.585	0.000167436
ENSG00000008056	SYN1	2.578	1.87286e-05
ENSG00000115380	EFEMP1	2.577	3.97729e-14
ENSG00000118523	CCN2	2.577	2.99737e-06
ENSG00000154027	AK5	2.577	7.8018e-07
ENSG00000255197	SLC39A13-AS1	2.577	0.00123503
ENSG00000176678	FOXL1	2.573	1.83162e-11
ENSG00000148795	CYP17A1	2.571	0.00576228
ENSG00000254480	LINC02749	2.57	0.0071729
ENSG00000149451	ADAM33	2.569	1.89236e-06
ENSG00000227392	HPN-AS1	2.569	0.00672516
ENSG00000122862	SRGN	2.568	1.84198e-05
ENSG00000272622	None	2.566	3.91104e-06
ENSG00000119280	C1orf198	2.565	8.04145e-38
ENSG00000160161	CILP2	2.563	3.19794e-05
ENSG00000159640	ACE	2.561	9.7781e-05
ENSG00000082482	KCNK2	2.559	2.33526e-10
ENSG00000178401	DNAJC22	2.548	0.000275485
ENSG00000133816	MICAL2	2.546	4.92585e-07
ENSG00000132003	ZSWIM4	2.545	2.33824e-05
ENSG00000099960	SLC7A4	2.543	0.00569697
ENSG00000164949	GEM	2.542	1.26555e-08
ENSG00000271373	NANOGP3	2.542	0.000117549
ENSG00000261618	LINC02605	2.54	0.006602
ENSG00000248719	PRDM8-AS1	2.537	0.00704794
ENSG00000172367	NHERF4	2.535	0.00760237
ENSG00000231231	LINC01423	2.535	0.00762578
ENSG00000171848	RRM2	2.534	1.17964e-07
ENSG00000286288	None	2.528	0.0029557
ENSG00000119699	TGFB3	2.526	3.2121e-11
ENSG00000254951	None	2.526	0.00773013
ENSG00000243316	GUCY2GP	2.525	8.80032e-07
ENSG00000170522	ELOVL6	2.524	1.84644e-21
ENSG00000113657	DPYSL3	2.521	2.99471e-30
ENSG00000186340	THBS2	2.521	1.59371e-09
ENSG00000213290	PGK1P2	2.518	2.18217e-05
ENSG00000214402	LCNL1	2.518	0.00645345
ENSG00000261730	FOXF2-DT	2.516	0.00783172
ENSG00000287737	None	2.512	0.00101771
ENSG00000165091	TMC1	2.511	5.24558e-08
ENSG00000129521	EGLN3	2.508	0.000705703
ENSG00000100626	GALNT16	2.507	0.00029388
ENSG00000174564	IL20RB	2.507	8.17194e-15
ENSG00000224259	LINC01133	2.505	4.70867e-26
ENSG00000104435	STMN2	2.501	0.00332722
ENSG00000172548	NIPAL4	2.5	0.00800642
ENSG00000132000	PODNL1	2.499	5.2867e-07
ENSG00000135324	MRAP2	2.498	0.00716721
ENSG00000118473	SGIP1	2.495	8.62714e-06
ENSG00000263834	MIR4635	2.494	0.00239082
ENSG00000285188	PDE4C	2.494	0.00794537
ENSG00000196196	HRCT1	2.492	3.34246e-06
ENSG00000143355	LHX9	2.491	0.00640947
ENSG00000203721	LINC00862	2.489	0.000259273
ENSG00000126787	DLGAP5	2.488	3.42291e-05
ENSG00000088340	FER1L4	2.486	4.94243e-05
ENSG00000168542	COL3A1	2.486	2.69089e-17
ENSG00000278126	None	2.485	3.91197e-05
ENSG00000132965	ALOX5AP	2.484	0.00146947
ENSG00000100234	TIMP3	2.481	3.15987e-14
ENSG00000182809	CRIP2	2.48	1.64665e-06
ENSG00000088320	REM1	2.478	0.00424033
ENSG00000126217	MCF2L	2.475	0.000902577
ENSG00000248801	C8orf34-AS1	2.475	0.00698438
ENSG00000000938	FGR	2.474	0.000135614
ENSG00000118193	KIF14	2.471	4.02362e-06
ENSG00000164929	BAALC	2.471	0.00292231
ENSG00000169306	IL1RAPL1	2.471	0.000321717
ENSG00000222041	CYTOR	2.466	7.63994e-12
ENSG00000286389	None	2.464	0.000990201
ENSG00000151468	CCDC3	2.462	5.0656e-05
ENSG00000156113	KCNMA1	2.46	6.42968e-10
ENSG00000073282	TP63	2.459	0.000205546
ENSG00000233079	LINC01755	2.458	0.00852708
ENSG00000105464	GRIN2D	2.455	3.98627e-09
ENSG00000287390	None	2.454	0.00758859
ENSG00000110944	IL23A	2.453	5.99911e-05
ENSG00000102755	FLT1	2.451	4.16178e-08
ENSG00000182492	BGN	2.451	0.000166558
ENSG00000119913	TECTB	2.448	0.00537598
ENSG00000108688	CCL7	2.446	0.00847968
ENSG00000253633	LINC03047	2.442	0.00296206
ENSG00000178562	CD28	2.441	0.00859725
ENSG00000242737	None	2.441	0.0086311
ENSG00000105514	RAB3D	2.44	9.60931e-07
ENSG00000165197	VEGFD	2.44	8.83656e-05
ENSG00000106526	ACTR3C	2.439	0.00469294
ENSG00000167100	SAMD14	2.439	3.44986e-11
ENSG00000164674	SYTL3	2.438	6.68402e-12
ENSG00000244274	DBNDD2	2.438	0.00353214
ENSG00000280152	None	2.438	7.16128e-07
ENSG00000184985	SORCS2	2.435	5.14162e-12
ENSG00000174945	AMZ1	2.434	5.02912e-07
ENSG00000254366	None	2.434	0.00682905
ENSG00000266970	SOCS3-DT	2.431	0.00883989
ENSG00000133985	TTC9	2.43	0.00219856
ENSG00000185013	NT5C1B	2.429	0.000530792
ENSG00000158023	CFAP251	2.426	8.46739e-08
ENSG00000250657	None	2.426	0.00791351
ENSG00000227606	None	2.425	0.00853824
ENSG00000185745	IFIT1	2.424	9.94324e-13
ENSG00000156970	BUB1B	2.422	9.6581e-07
ENSG00000235831	BHLHE40-AS1	2.422	4.46115e-05
ENSG00000284391	None	2.419	0.00246636
ENSG00000157111	TMEM171	2.414	3.03154e-06
ENSG00000135929	CYP27A1	2.412	3.38215e-11
ENSG00000167552	TUBA1A	2.412	5.08265e-17
ENSG00000169231	THBS3	2.411	2.01744e-09
ENSG00000267530	LINC01836	2.411	0.00100258
ENSG00000211772	TRBC2	2.407	0.00916751
ENSG00000236039	LINC02889	2.407	0.00744823
ENSG00000265148	TSPOAP1-AS1	2.407	0.000766648
ENSG00000172965	MIR4435-2HG	2.405	2.41491e-25
ENSG00000107796	ACTA2	2.403	1.47839e-06
ENSG00000111799	COL12A1	2.403	6.46937e-17
ENSG00000230695	FN1-DT	2.403	0.00524467
ENSG00000230309	None	2.4	0.00925284
ENSG00000261076	None	2.398	0.0045792
ENSG00000229931	ATXN1-AS1	2.396	2.59526e-05
ENSG00000166073	GPR176	2.395	2.17401e-27
ENSG00000249279	LINC02057	2.393	0.00792309
ENSG00000255007	LINC02489	2.393	0.00734214
ENSG00000136235	GPNMB	2.39	2.19002e-09
ENSG00000249978	TRGV7	2.39	0.00129336
ENSG00000136237	RAPGEF5	2.388	3.81794e-08
ENSG00000226237	GAS1RR	2.384	7.74559e-07
ENSG00000228509	None	2.383	0.000277987
ENSG00000280087	None	2.383	3.2121e-11
ENSG00000087589	CASS4	2.378	3.21848e-05
ENSG00000164855	TMEM184A	2.376	0.00929852
ENSG00000104998	IL27RA	2.375	0.00157906
ENSG00000122877	EGR2	2.375	5.17248e-05
ENSG00000157613	CREB3L1	2.372	2.56453e-11
ENSG00000187688	TRPV2	2.372	1.0512e-22
ENSG00000075624	ACTB	2.371	3.08075e-31
ENSG00000226971	None	2.371	0.00873415
ENSG00000279196	None	2.371	1.76739e-07
ENSG00000149591	TAGLN	2.368	5.43085e-08
ENSG00000284237	LINC02767	2.366	0.000137316
ENSG00000285922	None	2.366	0.00952244
ENSG00000120738	EGR1	2.365	4.80768e-06
ENSG00000072954	TMEM38A	2.363	7.04421e-11
ENSG00000286423	None	2.363	0.00402536
ENSG00000275491	LINC01730	2.362	0.00489872
ENSG00000224189	HAGLR	2.36	6.55773e-11
ENSG00000100065	CARD10	2.359	1.79326e-05
ENSG00000101057	MYBL2	2.358	1.5258e-05
ENSG00000162618	ADGRL4	2.356	9.70463e-09
ENSG00000263301	None	2.352	0.000138957
ENSG00000223551	TMSB4XP4	2.351	0.000257555
ENSG00000015413	DPEP1	2.35	0.00614157
ENSG00000178445	GLDC	2.35	0.0026087
ENSG00000287051	None	2.348	0.00993826
ENSG00000244731	C4A	2.347	0.000670975
ENSG00000163898	LIPH	2.345	0.00820103
ENSG00000113389	NPR3	2.339	4.10033e-17
ENSG00000049540	ELN	2.338	4.12338e-06
ENSG00000214944	ARHGEF28	2.337	9.96134e-08
ENSG00000263176	None	2.337	0.00932201
ENSG00000039560	RAI14	2.334	2.55394e-14
ENSG00000102007	PLP2	2.334	4.18532e-17
ENSG00000183023	SLC8A1	2.334	4.97603e-11
ENSG00000224646	RPS28P5	2.334	0.00302766
ENSG00000272970	None	2.329	2.90377e-09
ENSG00000065534	MYLK	2.326	7.83594e-09
ENSG00000250341	LINC02510	2.325	0.0102753
ENSG00000149488	TMC2	2.322	0.000145763
ENSG00000184363	PKP3	2.322	0.000363413
ENSG00000249400	HMGB3P17	2.322	0.00861097
ENSG00000287853	None	2.321	0.00114963
ENSG00000117122	MFAP2	2.32	8.04675e-09
ENSG00000160588	MPZL3	2.32	0.00169741
ENSG00000172020	GAP43	2.32	0.000624828
ENSG00000101333	PLCB4	2.317	0.00740949
ENSG00000272695	GAS6-DT	2.316	1.01079e-07
ENSG00000154839	SKA1	2.314	0.000477025
ENSG00000102468	HTR2A	2.312	9.07459e-11
ENSG00000166387	PPFIBP2	2.312	2.05742e-15
ENSG00000132334	PTPRE	2.31	0.000104871
ENSG00000178531	CTXN1	2.31	0.00182181
ENSG00000173281	PPP1R3B	2.308	6.48475e-17
ENSG00000280132	None	2.308	0.000641483
ENSG00000145244	CORIN	2.307	0.00176757
ENSG00000277758	SYT15B	2.307	0.00118902
ENSG00000231437	LINC01750	2.305	0.00668176
ENSG00000205978	NYNRIN	2.304	1.83427e-09
ENSG00000166924	NYAP1	2.302	0.000493142
ENSG00000148655	LRMDA	2.301	5.88918e-05
ENSG00000171889	MIR31HG	2.3	6.69471e-14
ENSG00000133169	BEX1	2.298	0.000287712
ENSG00000140682	TGFB1I1	2.298	6.27636e-15
ENSG00000011426	ANLN	2.296	7.10659e-07
ENSG00000128596	CCDC136	2.296	6.16471e-18
ENSG00000118596	SLC16A7	2.293	1.39299e-09
ENSG00000120549	KIAA1217	2.293	1.78924e-14
ENSG00000165617	DACT1	2.292	0.000114372
ENSG00000165966	PDZRN4	2.289	0.00975043
ENSG00000138378	STAT4	2.286	9.47017e-09
ENSG00000167077	MEI1	2.284	0.00307188
ENSG00000159224	GIP	2.283	0.0102726
ENSG00000152256	PDK1	2.282	3.4548e-17
ENSG00000227544	LINC03013	2.281	0.00662164
ENSG00000134215	VAV3	2.28	0.00535591
ENSG00000181773	GPR3	2.28	0.00499536
ENSG00000011422	PLAUR	2.279	4.29799e-10
ENSG00000086570	FAT2	2.279	5.11463e-07
ENSG00000102554	KLF5	2.276	3.79393e-10
ENSG00000133107	TRPC4	2.276	7.12046e-10
ENSG00000171596	NMUR1	2.274	2.29988e-10
ENSG00000173432	SAA1	2.274	0.00245397
ENSG00000196502	SULT1A1	2.274	4.69945e-07
ENSG00000152760	DYNLT5	2.273	0.00561818
ENSG00000073849	ST6GAL1	2.27	2.49295e-07
ENSG00000142227	EMP3	2.27	1.10773e-09
ENSG00000133401	PDZD2	2.269	5.55023e-14
ENSG00000100100	PIK3IP1	2.268	8.169e-16
ENSG00000134363	FST	2.268	6.75217e-11
ENSG00000219682	None	2.264	0.0111598
ENSG00000089472	HEPH	2.262	4.98754e-08
ENSG00000130635	COL5A1	2.262	5.68464e-08
ENSG00000024526	DEPDC1	2.261	6.21828e-05
ENSG00000167779	IGFBP6	2.261	4.35214e-07
ENSG00000090539	CHRD	2.26	7.25325e-06
ENSG00000255200	PGAM1P8	2.258	0.00906314
ENSG00000095585	BLNK	2.256	0.00425816
ENSG00000187210	GCNT1	2.256	1.77541e-06
ENSG00000282863	None	2.256	0.00270351
ENSG00000117245	KIF17	2.254	0.00297575
ENSG00000214282	KRT8P14	2.252	0.0104494
ENSG00000225206	MIR137HG	2.252	3.88855e-07
ENSG00000162576	MXRA8	2.251	3.41481e-13
ENSG00000163947	ARHGEF3	2.249	5.24461e-08
ENSG00000257732	None	2.249	7.54367e-06
ENSG00000128422	KRT17	2.245	0.00435923
ENSG00000144191	CNGA3	2.245	0.00770589
ENSG00000279314	None	2.245	0.00953589
ENSG00000170545	SMAGP	2.244	2.60763e-15
ENSG00000214575	CPEB1	2.244	2.79947e-11
ENSG00000120217	CD274	2.243	1.2134e-05
ENSG00000102024	PLS3	2.241	7.8106e-20
ENSG00000173114	LRRN3	2.241	2.21149e-08
ENSG00000261335	None	2.241	0.000463212
ENSG00000183688	RFLNB	2.238	1.34091e-12
ENSG00000185008	ROBO2	2.237	8.574e-06
ENSG00000234810	None	2.235	0.00289194
ENSG00000101335	MYL9	2.233	3.34379e-14
ENSG00000095637	SORBS1	2.228	7.62831e-11
ENSG00000105711	SCN1B	2.228	4.61929e-05
ENSG00000206337	HCP5	2.227	0.000221706
ENSG00000162551	ALPL	2.226	3.96099e-05
ENSG00000243742	RPLP0P2	2.226	0.00172857
ENSG00000148120	AOPEP	2.225	3.43482e-15
ENSG00000137404	NRM	2.222	3.22497e-17
ENSG00000266256	LINC00683	2.221	5.45387e-05
ENSG00000154274	C4orf19	2.214	0.0112062
ENSG00000259072	None	2.214	0.0117869
ENSG00000172575	RASGRP1	2.213	5.33142e-06
ENSG00000188001	TPRG1	2.213	3.82075e-05
ENSG00000101605	MYOM1	2.211	5.31228e-12
ENSG00000174125	TLR1	2.211	5.66508e-05
ENSG00000015520	NPC1L1	2.21	0.00200488
ENSG00000046889	PREX2	2.21	0.00883389
ENSG00000120708	TGFBI	2.209	1.23781e-08
ENSG00000248787	None	2.205	0.0103917
ENSG00000112562	SMOC2	2.203	0.0114685
ENSG00000182329	KIAA2012	2.203	9.49336e-05
ENSG00000092758	COL9A3	2.199	0.0105416
ENSG00000131620	ANO1	2.198	0.00532097
ENSG00000171680	PLEKHG5	2.197	9.58253e-07
ENSG00000276980	None	2.197	0.000399206
ENSG00000177112	IRAG1-AS1	2.192	0.00321764
ENSG00000095752	IL11	2.189	0.00241081
ENSG00000183644	HOATZ	2.189	0.0102273
ENSG00000185420	SMYD3	2.187	7.90603e-07
ENSG00000168734	PKIG	2.186	4.16928e-09
ENSG00000008735	MAPK8IP2	2.185	1.49743e-07
ENSG00000137807	KIF23	2.182	1.49458e-12
ENSG00000110092	CCND1	2.181	1.85386e-12
ENSG00000188803	SHISA6	2.181	0.0106135
ENSG00000227482	None	2.18	0.0107145
ENSG00000160339	FCN2	2.177	0.0044541
ENSG00000287514	None	2.177	3.30081e-05
ENSG00000005471	ABCB4	2.172	0.000535659
ENSG00000163531	NFASC	2.172	1.73546e-08
ENSG00000197361	FBXL22	2.171	1.04836e-06
ENSG00000049323	LTBP1	2.162	5.27014e-05
ENSG00000248362	None	2.158	0.00859725
ENSG00000259721	GREM1-AS1	2.156	0.000956882
ENSG00000154639	CXADR	2.153	0.00437334
ENSG00000251442	LINC01094	2.153	0.00135642
ENSG00000108950	FAM20A	2.148	2.14913e-07
ENSG00000162687	KCNT2	2.147	3.76319e-06
ENSG00000224577	LINC01117	2.147	4.6031e-05
ENSG00000163689	CFAP20DC	2.144	5.33405e-08
ENSG00000142661	MYOM3	2.143	0.0025415
ENSG00000163661	PTX3	2.143	1.61867e-10
ENSG00000143341	HMCN1	2.142	8.5413e-09
ENSG00000231007	CDC20P1	2.142	0.000439657
ENSG00000162390	ACOT11	2.141	0.000107262
ENSG00000066279	ASPM	2.137	8.87799e-06
ENSG00000006327	TNFRSF12A	2.136	4.72601e-08
ENSG00000125864	BFSP1	2.136	1.43484e-08
ENSG00000236304	None	2.136	1.61739e-06
ENSG00000250699	None	2.135	5.32625e-07
ENSG00000142303	ADAMTS10	2.133	1.72053e-05
ENSG00000109674	NEIL3	2.131	0.00193554
ENSG00000254987	None	2.131	0.00314523
ENSG00000279881	None	2.131	4.28565e-05
ENSG00000167642	SPINT2	2.13	0.00623973
ENSG00000011028	MRC2	2.129	1.00754e-09
ENSG00000180801	ARSJ	2.129	1.83427e-09
ENSG00000109610	SOD3	2.123	8.93592e-06
ENSG00000148600	CDHR1	2.122	2.07994e-05
ENSG00000077943	ITGA8	2.121	2.31837e-05
ENSG00000130751	NPAS1	2.119	0.000286341
ENSG00000143367	TUFT1	2.119	6.37903e-09
ENSG00000163673	DCLK3	2.117	0.00422277
ENSG00000180875	GREM2	2.116	6.53617e-06
ENSG00000130303	BST2	2.115	0.000990674
ENSG00000271605	MILR1	2.112	6.31582e-15
ENSG00000111087	GLI1	2.11	0.00205182
ENSG00000134769	DTNA	2.108	0.000471734
ENSG00000142910	TINAGL1	2.108	0.000585164
ENSG00000165480	SKA3	2.108	0.000114163
ENSG00000246203	None	2.108	3.61717e-10
ENSG00000255400	LINC02989	2.108	0.0142127
ENSG00000142871	CCN1	2.104	2.8298e-07
ENSG00000214063	TSPAN4	2.102	9.71141e-11
ENSG00000258545	RHOXF1-AS1	2.102	0.000320482
ENSG00000260517	None	2.102	4.02499e-09
ENSG00000166278	C2	2.101	2.70672e-06
ENSG00000254192	None	2.101	1.86218e-05
ENSG00000276527	None	2.1	0.0130978
ENSG00000067057	PFKP	2.099	6.15739e-06
ENSG00000161958	FGF11	2.099	0.00125665
ENSG00000173320	STOX2	2.096	1.28854e-05
ENSG00000254810	None	2.096	1.26995e-06
ENSG00000135736	CCDC102A	2.095	1.86729e-06
ENSG00000236532	LINC01695	2.095	0.0131275
ENSG00000147234	FRMPD3	2.094	0.000946448
ENSG00000067225	PKM	2.093	2.32036e-14
ENSG00000100739	BDKRB1	2.093	4.91759e-05
ENSG00000198523	PLN	2.092	0.000583034
ENSG00000164251	F2RL1	2.091	0.00718885
ENSG00000196924	FLNA	2.09	3.30832e-08
ENSG00000255727	LINC01489	2.09	0.0144117
ENSG00000164638	SLC29A4	2.089	1.77955e-06
ENSG00000181652	ATG9B	2.089	0.00128415
ENSG00000131730	CKMT2	2.088	2.49597e-06
ENSG00000158715	SLC45A3	2.088	0.000528504
ENSG00000062038	CDH3	2.084	0.0128158
ENSG00000158125	XDH	2.083	0.0042428
ENSG00000256001	None	2.083	0.00201927
ENSG00000235997	LINC01936	2.082	0.0147419
ENSG00000248858	FLJ46284	2.082	0.00973508
ENSG00000157554	ERG	2.08	0.00112979
ENSG00000105650	PDE4C	2.079	0.0101618
ENSG00000179284	DAND5	2.079	0.0124388
ENSG00000215246	LINC02982	2.077	0.000409647
ENSG00000102174	PHEX	2.076	0.00451519
ENSG00000183549	ACSM5	2.075	0.00169274
ENSG00000149948	HMGA2	2.073	3.64561e-07
ENSG00000275888	None	2.073	0.00235829
ENSG00000259426	KIF23-AS1	2.072	8.70192e-06
ENSG00000261801	LOXL1-AS1	2.071	6.69779e-15
ENSG00000175946	KLHL38	2.069	0.00421253
ENSG00000183963	SMTN	2.069	2.99876e-12
ENSG00000197077	KIAA1671	2.069	1.13454e-11
ENSG00000027075	PRKCH	2.067	8.83207e-07
ENSG00000134216	CHIA	2.063	6.79018e-08
ENSG00000169499	PLEKHA2	2.062	4.16673e-10
ENSG00000224020	MIR181A2HG	2.058	0.000399917
ENSG00000198467	TPM2	2.055	5.35249e-06
ENSG00000258659	TRIM34	2.055	1.40491e-05
ENSG00000182218	HHIPL1	2.053	2.5643e-14
ENSG00000169679	BUB1	2.051	6.4328e-06
ENSG00000280515	SALRNA2	2.05	0.0100177
ENSG00000110169	HPX	2.048	0.000679966
ENSG00000261040	WFDC21P	2.048	0.000112287
ENSG00000075218	GTSE1	2.045	5.87417e-05
ENSG00000183248	PRR36	2.045	0.000990201
ENSG00000065618	COL17A1	2.044	0.0102856
ENSG00000257829	None	2.043	0.015167
ENSG00000276012	None	2.043	0.00339989
ENSG00000071282	LMCD1	2.041	1.09004e-11
ENSG00000267121	FMNL1-DT	2.041	0.0148502
ENSG00000137707	BTG4	2.04	0.0156554
ENSG00000163462	TRIM46	2.04	3.73037e-05
ENSG00000267060	PTGES3L	2.04	0.0148329
ENSG00000171873	ADRA1D	2.039	0.000489566
ENSG00000059804	SLC2A3	2.038	6.83333e-17
ENSG00000187642	PERM1	2.037	0.0156662
ENSG00000168386	FILIP1L	2.036	1.54074e-10
ENSG00000139926	FRMD6	2.035	3.9e-11
ENSG00000179820	MYADM	2.035	3.63503e-15
ENSG00000286733	LINC02348	2.034	0.0157349
ENSG00000167105	TMEM92	2.033	0.000107803
ENSG00000253661	ZFHX4-AS1	2.033	0.00047361
ENSG00000267257	None	2.033	0.000806718
ENSG00000100196	KDELR3	2.032	4.18359e-15
ENSG00000183087	GAS6	2.029	1.92868e-15
ENSG00000149571	KIRREL3	2.026	1.22996e-08
ENSG00000285336	None	2.026	0.016006
ENSG00000144821	MYH15	2.023	2.7109e-05
ENSG00000150722	PPP1R1C	2.023	0.00239475
ENSG00000187554	TLR5	2.023	0.0158461
ENSG00000284430	None	2.023	0.013746
ENSG00000179593	ALOX15B	2.019	0.00459706
ENSG00000285554	LINC02988	2.019	0.0133856
ENSG00000184988	TMEM106A	2.018	4.29275e-19
ENSG00000012171	SEMA3B	2.017	9.50784e-05
ENSG00000140416	TPM1	2.016	4.09559e-05
ENSG00000166341	DCHS1	2.016	0.00121557
ENSG00000198691	ABCA4	2.015	0.00013125
ENSG00000222009	BTBD19	2.013	2.29985e-09
ENSG00000265018	AGAP12P	2.013	0.0161354
ENSG00000287287	None	2.013	0.000451382
ENSG00000126785	RHOJ	2.012	1.99378e-12
ENSG00000142149	HUNK	2.012	0.0114864
ENSG00000114268	PFKFB4	2.01	0.000677844
ENSG00000174827	PDZK1	2.009	0.00069393
ENSG00000182580	EPHB3	2.009	1.13479e-10
ENSG00000112499	SLC22A2	2.008	0.0164248
ENSG00000101680	LAMA1	2.007	5.71173e-05
ENSG00000148942	SLC5A12	2.004	0.0124346
ENSG00000144229	THSD7B	2.002	0.0163139
ENSG00000171533	MAP6	2.001	2.35365e-11
ENSG00000204262	COL5A2	2.001	7.33778e-09
ENSG00000172638	EFEMP2	2	1.21843e-09
ENSG00000233452	STXBP5-AS1	1.995	0.00120207
ENSG00000244515	KRT18P34	1.995	0.00837766
ENSG00000227220	None	1.988	0.016317
ENSG00000232046	LINC01798	1.988	0.0154652
ENSG00000138119	MYOF	1.987	4.23969e-08
ENSG00000262678	CAMTA2-AS1	1.984	7.42721e-05
ENSG00000110723	EXPH5	1.983	0.014068
ENSG00000254332	TPM4P3	1.983	0.00107448
ENSG00000143869	GDF7	1.981	0.00850832
ENSG00000175832	ETV4	1.981	2.63035e-07
ENSG00000161642	ZNF385A	1.98	1.78287e-09
ENSG00000093072	ADA2	1.979	0.00780336
ENSG00000176692	FOXC2	1.979	5.83123e-05
ENSG00000187492	CDHR4	1.978	0.0138813
ENSG00000166317	SYNPO2L	1.977	0.00574184
ENSG00000171219	CDC42BPG	1.977	0.00169207
ENSG00000130702	LAMA5	1.975	0.000246416
ENSG00000260910	SWINGN	1.973	2.63396e-08
ENSG00000082293	COL19A1	1.972	0.0100915
ENSG00000049192	ADAMTS6	1.971	2.34541e-07
ENSG00000154930	ACSS1	1.969	0.000274269
ENSG00000124731	TREM1	1.968	0.00600176
ENSG00000112742	TTK	1.967	8.14889e-05
ENSG00000138180	CEP55	1.967	3.60474e-07
ENSG00000172345	STARD5	1.966	2.28897e-05
ENSG00000006638	TBXA2R	1.964	7.33282e-06
ENSG00000158683	PKD1L1	1.964	0.0056442
ENSG00000272572	None	1.964	0.0159997
ENSG00000197555	SIPA1L1	1.96	5.54394e-10
ENSG00000259278	None	1.954	0.0172849
ENSG00000099337	KCNK6	1.953	1.90383e-05
ENSG00000163131	CTSS	1.951	0.00277081
ENSG00000132932	ATP8A2	1.947	0.0032199
ENSG00000162946	DISC1	1.944	0.00139421
ENSG00000236591	UST-AS2	1.943	0.0166959
ENSG00000236114	None	1.941	0.017989
ENSG00000116785	CFHR3	1.94	0.0164187
ENSG00000129116	PALLD	1.939	5.5928e-19
ENSG00000137331	IER3	1.937	0.00512765
ENSG00000236383	CCDC200	1.937	0.0011297
ENSG00000126878	AIF1L	1.936	0.0174921
ENSG00000104081	BMF	1.935	6.38377e-07
ENSG00000111907	TPD52L1	1.934	1.71587e-06
ENSG00000113140	SPARC	1.934	2.03896e-08
ENSG00000168056	LTBP3	1.934	2.11192e-06
ENSG00000133026	MYH10	1.932	5.35107e-05
ENSG00000204850	None	1.932	0.00351529
ENSG00000108244	KRT23	1.931	0.0163609
ENSG00000124212	PTGIS	1.93	0.000118488
ENSG00000134198	TSPAN2	1.93	0.00172857
ENSG00000242902	FLNC-AS1	1.929	0.0166336
ENSG00000106003	LFNG	1.928	2.33632e-06
ENSG00000137507	LRRC32	1.927	6.52715e-12
ENSG00000185972	CCIN	1.927	7.6495e-05
ENSG00000137462	TLR2	1.926	0.0175782
ENSG00000164176	EDIL3	1.926	4.09498e-05
ENSG00000058404	CAMK2B	1.925	0.00130897
ENSG00000124743	KLHL31	1.921	0.00216411
ENSG00000286878	None	1.921	0.00755036
ENSG00000002745	WNT16	1.92	0.0176405
ENSG00000070404	FSTL3	1.919	6.72805e-05
ENSG00000170624	SGCD	1.919	0.00655587
ENSG00000197859	ADAMTSL2	1.919	0.0176435
ENSG00000250064	None	1.916	0.0187616
ENSG00000155816	FMN2	1.91	2.63555e-12
ENSG00000167460	TPM4	1.91	2.84653e-15
ENSG00000210144	MT-TY	1.91	8.26021e-05
ENSG00000075275	CELSR1	1.908	0.00020311
ENSG00000287839	None	1.907	2.28088e-07
ENSG00000165124	SVEP1	1.906	0.000109373
ENSG00000230630	DNM3OS	1.906	2.44649e-06
ENSG00000168060	NAALADL1	1.905	4.92548e-05
ENSG00000160233	LRRC3	1.903	4.76412e-07
ENSG00000197381	ADARB1	1.903	2.53749e-15
ENSG00000205562	FLRT2-AS1	1.903	6.0863e-05
ENSG00000235770	LINC00607	1.903	9.26347e-14
ENSG00000163491	NEK10	1.901	5.2615e-05
ENSG00000248441	LETR1	1.901	0.0192034
ENSG00000164733	CTSB	1.9	4.72968e-13
ENSG00000184185	KCNJ12	1.9	1.70697e-05
ENSG00000230426	LINC01036	1.9	3.98165e-08
ENSG00000258171	LINC02412	1.899	0.018192
ENSG00000226380	None	1.898	0.000200258
ENSG00000150054	MPP7	1.897	0.000623263
ENSG00000163075	CFAP221	1.896	1.34743e-05
ENSG00000172260	NEGR1	1.895	2.86362e-17
ENSG00000178980	SELENOW	1.894	2.89367e-15
ENSG00000137393	RNF144B	1.892	0.00171103
ENSG00000163364	LINC01116	1.892	1.49718e-06
ENSG00000286695	None	1.892	0.0133
ENSG00000184009	ACTG1	1.89	2.5702e-13
ENSG00000204291	COL15A1	1.889	2.44028e-08
ENSG00000118515	SGK1	1.886	1.27011e-06
ENSG00000076344	RGS11	1.884	0.00212947
ENSG00000161835	TAMALIN	1.878	1.62608e-06
ENSG00000157680	DGKI	1.876	3.21797e-14
ENSG00000167617	CDC42EP5	1.876	0.000165871
ENSG00000225509	AIFM1P1	1.876	0.0197117
ENSG00000135905	DOCK10	1.873	4.09691e-08
ENSG00000184672	RALYL	1.873	0.0196415
ENSG00000258777	HIF1A-AS1	1.871	0.00881565
ENSG00000261150	EPPK1	1.871	0.00656202
ENSG00000285831	None	1.87	0.0055831
ENSG00000106327	TFR2	1.869	0.00184356
ENSG00000166444	DENND2B	1.868	1.99337e-14
ENSG00000162078	ZG16B	1.865	0.0196766
ENSG00000073464	CLCN4	1.864	1.46576e-06
ENSG00000170909	OSCAR	1.863	0.00103294
ENSG00000196468	FGF16	1.862	0.01996
ENSG00000143631	FLG	1.861	0.000909224
ENSG00000081051	AFP	1.859	0.00705067
ENSG00000135077	HAVCR2	1.859	4.0913e-10
ENSG00000233384	CNIH3-AS2	1.857	0.0198836
ENSG00000135678	CPM	1.855	6.42358e-05
ENSG00000135931	ARMC9	1.855	9.79538e-17
ENSG00000287593	None	1.855	0.0205346
ENSG00000232229	LINC00865	1.853	0.0190325
ENSG00000078269	SYNJ2	1.852	7.47385e-14
ENSG00000144485	HES6	1.851	0.00423149
ENSG00000154734	ADAMTS1	1.85	3.25005e-10
ENSG00000250303	LINC02762	1.848	4.30377e-07
ENSG00000152377	SPOCK1	1.847	1.22603e-10
ENSG00000276365	MIR145	1.846	0.00237738
ENSG00000210049	MT-TF	1.845	7.79729e-05
ENSG00000143228	NUF2	1.844	0.000314817
ENSG00000206538	VGLL3	1.844	1.16718e-08
ENSG00000233806	LINC01237	1.844	0.0133308
ENSG00000287865	None	1.844	0.00437382
ENSG00000214548	MEG3	1.843	1.35287e-05
ENSG00000264986	MIR5092	1.841	0.020313
ENSG00000233860	SHROOM3-AS1	1.838	0.0075162
ENSG00000060709	RIMBP2	1.837	0.0188129
ENSG00000099937	SERPIND1	1.836	0.00880732
ENSG00000135046	ANXA1	1.834	1.79512e-09
ENSG00000168778	TCTN2	1.834	8.4366e-07
ENSG00000178078	STAP2	1.834	3.20964e-06
ENSG00000185361	TNFAIP8L1	1.834	5.02177e-05
ENSG00000235162	C12orf75	1.834	0.00379317
ENSG00000270412	None	1.833	1.38433e-05
ENSG00000282057	None	1.831	2.92473e-07
ENSG00000047936	ROS1	1.83	0.00304107
ENSG00000145506	NKD2	1.83	0.00197356
ENSG00000100167	SEPTIN3	1.829	0.0175732
ENSG00000198796	ALPK2	1.829	6.55417e-08
ENSG00000008283	CYB561	1.828	7.0976e-09
ENSG00000232679	LINC01705	1.828	0.0208154
ENSG00000133069	TMCC2	1.824	3.74038e-07
ENSG00000141505	ASGR1	1.824	0.0064076
ENSG00000162520	SYNC	1.824	5.16022e-11
ENSG00000183856	IQGAP3	1.824	2.83557e-06
ENSG00000213763	ACTBP2	1.824	0.00846439
ENSG00000149633	KIAA1755	1.823	0.00134888
ENSG00000255052	FAM66D	1.823	1.38341e-06
ENSG00000258537	FRMD6-AS2	1.82	0.0202155
ENSG00000112218	GPR63	1.818	1.54861e-07
ENSG00000210140	MT-TC	1.818	0.000572791
ENSG00000102781	KATNAL1	1.814	2.84756e-17
ENSG00000161681	SHANK1	1.814	2.29374e-06
ENSG00000237410	NRXN2-AS1	1.813	0.0211552
ENSG00000205090	TMEM240	1.812	0.000377865
ENSG00000286863	None	1.811	0.019708
ENSG00000204767	INSYN2B	1.809	3.2639e-05
ENSG00000189184	PCDH18	1.808	1.87102e-08
ENSG00000109472	CPE	1.807	4.02746e-06
ENSG00000261068	None	1.807	0.00201059
ENSG00000153071	DAB2	1.806	1.61596e-10
ENSG00000157542	KCNJ6	1.805	0.0216972
ENSG00000227486	None	1.805	0.0220863
ENSG00000001617	SEMA3F	1.804	0.00381542
ENSG00000078401	EDN1	1.804	0.000917834
ENSG00000185477	GPRIN3	1.804	0.00151763
ENSG00000197410	DCHS2	1.804	0.000137316
ENSG00000186832	KRT16	1.803	0.00958317
ENSG00000198892	SHISA4	1.802	1.1096e-12
ENSG00000263874	LASP1NB	1.801	0.000559417
ENSG00000102878	HSF4	1.799	0.000318056
ENSG00000115419	GLS	1.798	1.18137e-10
ENSG00000120820	GLT8D2	1.798	5.55912e-09
ENSG00000100599	RIN3	1.796	4.89919e-08
ENSG00000140937	CDH11	1.796	9.64074e-11
ENSG00000181458	TMEM45A	1.796	9.87608e-14
ENSG00000204580	DDR1	1.796	1.76739e-07
ENSG00000140511	HAPLN3	1.793	0.000113691
ENSG00000163453	IGFBP7	1.793	5.05347e-06
ENSG00000168918	INPP5D	1.793	0.0216869
ENSG00000214867	SRSF9P1	1.789	0.0154122
ENSG00000175505	CLCF1	1.788	3.95165e-08
ENSG00000187908	DMBT1	1.788	0.0222521
ENSG00000106868	SUSD1	1.787	4.48618e-19
ENSG00000136848	DAB2IP	1.787	7.3227e-11
ENSG00000144290	SLC4A10	1.787	0.0202262
ENSG00000186364	NUDT17	1.787	2.25414e-06
ENSG00000269994	LINC02893	1.787	0.00656351
ENSG00000164776	PHKG1	1.785	0.000703085
ENSG00000144893	MED12L	1.782	3.30087e-05
ENSG00000272551	None	1.779	0.00874822
ENSG00000166840	GLYATL1	1.778	0.0217267
ENSG00000114378	HYAL1	1.777	0.000187767
ENSG00000163171	CDC42EP3	1.777	2.76971e-14
ENSG00000273403	None	1.777	0.0197452
ENSG00000184845	DRD1	1.775	0.00364502
ENSG00000162645	GBP2	1.769	4.0423e-12
ENSG00000173442	EHBP1L1	1.769	3.42548e-21
ENSG00000266964	FXYD1	1.769	0.00240165
ENSG00000188921	HACD4	1.766	0.000216776
ENSG00000215808	LINC01139	1.766	0.00235901
ENSG00000114923	SLC4A3	1.765	9.06882e-05
ENSG00000165474	GJB2	1.765	0.0209591
ENSG00000023171	GRAMD1B	1.764	1.13923e-10
ENSG00000106511	MEOX2	1.763	0.00893073
ENSG00000165694	FRMD7	1.762	0.0156583
ENSG00000285018	None	1.762	0.009647
ENSG00000278338	VWA8-AS1	1.761	0.00807086
ENSG00000169994	MYO7B	1.759	0.00469294
ENSG00000223813	PRR15-DT	1.759	0.0145672
ENSG00000261701	HPR	1.758	0.000267326
ENSG00000182749	PAQR7	1.756	8.46585e-09
ENSG00000237803	PIRAT1	1.756	0.0199708
ENSG00000131015	ULBP2	1.753	0.000800821
ENSG00000131634	TMEM204	1.753	8.28502e-06
ENSG00000168679	SLC16A4	1.753	3.51205e-05
ENSG00000225614	ZNF469	1.75	5.79144e-09
ENSG00000111206	FOXM1	1.747	3.31143e-06
ENSG00000153904	DDAH1	1.747	1.25139e-08
ENSG00000124813	RUNX2	1.746	8.44803e-09
ENSG00000140379	BCL2A1	1.746	0.0242268
ENSG00000183671	CMKLR2	1.746	2.86011e-11
ENSG00000287142	None	1.744	0.0242856
ENSG00000047365	ARAP2	1.742	0.0243525
ENSG00000169903	TM4SF4	1.741	0.0215471
ENSG00000049089	COL9A2	1.738	0.00356372
ENSG00000178033	CALHM5	1.737	2.9834e-12
ENSG00000225383	SFTA1P	1.737	0.00396222
ENSG00000119326	CTNNAL1	1.735	8.21209e-11
ENSG00000135636	DYSF	1.735	0.00360694
ENSG00000042832	TG	1.734	7.19128e-08
ENSG00000115271	GCA	1.734	4.7739e-06
ENSG00000177409	SAMD9L	1.734	6.04268e-14
ENSG00000254477	None	1.733	0.0146358
ENSG00000248890	HHIP-AS1	1.732	0.00292517
ENSG00000272568	CPVL-AS2	1.732	0.0247744
ENSG00000088367	EPB41L1	1.731	5.1456e-13
ENSG00000211448	DIO2	1.731	0.023843
ENSG00000254585	MAGEL2	1.731	0.0183963
ENSG00000139899	CBLN3	1.73	4.06521e-08
ENSG00000261404	PSMD7-DT	1.729	0.0149834
ENSG00000130822	PNCK	1.728	0.022814
ENSG00000136830	NIBAN2	1.728	1.22458e-10
ENSG00000159216	RUNX1	1.728	2.36107e-10
ENSG00000122786	CALD1	1.727	6.03813e-11
ENSG00000119938	PPP1R3C	1.726	2.84113e-06
ENSG00000140968	IRF8	1.726	0.000588056
ENSG00000151414	NEK7	1.726	4.97603e-11
ENSG00000170962	PDGFD	1.725	0.0024881
ENSG00000213996	TM6SF2	1.725	0.00573443
ENSG00000001461	NIPAL3	1.723	9.81168e-20
ENSG00000265972	TXNIP	1.721	4.28736e-05
ENSG00000005448	WDR54	1.72	8.09573e-08
ENSG00000074527	NTN4	1.72	1.68452e-08
ENSG00000129988	LBP	1.72	0.01246
ENSG00000228624	HDAC2-AS2	1.719	0.00407043
ENSG00000168955	TM4SF20	1.717	0.0210773
ENSG00000227999	MTND5P1	1.717	0.0251325
ENSG00000145569	OTULINL	1.716	0.0172656
ENSG00000157045	NTAN1	1.716	3.45454e-16
ENSG00000076864	RAP1GAP	1.715	0.00477736
ENSG00000121236	TRIM6	1.715	1.36299e-07
ENSG00000139998	RAB15	1.715	2.54131e-08
ENSG00000271709	None	1.714	0.00998726
ENSG00000087303	NID2	1.712	1.61539e-06
ENSG00000185201	IFITM2	1.711	1.23646e-08
ENSG00000010278	CD9	1.709	0.00129021
ENSG00000100583	SAMD15	1.709	3.83405e-10
ENSG00000183401	CCDC159	1.706	1.13717e-08
ENSG00000035862	TIMP2	1.705	2.73201e-21
ENSG00000080493	SLC4A4	1.705	6.95537e-09
ENSG00000179403	VWA1	1.705	0.00121637
ENSG00000163879	DNALI1	1.704	1.73632e-05
ENSG00000219438	TAFA5	1.703	0.00326127
ENSG00000117602	RCAN3	1.702	2.6504e-05
ENSG00000287570	None	1.702	0.0234917
ENSG00000130595	TNNT3	1.701	0.000753655
ENSG00000124116	WFDC3	1.7	0.00346364
ENSG00000237649	KIFC1	1.7	0.000372455
ENSG00000239697	TNFSF12	1.7	5.14573e-07
ENSG00000003147	ICA1	1.699	0.000725852
ENSG00000183873	SCN5A	1.699	0.00440668
ENSG00000166922	SCG5	1.698	0.000351102
ENSG00000138696	BMPR1B	1.697	0.000581886
ENSG00000101134	DOK5	1.695	0.000166035
ENSG00000129595	EPB41L4A	1.694	0.000451111
ENSG00000125245	GPR18	1.693	0.0196402
ENSG00000135821	GLUL	1.693	1.15927e-12
ENSG00000224184	MIR3681HG	1.693	0.025793
ENSG00000220785	MTMR9LP	1.692	0.000307644
ENSG00000006534	ALDH3B1	1.691	2.00673e-05
ENSG00000007174	DNAH9	1.691	0.00972407
ENSG00000203780	FANK1	1.691	1.29906e-05
ENSG00000187955	COL14A1	1.69	0.00034036
ENSG00000287219	None	1.689	0.0264257
ENSG00000117266	CDK18	1.688	0.00848613
ENSG00000121297	TSHZ3	1.688	2.98007e-15
ENSG00000228022	HCG20	1.688	0.0248451
ENSG00000100593	ISM2	1.687	0.0193007
ENSG00000261115	TMEM178B	1.686	8.45646e-05
ENSG00000128918	ALDH1A2	1.685	0.0138347
ENSG00000144712	CAND2	1.685	5.06032e-05
ENSG00000109743	BST1	1.684	2.67289e-05
ENSG00000133640	LRRIQ1	1.683	3.88283e-05
ENSG00000182534	MXRA7	1.683	9.96449e-11
ENSG00000186352	ANKRD37	1.683	0.00385265
ENSG00000203876	ADD3-AS1	1.683	0.00407456
ENSG00000171840	NINJ2	1.68	0.00022698
ENSG00000161544	CYGB	1.678	2.76418e-05
ENSG00000147041	SYTL5	1.676	0.00602008
ENSG00000170017	ALCAM	1.675	2.67723e-06
ENSG00000010704	HFE	1.674	1.17213e-07
ENSG00000099377	HSD3B7	1.674	9.30212e-06
ENSG00000287223	None	1.674	0.0217387
ENSG00000279029	None	1.673	0.0270783
ENSG00000139209	SLC38A4	1.672	1.70073e-08
ENSG00000189171	S100A13	1.672	6.71191e-08
ENSG00000183378	OVCH2	1.671	0.025508
ENSG00000127946	HIP1	1.67	5.05272e-11
ENSG00000272674	PCDHB16	1.67	5.38987e-08
ENSG00000075618	FSCN1	1.669	2.62748e-07
ENSG00000125965	GDF5	1.669	0.000469932
ENSG00000042493	CAPG	1.668	1.50976e-06
ENSG00000231407	GORAB-AS1	1.668	2.91177e-05
ENSG00000276649	None	1.667	0.000120147
ENSG00000173200	PARP15	1.666	0.00513371
ENSG00000232079	LINC01697	1.666	0.0107403
ENSG00000150938	CRIM1	1.665	7.55577e-10
ENSG00000176971	FIBIN	1.665	7.79571e-10
ENSG00000163017	ACTG2	1.664	0.0192865
ENSG00000196092	PAX5	1.664	0.00452673
ENSG00000197948	FCHSD1	1.664	8.41944e-08
ENSG00000088305	DNMT3B	1.662	0.000116962
ENSG00000119632	IFI27L2	1.661	3.15997e-06
ENSG00000136928	GABBR2	1.661	0.0276634
ENSG00000169495	HTRA4	1.661	0.0242871
ENSG00000234745	HLA-B	1.66	3.9904e-12
ENSG00000159713	TPPP3	1.659	0.0209851
ENSG00000147166	ITGB1BP2	1.655	0.00905361
ENSG00000227456	LINC00310	1.655	0.000109384
ENSG00000143797	MBOAT2	1.653	9.8768e-08
ENSG00000241288	LINC02614	1.653	2.69523e-05
ENSG00000247081	BAALC-AS1	1.653	6.26512e-10
ENSG00000139055	ERP27	1.652	0.0268193
ENSG00000106789	CORO2A	1.648	0.0047585
ENSG00000124749	COL21A1	1.644	0.00368287
ENSG00000100206	DMC1	1.642	0.00499103
ENSG00000222000	None	1.642	0.0282166
ENSG00000131797	CLUHP3	1.641	4.3517e-05
ENSG00000160191	PDE9A	1.641	0.0257238
ENSG00000034053	APBA2	1.64	0.00786603
ENSG00000105255	FSD1	1.639	0.0162899
ENSG00000107736	CDH23	1.639	0.00405722
ENSG00000114541	FRMD4B	1.638	0.00968477
ENSG00000238099	LINC01625	1.636	0.0271675
ENSG00000119782	FKBP1B	1.634	0.016928
ENSG00000169507	SLC38A11	1.634	0.0258711
ENSG00000172554	SNTG2	1.633	0.0286751
ENSG00000183578	TNFAIP8L3	1.633	1.30671e-06
ENSG00000161638	ITGA5	1.632	7.84439e-06
ENSG00000127507	ADGRE2	1.631	0.00692311
ENSG00000128342	LIF	1.631	0.00243421
ENSG00000189334	S100A14	1.628	0.0186189
ENSG00000189157	FAM47E	1.627	0.000169153
ENSG00000069974	RAB27A	1.626	4.76735e-12
ENSG00000256940	PPP1R14B-AS1	1.626	0.00198835
ENSG00000113368	LMNB1	1.625	6.61767e-05
ENSG00000168140	VASN	1.624	4.14154e-05
ENSG00000164930	FZD6	1.623	4.31525e-16
ENSG00000171227	TMEM37	1.623	3.37087e-06
ENSG00000222047	C10orf55	1.623	0.0260643
ENSG00000224295	OLFM5P	1.623	0.011286
ENSG00000184497	TMEM255B	1.622	7.37378e-06
ENSG00000199005	MIR370	1.622	0.028795
ENSG00000109063	MYH3	1.62	2.87742e-05
ENSG00000114450	GNB4	1.62	8.23131e-11
ENSG00000164542	MATCAP2	1.62	2.58478e-05
ENSG00000288062	None	1.618	0.0295615
ENSG00000225096	None	1.617	0.0246231
ENSG00000157152	SYN2	1.616	1.77297e-06
ENSG00000276170	None	1.615	0.0295806
ENSG00000287281	None	1.615	1.98615e-06
ENSG00000196126	HLA-DRB1	1.614	0.0275453
ENSG00000129151	BBOX1	1.613	9.78825e-05
ENSG00000077238	IL4R	1.612	2.40409e-06
[truncated: 4,362 more rows]

## Sheet: D15-LGHF100 vs D9-LGHF100
Gene ID	Gene Name	Log2FC	FDR
[truncated: 6,343 more rows]

## Sheet: D15-LG vs D15-NF
Gene ID	Gene Name	Log2FC	FDR
[truncated: 3 more rows]

[truncated: 1 more sheets: D15-LGHF100 vs D15-NF]
