# Supplementary material for: Transcriptional and Metabolic Changes Following Repeated Fasting and Refeeding of Adipose Stem Cells Highlight Adipose Tissue Resilience
Source: Nutrients. 2024 Dec 13;16(24):4310. doi: 10.3390/nu16244310 (PMC11676188; doi:10.3390/nu16244310)
Supplement: Supplementary file 1 [file nutrients-16-04310-s001.zip › Table S1.xlsx]

## Sheet: Primer list
PRIMER NAME	SEQUENCE (5'-3')
SF3A1_F	AGGGTCCAGTGTCCATCAAA
SF3A1_R	AGAGACCTGGTCCGTGAGTG
ADIPOQ_F	AAGGAGATCCAGGTCTTATTGGT
ADIPOQ_R	GTTCTCCTTTCCTGCCTTGGA
CD36_F	CCTGGCTGTGTTTGGAGGTAT
CD36_R	CTTCGAGGACAACTTGCTTTT
CEBPA_F	CCCAGAGGGACCGGAGTTAT
CEBPA_R	AGACGCGCACATTCACATTG
CXCL1_F	ATTCACCCCAAGAACATCCA
CXCL1_R	TAACTATGGGGGATGCAGGA
DGAT1_F	CACTGGGAGCTGAGGTGC
DGAT1_R	ATGCCACGGTAGTTGCTGAA
DGAT2_F	ATCATCGTGGTCGGGGGT
DGAT2_R	AACCAGGTCAGCTCCATGACG
FABP4_F	ATGGGGGTGTCCTGGTACAT
FABP4_R	TCGTGGAAGTGACGCCTTTC
KLF15_F	CAAAAGCAGCCACCTCAAG
KLF15_R	GTCAGAGCGCGAGAACCT
LEP_F	AGCTGTGCCCATCCAAAAAGT
LEP_R	GAGGAGACTGACTGCGTGT
LIPE_F	ACACTACCAGGATACAGCCTCA
LIPE_R	GCTATGTTGTCCTCCGCCAG
LPL_F	AGTAGCAGAGTCCGTGGCTA
LPL_R	ATTCCTGTTACCGTCCAGCC
PLIN1_F	GACAAGGAAGAGTCAGCCCC
PLIN1_R	GAGAGGGTGTTGGTCAGAGC
PPARG2_F	AAGCGATTCCTTCACTGATACAC
PPARG2_R	CTTCCATTACGGAGAGATCCAC
SREBF1_F	GGAGCCATGGATTGCACTTT
SREBF1_R	GTCAAATAGGCCAGGGAAGTCA
TGFB1_F	GAGCCTGAGGCCGACTACTA
TGFB1_R	CGGAGCTCTGATGTGTTGA
